# Supplementary material for: ﻿Gelidocalamuszixingensis (Poaceae, Bambusoideae, Arundinarieae), a new species from southern China revealed by morphological and molecular evidence
Source: PhytoKeys. 2023 Jan 10;218:29–45. doi: 10.3897/phytokeys.218.96849 (PMC9846285; doi:10.3897/phytokeys.218.96849)
Supplement: XML Treatment for Gelidocalamus zixingensis [file phytokeys.218.96849-treatment1.xml]

<!DOCTYPE tp:taxon-treatment
  PUBLIC "-//TaxonX//DTD Taxonomic Treatment Publishing DTD v0 20100105//EN" "tax-treatment-NSO.dtd">
<tp:taxon-treatment xmlns:tp="http://www.plazi.org/taxpub"><tp:treatment-meta><kwd-group><label>Taxon classification</label><kwd>
                <named-content content-type="kingdom">Plantae</named-content>
              </kwd><kwd>
                <named-content content-type="order">Poales</named-content>
              </kwd><kwd>
                <named-content content-type="family">Poaceae</named-content>
              </kwd></kwd-group><mixed-citation publication-type="journal"><person-group><name><surname>Wang</surname><given-names>Cheng-Kun</given-names></name><name><surname>Guo</surname><given-names>Rong</given-names></name><name><surname>Guo</surname><given-names>Chun-Ce</given-names></name><name><surname>Yang</surname><given-names>Guang-Yao</given-names></name><name><surname>Zhang</surname><given-names>Wen-Gen</given-names></name></person-group><article-title>﻿<italic><tp:taxon-name><tp:taxon-name-part taxon-name-part-type="genus" reg="Gelidocalamus">Gelidocalamus</tp:taxon-name-part><tp:taxon-name-part taxon-name-part-type="species" reg="zixingensis">zixingensis</tp:taxon-name-part></tp:taxon-name></italic> (<tp:taxon-name><tp:taxon-name-part taxon-name-part-type="family">Poaceae</tp:taxon-name-part></tp:taxon-name>, <tp:taxon-name><tp:taxon-name-part taxon-name-part-type="subfamily">Bambusoideae</tp:taxon-name-part></tp:taxon-name>, <tp:taxon-name><tp:taxon-name-part taxon-name-part-type="tribe">Arundinarieae</tp:taxon-name-part></tp:taxon-name>), a new species from southern China revealed by morphological and molecular evidence</article-title><source>PhytoKeys</source><day>10</day><month>01</month><year>2023</year><volume>218</volume><fpage>29</fpage><lpage>45</lpage><pub-id pub-id-type="doi">10.3897/phytokeys.218.96849</pub-id></mixed-citation></tp:treatment-meta><tp:nomenclature><label>﻿</label><tp:taxon-name>
              <object-id xmlns:xlink="http://www.w3.org/1999/xlink" content-type="arpha" xlink:type="simple">51FE44B8-4B5B-5DCE-8D99-DEED3EC11BA6</object-id>
              <tp:taxon-name-part taxon-name-part-type="genus" reg="Gelidocalamus">Gelidocalamus</tp:taxon-name-part>
              <tp:taxon-name-part taxon-name-part-type="species" reg="zixingensis">zixingensis</tp:taxon-name-part>
              <object-id xmlns:xlink="http://www.w3.org/1999/xlink" content-type="ipni" xlink:type="simple">urn:lsid:ipni.org:names:77311677-1</object-id>
            </tp:taxon-name><tp:taxon-authority>W.G.Zhang, G.Y.Yang &amp; C.K.Wang</tp:taxon-authority><tp:taxon-status xmlns:xlink="http://www.w3.org/1999/xlink" xlink:type="simple">sp. nov.</tp:taxon-status><xref ref-type="fig" rid="F5">Figs 5</xref><xref ref-type="fig" rid="F6">, 6</xref></tp:nomenclature><tp:treatment-sec sec-type="diagnosis" id="SECID0ENWAG"><title>Diagnosis.</title><p>The new species is morphologically similar to <italic><tp:taxon-name><tp:taxon-name-part taxon-name-part-type="genus" reg="Gelidocalamus">G.</tp:taxon-name-part><tp:taxon-name-part taxon-name-part-type="species" reg="multifolius">multifolius</tp:taxon-name-part></tp:taxon-name></italic>, but differs by having densely white pubescence (vs. glabrous) on the culm leaf sheaths, culm leaf blades erect (vs. reflexed); apical branch sheaths much longer (vs. slightly longer or equilong) than the internodes; foliage leaf blades mesophyll (vs. notophyll).</p></tp:treatment-sec><tp:treatment-sec sec-type="material" id="SECID0E5WAG"><title>Type.</title><p>China. Hunan, Zixing County, Lianping Township, Chengkang Village, under the forest, <named-content xmlns:xlink="http://www.w3.org/1999/xlink" content-type="dwc:verbatimCoordinates" xlink:type="simple"><named-content content-type="geo-json" specific-use="{&#34;type&#34;:&#34;Point&#34;,&#34;coordinates&#34;:[113.569217,25.900486]}" id="NCID0EHXAG" xlink:type="simple">25°54'1.75"N, 113°34'9.18"E</named-content></named-content>, elev. ca. 594 m, 18 Oct. 2015, <italic>W.G. Zhang</italic> et al. LPC031 (holotype: <named-content xmlns:xlink="http://www.w3.org/1999/xlink" content-type="dwc:institutional_code" xlink:title="College of Forestry, Jiangxi Agricultural University, China" xlink:href="http://grbio.org/institution/jiangxi-agricultural-university" xlink:type="simple">JXAU</named-content>!)</p></tp:treatment-sec><tp:treatment-sec sec-type="description" id="SECID0EVXAG"><title>Description.</title><p>Rhizomes leptomorph. Culms 1.7–4.2 m, 3.5–10 mm in diameter; erect, apically slightly nodding; internodes initially covered with white pubescence, ca. 14–35 cm long, wall 0.6–1.9 mm thick; each node with a ring of white-gray appressed pubescence below sheath scar; branching intravaginal, arising from 5<sup>th</sup> node above ground, ca. 4–11 (16) branches per node; branches equal or subequal, ca. 5–30 cm long. Culm leaves sheaths persistent, 12–19 cm, culm leaf sheath abaxially with brown patches, densely white pubescent and sparsely setose near the base; culm leaf blade erect, linear-lanceolate, 0.5–2 cm long, 2 mm wide, apex acuminate, base blunt or truncate, ca.1/3 as wide as sheath apex, oral setae 2–4 on each side of the sheath apex, ca. 4 mm long; auricles absent; ligule truncate, ca. 0.5 mm high, scabrous. Branch sheath papery, white setose, without black spots, margins ciliate; sub-apical branch sheath ca. 3 cm beyond the internode. Foliage leaves usually solitary on ultimate branches; ligule truncate, ca. 1 mm, scabrous; auricles absent; oral setae 1–3 pairs straight or curved; leaf blade broadly lanceolate, usually 23.4–32.5×3.2–4.9 cm, lateral veins 6–8 pairs, abaxial surface basally pubescent, base cuneate and asymmetrical, margins serrulate and slightly revolute near base.</p></tp:treatment-sec><tp:treatment-sec sec-type="phenology" id="SECID0E4XAG"><title>Phenology.</title><p>New shoots in October.</p></tp:treatment-sec><tp:treatment-sec sec-type="etymology" id="SECID0ECYAG"><title>Etymology.</title><p>The species epithet refers to the locality of the type specimen: Zixing County, Hunan, China.</p></tp:treatment-sec><tp:treatment-sec sec-type="Vernacular names" id="SECID0EHYAG"><title>Vernacular names.</title><p>Zī Xīng Duăn Zhī Zhú (Chinese pronunciation), 资兴短枝竹 (Chinese name).</p></tp:treatment-sec><tp:treatment-sec sec-type="distribution" id="SECID0EMYAG"><title>Distribution and habitat.</title><p>To date, this species has only been found under evergreen broad-leaved forest along river banks at 500–600 m in Chengkang Village, Lianping Township, Zixing County. Species growing in the surrounding area include <italic><tp:taxon-name><tp:taxon-name-part taxon-name-part-type="genus" reg="Quercus">Quercus</tp:taxon-name-part><tp:taxon-name-part taxon-name-part-type="species" reg="myrsinifolia">myrsinifolia</tp:taxon-name-part></tp:taxon-name></italic> Blume, 1871 (<tp:taxon-name><tp:taxon-name-part taxon-name-part-type="family">Fagaceae</tp:taxon-name-part></tp:taxon-name>), <italic><tp:taxon-name><tp:taxon-name-part taxon-name-part-type="genus" reg="Aralia">Aralia</tp:taxon-name-part><tp:taxon-name-part taxon-name-part-type="species" reg="chinensis">chinensis</tp:taxon-name-part></tp:taxon-name></italic> L., 1868 (<tp:taxon-name><tp:taxon-name-part taxon-name-part-type="family">Araliaceae</tp:taxon-name-part></tp:taxon-name>), <italic><tp:taxon-name><tp:taxon-name-part taxon-name-part-type="genus" reg="Eurya">Eurya</tp:taxon-name-part><tp:taxon-name-part taxon-name-part-type="species" reg="japonica">japonica</tp:taxon-name-part></tp:taxon-name></italic> Thunb., 1783 (<tp:taxon-name><tp:taxon-name-part taxon-name-part-type="family">Pentaphylacaceae</tp:taxon-name-part></tp:taxon-name>), and <italic><tp:taxon-name><tp:taxon-name-part taxon-name-part-type="genus" reg="Liriope">Liriope</tp:taxon-name-part><tp:taxon-name-part taxon-name-part-type="species" reg="spicata">spicata</tp:taxon-name-part></tp:taxon-name></italic> (Thunb.) Lour., 1790 (<tp:taxon-name><tp:taxon-name-part taxon-name-part-type="family">Asparagaceae</tp:taxon-name-part></tp:taxon-name>).</p><fig id="F5" position="float" orientation="portrait"><object-id xmlns:xlink="http://www.w3.org/1999/xlink" content-type="doi" xlink:type="simple">10.3897/phytokeys.218.96849.figure5</object-id><object-id xmlns:xlink="http://www.w3.org/1999/xlink" content-type="arpha" xlink:type="simple">5BA01760-7CD4-56F3-9E46-D9E668D58FCE</object-id><label>Figure 5.</label><caption><p><italic><tp:taxon-name><tp:taxon-name-part taxon-name-part-type="genus" reg="Gelidocalamus">Gelidocalamus</tp:taxon-name-part><tp:taxon-name-part taxon-name-part-type="species" reg="zixingensis">zixingensis</tp:taxon-name-part></tp:taxon-name></italic><bold>A</bold> habitat <bold>B</bold> new shoot <bold>C, J</bold> branch and its leaf sheath <bold>D, F, G, H</bold> culm and its leaf sheath <bold>E</bold> transection of culm and pith-cavity <bold>I</bold> leaf Sheath.</p></caption><graphic xmlns:xlink="http://www.w3.org/1999/xlink" xlink:href="phytokeys-218-029_article-96849__-g005.jpg" position="float" orientation="portrait" xlink:type="simple" id="oo_793693.jpg"><uri content-type="original_file" xlink:type="simple">https://binary.pensoft.net/fig/793693</uri></graphic></fig><fig id="F6" position="float" orientation="portrait"><object-id xmlns:xlink="http://www.w3.org/1999/xlink" content-type="doi" xlink:type="simple">10.3897/phytokeys.218.96849.figure6</object-id><object-id xmlns:xlink="http://www.w3.org/1999/xlink" content-type="arpha" xlink:type="simple">57A37D9F-C727-5FF7-BB70-6E380BF6E069</object-id><label>Figure 6.</label><caption><p><italic><tp:taxon-name><tp:taxon-name-part taxon-name-part-type="genus" reg="Gelidocalamus">Gelidocalamus</tp:taxon-name-part><tp:taxon-name-part taxon-name-part-type="species" reg="zixingensis">zixingensis</tp:taxon-name-part></tp:taxon-name></italic><bold>A</bold> new shoot <bold>B</bold> leptomorph rhizomes and culm <bold>C–E</bold> culm and its sheath, brown patches <bold>F–H</bold> branch and its sheaths, leaf and leaf sheath.</p></caption><graphic xmlns:xlink="http://www.w3.org/1999/xlink" xlink:href="phytokeys-218-029_article-96849__-g006.jpg" position="float" orientation="portrait" xlink:type="simple" id="oo_793694.jpg"><uri content-type="original_file" xlink:type="simple">https://binary.pensoft.net/fig/793694</uri></graphic></fig></tp:treatment-sec></tp:taxon-treatment>
