# Supplementary material for: ﻿Gelidocalamuszixingensis (Poaceae, Bambusoideae, Arundinarieae), a new species from southern China revealed by morphological and molecular evidence
Source: PhytoKeys. 2023 Jan 10;218:29–45. doi: 10.3897/phytokeys.218.96849 (PMC9846285; doi:10.3897/phytokeys.218.96849)
Supplement: Supplementary material 1 — Gelidocalamuszixingensis complete chloroplast genome sequences [file phytokeys-218-029_article-96849__-s001.fasta]

>HQ337793.1_Acidosasa_purpurea chloroplast, complete genome
aaatacccaatatcttgctggaacaagatattgggtatttctttgggtatttctggcttt
ccttccttcaaaaattgctatatgttagcagaaaagccttatccattaagagatggaact
tcaagaacagctaggtctagagggaagttgtgagcattacgttcgtgcattacctccata
ccaagattagcacggttgatgatatcagcccaagtattaataacgcgaccttggctatca
actacagattggttgaaattgaaaccatttaggttgaaagccatagtactaatacctaaa
gcagtgaaccagatccctactacaggccaagcagccaagaagaagtgtaaagaacgagag
ttgttgaaactagcatattggaagattaatcggccaaaataaccatgagcagccacaata
ttataagtctcttcctcttgaccaaatttgtaaccctcattagcagattcattttcagtg
gtttccctgatcaaactagaggttaccaaggaaccatgcatagcactgaatagggaaccg
ccgaatacaccagctacacctaacatgtgaaatggatgcataaggatgttgtgctctgcc
tggaatacaatcataaagttgaaagtaccagatattcctaaaggcataccatcagagaaa
cttccttgaccaatagggtaaatcaagaaaacagcagtagcagctgcaacaggagctgaa
tatgcaacagcaatccaaggacgcatacccagacggaaactaagttcccactcacgaccc
atataacaagctacaccaagtaagaagtgtagaacaattagttcataaggaccgccgttg
tataaccactcatcaacagatgcagcttcccaaattgggtaaaagtgcaatccgatcgcc
gcagaagtaggaataatggcaccagagataatattgtttccataaagtaaagaaccagaa
acaggctcacgaataccatcaatatctactggaggagcagcgatgaaggcgataataaat
acggaagttgcggtcaataaggtagggatcatcaaaacaccgaaccatccgatgtaaaga
cgattttcggtgctagttatccagttgcagaagcgaccccacaggcttgtactttcgcgt
ctctctaaaattgcagtcatggtaagatcttggtttattcaaattgcaaggactcccaag
cacacgtattaactaaaaataaaatagataat-----agaaggcttgttatttaacagta
taacatagactgtataccaatgtcaaccaagccagccccaacgattggatatccatataa
ctaaattcaccaaaccaaaaaattttgtaaatgaagtgagtgaaaattcaaaactcagat
tactcttttctattttccatatgggttgcccgggactcgaacccggaactagtcggatgg
agtagataattcttccttgttacaatagagaacaaaaatccctccccaaatcgtgcttgc
atttttcattgcacacgactttccctatgtagaaatagtcaatttctattcc-----aaa
gaggaagtctaccaattttttaaattagtaagttgattcacctacta-------tttatt
atagtataggaaacatttca---------gaagaacatttcagaatggaaaatgtgaaag
ttttatcttgatcatttatcgatcatttctagtgtattagttttgtctaatg--------
attaattaaaagggttcaccaggtcattgatacggataatatccaaataccaaatacggt
cactgtgtgatccacggaaagaaaagtgggttgttttggtgaacatcaaagaaaaaactt
gctcttcttccgtaaaaaattcttctaaaaataccgaacccaatcgttgcataaaagttc
gtaccgtgcttttatgtttacgagctaaagttctagcgcatgaaagtcgaagtatatact
ttagtcgatacaaagtccgttttttcgaggatccactatgataatgaaaaagatttctac
atatccgaccaaatcgatcaagaatatcccaatctgataaatcggtccaaatgggtttac
taataggatgccccgatccagtacaaaattgagcttttgataaggatccaatgaggggag
tagcagggactatggtatcgaattttttcattcgagtctctattagaaatgaattctcta
gcatttgattccttactaacaaaggatttattggtacacttgaaaggtaccccagaaaat
cgaagcaagagtttactaattggtttagatggatccttcgcggttgagtccaaaaagaaa
aagaatattgccagaaattgacaaggtaacatttccatttcttcttcaaaagaagagttc
cttttgatgcaagaattgcctttccttgatatcgaacataatgcataagaggatccataa
agatccatacggttttccgaaaaaaacctgggtacattaccccaaaatgttccatcttcc
tagaaaagtggattcgttccacaaaggttccagaagatgttaatggtaagcaagaagatt
gtttacgaagaaacaacaagaaaaattcatattctgatacataagagttatataggaatc
gaaatagtcttttattttcttttttcaaaagaaaaattgatttcattgaagtaataagac
tattccaattcgaatagtagttgagaaagaatcgcaataaatgcaaagatggaacatctt
tgatccggtattgaaggagttgaaccaagatttcaaaatggataggatagggtatttcta
tatgtgatagataatgtaaatgcaaaaatttgtcttctaaaaagggaaatattgaatgaa
tagatcgtaaattctgaaactttggtgtttctttttctttcggacaagataattctcgta
gcgagaatgggatttctacaacgatcgcaaacccctcagatagaatctgagaataaaact
cagaataaaaaaaattgttggaatccaacaatcgatcttggttaggatgattaaccgagt
taatccaaaaattctgctgatacattcgaataattaaacgtttcacaagtagtgaactaa
atttcttgttattacaactaacaatttccacaggttcggaaccttttaatccataatcat
gggcaaatgcataaatatactcctgaaagagaagtgggtaaacgaagtattgttgacgag
atttctgtttttctgaatacccttccaatttttccatttgtatttctacttgaatcagaa
agaagaagcatttctcggtttctcaaatgatgatacatagtgcaatatggtcaaaacagg
gtgttgcattttttaatacaaaccctggaaggaaaaggaatctaatccacagatcttttc
cttttctatccaattagtttatgtttgttctaattacaaa--------------------
agagaacaaatcttttatt-------tttgcaggccaatcgctcttttgactttggaatc
cagtctctttatcaatatactgcttcttttacacattcaatccataacatcccttttcaa
tccataatcaagaataattaggatttct------aaa-aaaaaaaaagaaaaaatcaagg
gtccgttcataggaaaacccaacctttccccgcatcaggcactaatctatttttaacgtc
taattagatcggggaatcatttcaattaagaagttaagctcgttgctttttattttacca
gaattggagccaggctctatccatttattcactagacccagaaaatcggaattttttatt
ccattccaaaaatccaaaataagaaattgattttattacgacatgctattttttccattc
attacccttgaggatcagtcgtggtcttctagactctaccaagagtctggacgaatttgt
tgcttcatccaaatgtgtaaaagatcatagtcgcacttaaaagccgagtactctaccatt
gagttagcaacccagataaaataggatcttagatacgatcgaaacccaaaaatcaatgga
attacaccgcacgctcctgtcaaaacattgaactagcaaaacattaaaagaaagatttta
tcgcccattaaaaacactcaaatgccaaaatgaacaggtccggctaaatttcactaaggt
taaaaaaggagcggccccaatcacgatagcaaaattgtcatttttttagcaatttagatt
tcttt-------atataaagaaatcttgtatgagagtacatgcaagagggacaaccctat
catttgagcgaagtgtagacagaaaaacctaatatggagtgaggataaagagacctatct
atctacaaattctatttgttcaatagacctttgtcaatggaaatacaatggtaagaaaac
aaattagatagaaaaagtaaataaaataagggcttatgttggattggcacgacataaatc
cagtcaaaaataggactaagaaagaggcaaattgtgtctaaataattaaacaacgaggga
tactagtgatcctctcctacttttttattcatttagttcttcaattaactcaaagttcct
tctttttctttaaagaattctgccttccttaaaatatcataaacagttcttgtaggttga
gcacccttttcaaggaaatagagaatagctggaacatttaaacaagtttgattctttatc
ggatcataaaaacctacttttcgaagatctcttccttctcttcgagatcgaacatcaatt
gcaacgattcgatagacagcttattgggatagatgtagctaaacaatgccccccctagaa
acgtataggaggttttctcctcatacggctcgagaaaaagattcgaatttctgtctat--
-----aatacaagtagatagaaattagactatgacttgcattaatttccttacagaaaaa
acaaatttcatttatactcatgactcaagttggttaattttgactgacagacttaaaagg
aaaaatccttccaaattttttgagtcgtctctaaactcttttctttgtctcatctcgaac
gaattgacttttattccttattctgatccaattctattgttgagacaattgaaaatcgcg
tttacttgttccggaattctttatctttgatttgtgaaatccttgggtttagacattact
tcgggaattcctattcttttttctttcaaaagagtagcaacataccctttttttcttatt
tccttcgataaag------catttccctcttctatagaaatcgaatatgggcgattgatt
ctgatagacttttaattgaaagagtttttccaatcttccaaaattggactttcttcttat
tttaacctttcgatttctatattaaggatagactgacaaagttggcctaatttattagtt
ttcactaaccctagattctttcccttgataaaaaatcaattctgtcctctcgagctccat
cgtgtactatttacttacaaacaa--------cccagcgcaaatttggttcgggacgaat
agaacagactatgtcgagccaagagcattttcattactatggaaaatgatggataacaaa
atccacaatcgatcatgtccttcaagtcgcacgttgctttctaccacatcgttttaaacg
aagttttaccataacaaacattcctctaatttcattgcaaagtggtatagggaattgatc
caatatggatgggatcatgaatagtcattggtttagtttagttttttgtatactaattca
aacttgctatctatggagaaatatggataaaagaaataagtatttatcggggaagactcc
gcaaagatccaatttatttaaacccatattc------------------------tatca
tatg-----aaggaaacatagttcgaaaaagacgaataaacaagtttgcttaagacttat
tttttattgaatttccatcctcaacagaggactcgagatggtcaatcctgaaatgagaag
cgaaggatcgactcttctccaac-----------------------aaataaactatcaa
cctcaaaaa-aagtttaattaatttaattattat-------------------attagaa
ttagattagcaatata-tttttccataacaaaaacaattaactattaactaaataaacta
ttccaatga----------------------aaagattgaaagttttttggtagttatag
aattctcgtacttcttcgactcgaataccaaaagaggg--aaaaaatgaagt----aaaa
aaaacacatttcgtgtaaagtcaaattaaggcctttgcttttacttatagcattctttct
tttacctaaaagaagcaactccaaatcaaaaatcaggagaagtatgatttttggaatcca
ttctatccaacgaacagttcttaccttatccttaccagaatggatcattctggatattta
aagaatcgcagatcgagatggttttcgcttaaccaaagaggggccctt----------tt
tactaataatat-----aatacaacaaaaatctatctctatcataaagggataggtctca
ttttttatacagtgttttacgtcaagtttaaaatttttgcaattaattcgaaagccgagt
agacagaatatatgaatttctctctaatcctcacattccattgatttagaaatggatatt
tgcaaatcagataatatctaaaatacaaaaatggagttcctatccatagaatagaa----
-----accctttttcttttttcgcaagccgatcttggtcaaaagttttaagacctgtgct
gaaactaaaaacttcctattctttaatctggccatgaaatatagaattaggataccccct
ttattttctttttatttacttactttagttctttagttcgggaaaaagaaatagggggtc
cttcttttctttcacattagatgtcaaatgtatcatgtaagaattcccccttc------a
tggatatggagcataaagtttatctaagaagt-------------------tcgaatttc
----------aaaac-----------------acatatgagtaatgagtagtagtagggg
catatcctgaatgtgactgatagacccaatttttcatgaaaataaagatattcaatttga
ctggacttgacacttgattatgttttctgagaaagaaaaagaatgcttagaaatgcatct
aa----------------------------------------------------------
-tctaagagttcataagagataattattctctttaataaactttcttttgtctcgtgtgg
ggtacaatatgatttcatctttcgtttcatcagaaaaaatctgggacggaaggattcgaa
cctccgaataacgggaccaaaacccgctgccttaccacttggccacgccccatttctggt
tttatgcgacactaataaacactattatgtttatttgttattcgtcaatcccacttcaat
tacataaaaaatgagggatactctcttgctaggattctagacatgcgg-----ataatat
agaatccaaaaaatgcattgatcattacatggaattctat--------------------
------taagatattatatgaaagtcgaatttcttccattctcatttgagagtgcgaata
caaggaggtattttgcgtttgggaaagtccgaagaaaaaaggattttgaacccgcctttt
cttttttcccttagaaaaataactcaatcaaaatccaattatctactctacaagaacgaa
atgcttgttatgcctaatatacttagtttaacctgtatctgttttaattctgttctttat
ccgactagttttttcttcgccaaattgcccgaagcttatgccattttcaaccccatcgtg
gattttatgcctgtcatacctatactcttttttctattagcctttgtttggcaagctgct
gtaagttttcgatgaaatctttactactctgttctgtctgccaaattgaatgatgtattc
attccaaaaaaattctaaaaatgaataaaagccgagaagtcttatattatgaaccttcga
ttctaaaattcgaattcttctacattgaatgtatagctgcagcaataaattgggatccgc
ctttctaccccaccccctgcacctacgttgagcaggtacctttaggtacccacacaatac
ctaacctaatttttgatattgataagagtgcttattagaaatcaattcttgcaa-ttttt
ttccagaattgatttttgcatttttaggtgtaaaaataaacaaaacccatcctagtggat
ctgtgtggtaaggaaaaacgggtaatctattcctt--aaaaaaaaatcttggagattatg
taatgcttactctcaaactttttgtttatacagtagtgatattctttgtttccctcttta
tctttggattcttatctaatgacccaggacgtaatcctgggcgtgaggagtaaaaatcca
aatttttttggaattttttcttacaaattggatttgtttcgtacatttatctatgagaaa
atccgggggtcagaattccttccaattcgaaagtcccaaatgatccgagggggcggaaag
agagggattcgaaccctcggtacaaaaaaattgtacaacggattagcaatccgccgcttt
agtccactcagccatctctccccgttccaaatcgaaaggtttccgtgatatgacagaggc
aagaaataacgattgcaaaaaatccttcc----tttttctttcaaaagtccataaaaatt
atattgccaattccattttaattatattcttttttc-------------------ttaat
gttaataaaaaaaagaagaaaattcttgttttttctttctaaaattcgatattggctgag
aaacaatcagatagattttctcttcagcgggcattttcatataggacttgttataataaa
acaagcaggttatat-aaaaaataaaaaactcttttttcgattattt---------ataa
aca-----------------aaacaaaaagggttcttatcaaacccaccataaaattgga
aagaaagataaagtaagtagacctgactccttgaatgatgcctctatccactattctgat
atataaattcgatgtagatgaaattgtataagcggattttttgtatttccttagacttag
accgcgcaag------------gcaagaatttttcgctatttacgatttcatattcttgt
tactagatgttctataggaataagaagaaatcgcaactcctttccgctacacataaaaat
ggatttcgaaagtcaa--tttttttttcaatatctt---tcttttttttcagaatccaat
ttttgttcttccacccatgcaatagagagcgagtgggaaaagaggggttacttttatttt
catttttccttaacttaaaagataggctttgaaataggagtcatggaataatgctgaatt
caaatgttta------------------tttctatagtataagaaaaactaatcgaatca
aattcatggatttaccacgacctcggttgtgaccccatagataaaaatgaaaaatttcta
tcttcgagacctttgaaaaagggcattgaacgagaaagaaatcgtccacagataatcaaa
ctatcgtatgccttggaagtgatatgaggtgctcggaaatggttgaagtaattgaatagg
aggatcactatgactatagcccttggtagagttactaaagaagaaaatgatctatttgat
attatggacgactggttacgaagggaccgtttcgtttttgtaggatggtccggcctattg
ctctttccttgtgcttatttcgctttagggggttggtttacagggacaacttttgtaact
tcttggtatacccatggattggctagttcctatttggaaggttgtaatttcttaaccgcg
gcagtttccacccctgccaatagtttagcacactctttgttgctactatggggcccggaa
gcgcaaggggattttactcgttggtgtcaattaggcggtctgtggacttttgtcgctctc
catggggcttttgcactaataggtttcatgttacgtcaatttgaacttgctcggtctgtt
caattgcggccttataatgcaatttcattctctgctccaatcgctgttttcgtttccgta
ttccttatttatccactggggcaatctggttggttctttgcgccgagttttggcgtagca
gcgatatttcgattcatcctctttttccaaggatttcataattggacattgaacccattt
catatgatgggagttgccggagtattaggcgcagctctgctatgcgctattcatggggcg
accgtagaaaacactctattcgaggacggtgatggtgcaaatactttccgcgcttttaac
ccaactcaagctgaagaaacttattcaatggtcactgctaatcgcttttggtcccaaatc
tttggtgttgctttttctaataaacgttggttacatttctttatgctatttgtacccgtc
accggtttatggatgagtgctattggcgtagtcggcctggctctgaacctacgtgcctat
gacttcgtttcccaggaaatccgtgcagcggaagatcctgaatttgagactttctacact
aaaaatattcttttaaacgagggtattcgtgcgtggatggcagctcaggatcagcctcat
gaaaatcttatattccctgaggaggttctaccacgtggaaacgctctttaatggaacttt
cgttttagctggtcgtgaccaagaaaccaccggctttgcttggtgggctgggaatgccag
acttatcaatttgtccggtaaactacttggagctcacgtagcccatgccggattaatcgt
attctgggccggagcaatgaacctatttgaggtggcccatttcgtaccagaaaagcccat
gtatgaacaagggttgattttacttccgcacttagctactctaggttggggagtagggcc
ggggggagaagttctagatacttttccgtactttgtatctggagtacttcacctaatttc
ctccgcagtcttaggcttcggcggcatttatcacgcgcttctgggacccgagactcttga
agaatcttttccattctttggttatgtatggaaagatagaaataaaatgactacaatttt
gggtattcacttaattttgttaggtataggtgcttttcttctagtactcaaggctcttta
ttttggcggtgtatatgatacctgggccccgggggggggagatgtaagaaaaattaccaa
tttgacccttagccccagtgttatatttggttatttactaaaatccccttttgggggaga
agggtggattgttagtgtggatgatttagaagatataattgggggacatgtatggttggg
ttttatttgtgtatttggcggaatttggcatatcttaaccaaacccttcgcatgggctcg
ccgtgcatttgtatggtctggagaagcttacttgtcttatagtttaggcgctttatctgt
ctttggtgttatcgcttgttgttttgtctggttcaataatacggcttatccgagtgagtt
ttatggacccactgggccagaagcttctcaagctcaagcatttacttttctagttagaga
ccagcgtcttggagctaatgtgggatctgcccaaggacccacaggtttaggtaaatatct
aatgcgttccccaacgggagaggttatttttggaggggaaactatgcgtttttgggacct
tcgtgctccatggttagaacctctaagggggcccaacggtttggacttgagtaggttgaa
aaaagacatacaaccttggcaagaacgacgttcggcagaatatatgacccatgctccttt
aggctctttaaattccgtgggtggcgtagctaccgagatcaatgcagttaattatgtctc
tcctagaagttggttagcgacctcccattttgttctaggattcttcttttttgtgggcca
tttgtggcatgcaggaagagcccgggctgctgcagcaggctttgaaaagggaatcgatcg
tgatttggaacctgttctttacatgaaccctcttaactaagattttcttatttatagctg
ttctactg---ttttttttctgttctggctcggttattccatctagccgagccattcatt
cctttttatgaaagaaagataaggggacagaac----aaagaaaaacaaataaagaaaca
aacgtattcaataagcaaaaggagagagagggattcgaaccctcgatagttcctaaaact
ataccggttttcaagaccggagctatcaaccactcagccatctctccacagcctaatccc
tattttattcctacaaatagaacatagccatatgaaatgatctactaacctctagaaaca
tctcagatgcaagtccccctttcgatatatctctgtatactgtatagacagacggataca
ggatccgctatatccgcttgtgaaataaagactaaagcccctcccctcaaccccatatcc
aaataaaaaaggtggtaagtaataagttttaaagagaagaatcaatggattcatgattaa
acccctcctacttcttgtattttattacaattttggttaagtgagggatcaaatatgtag
tcaactttatttgatggtagcttggaggattagaaatatgactattgctttccaattagc
tgtttttgcattaattgcgacttcctcagtgttagtaattagtgtaccccttgtatttgc
ttctcctgatggttggtcaaataataaaaacgttgtattttccggtacatcattatggat
tggactagtctttctggtagctattctgaattctctcatttcttaaatttgtttagt---
----atttagtagcccgatacaaaataaataaaaaggccatttcttcg-aaaaaatggga
attgtgagacgcattaaaatgcaatttgcgttccgaattgctacctcttctctttcatta
ttatgaaattccattgccattagaatattgattgaca-----------------------
--gacaattaaaaaaaa-gaaaactcta-------atataatagaaaatgaaacggtcga
cccagacatagacggtcgacccaggcggatat---------aatataccctataaaatat
atcccgtagcgagcgtagttcaatggtaaaacatctccttgccaaggagaagatacgggt
tcgattcccgccgctcgccagcttaatttagtaaggtactat-------gataaaaaatt
tagtctagttgactacttaactacttatattaaattaagtaggtgttagtctagtaccgt
atcccttactatcttacccttcttttgcaccccactc---------aaaaaaaaggggct
ccggaggcgggaatcgaactcgccaacagggctccctaaattggggattaaccgagacaa
acaactggcaaactgctt------ttaaagggaagggaggtagactgtgcctttctttca
tttcttttttcttttctgcagggtaggaaggagccttgagagttcttcttgtaggggcaa
gtgacttcgcaaactgctccatttggccctttagggccgggaactaatgaat-aaaaagg
gttggataccg--cccagccctctaccatatctatacaaatagaatagtccttttataca
gactgctaagtgcggagacgggaatcgaacccgtgacctcaaggttatgagcctcgtgag
ctaccaaactgctctactccgctctggagggacggaaactggtggacgaaaaaggttgaa
tacaggactctaccatgtctagacaaatagaatagtccttttatacagaatggagcgggt
agcgggaatcgaacccgcatcgttagcttggaaggctaggggttatagtcgacgttggtt
gattagttttaacgtctctaattcaaaaccgaacatgaaattttgatttcattcggctcc
tttatggatattctcaccacttaacatctatgtcagcttttctatctgaatggaaccaaa
gctctccgctttctagatgatccctatagagtaggagatagaaattctactaaatctatc
t-------------aatctacttacttcgttccctaatttcattcaagagatcctgagga
aaagaattaggtttccaccgagctgaaacaatatgctgatggttctagtaaaccaaaact
accgttttttagctatttggcttccatttccttttttaacaaaagaagatttagttacga
ttggaaataaac-ttttttgtatcttcatccatagatcctttactcatatttttaaaatt
ggaatacttaaaaaaatgtaaaattatgcttcgcgactctgtactcataatccaatttgt
attttggatgcaatttcaattagtttttgggtacaaatcgcgagaatgtatattcttcct
caatatgctattgagaggaaaaggattaaatcctttataagaactaaagttttcatcgga
atataaaaaacttaaggacgccttaagtatatcatttcaaattcagttattaatagaacg
aatcacacttttaccactaaactatacccgctacatgtagattatgataccaacgctacc
ctttgtcaagggtagccattcgagaaggaggctaattcccccttattgaatcaaatggag
aaggttcatgacagtgagctgttggtacttcgatcgcgggcctttactttagctttaggg
tttagatagcccc-------tctgggatgtaaaatatatctcttctcaccatccccatag
tgtatgagac----aaatgtatgcatttcgattagggtcgtattctacggttacgactac
aatgatcattatttgttttgcgaggacgtaagtgtgccagactgctctaaggaatagttt
gattattcctacaatatacactaggagatatagggagcagcactgcccccataaatccct
ttcttccttttcttttttgttcaattctgaacaaagaaatt-------------------
-ggggaagatgttttctttcttcccccacttatcatgaagtccgagccgtagagaaagag
tgagatgcattttaaaaattcatcatagactttccctatggcttgagagaagcaagaaac
aaagagtcgtaacttaaacggagaagcggacaggacccgacggatttacctgatgtaaag
aagatcctaaatgtctctggttagtcgatcctccccatttaccaatttcttctcctcttt
tccactcaattctagtttattagattcttgtttaaaagaatcaaagaagatgaa------
--------------------------------------tagaactaagaacacataaaaa
aaagcat-agaggaccaagaccattaccaaatgttcctcccaagaatcatattgggtatc
tgttcccttccttttcccgctaggatcgggaatcttatattttccatatccatataccat
cgaacctttagggttccagaatcctccttttttcctaatcttcggaaacagaaaacccat
agccaggaggagttaggtatgtagggtatggtttattat------tttttgttgggcagg
cagtagaataatttttatactctgcagtataaattcgactgcccactttttacaagcaaa
ttgttgctaaaactccaacatagtttgttcaaaatgcaccaaccagaatccttggagaat
attcaagtaccccccttccttggaagg-------------------ggtacctgttaaaa
ataaaaatcgcttcaacaaatccgtccaaaactttttaagaaaaattgaaaagttttgaa
ctcgaaggtttttctaagagatgcctgttaaaaatagtttcaatttctcaccaaaacaga
caagaagtatatcactgaaaattaatac---------ccaaccatatgggtatatgaaga
gcgcgaattcctttataccctacccaattagaattagaggaaataaaacataaatggaga
aagttctcatcataagatcagccaatagaagaaaaaagtccctaattctgcagaacgttc
tgagcacgtgaaaagtcaatagcctaaagat--aaaaaa--aaacaaagtctaccgtttt
tttaacagcagctcttattgcccctttggcc-tttttttttttacccattgttgtatccg
attcaacaattgatacatatttgttctcctcttctaaaaaatagaacttctgggctttgg
tttggtgagtcgtccgagatcgtgtttacatacctatgaacttaccctcttcaagtatat
cggatacttagaataat-----------tttttattgtgtcaactctctcttcacgtatt
ttat--------------------tatatgtatttttttatataaaaatatatgtatttt
tatataaaaaaaaaagaaaaaaacctctactttgtgcaagtgataagagagaatatgaaa
----ttcttatttttcttgattttctcaagattttgaactctcaagattttgaacctcgc
catgaataaacttctatatctcgatatatacatatataatctctacatata---------
-------------------tctctatatatacatatattatgtacattatgcagtagact
cataatgagaaatcaaagtggctaatttttgaattgaataaaaagcccttttaactcagt
ggtagagtaatgccatggtaaggcataagtcatcggttcaaatccgataaagggcttttt
atttggtggtagagtaatgccatggtaagacgtaagtcatcggttcgaatccgataaagt
acttttctactaaatttattatttattcacttttttttctttgtttttgaaaatttctct
attttttcttgaattttatgacttagtgtgggatgcatgcatttttggtctgaacgctaa
acgaagcacggggtggaaattacaaaaaagaaatcaaattggactctttttcctgttaga
tcaatcaaatcactacctg-tactgaactaatctagaatcccttttattaatctattctt
attctataccctttaaatgaatttccctaaaaagtagggaatgatccgtgaattaaccta
accatcaactaaaaaaaatcctatgaaagcataacggaaaagtaggaaagactctttgct
ttggatctagttatactcttcgagtatattgacaattccaaaaaactgc-----------
--------tcatactatcattatagtataatgat--------gagcggttgtatatggcc
ctatcgtctagtgaagtgatgcccctatcgtctagtggttcaggacatctctctttcaag
gaggcagcggggattcgacttcccctgggggtagggagtattatgaaaggag--------
-------------------gttaatcatagattctaaaaaaccctagaataaattcttcc
tgggtcgatgcccgagcggttaatggggacggactgtaaattcgttgacgatatgtctac
gctggttcaaatccagctcggcccaaaaatctagggcttcgtgaatatgaactaaatcca
tttgtttttcttcc-----ataaaataaaatgtctgatccatagaaataaaggataaagc
gaaagggggaaatttctttctaatccatatctctctcattccttttttacaaacaaaaga
gtt-----------tttcttattgaaatgaaaggtggattatcatccatttttagcgata
aaaaatcgcgacatactagttatgtcactctcactatacccacatattatat--------
----------------------------------------------gtgggtatgtagta
tatgattcgtctatttcttagagtacgacaggcgaatcgaatc-------------ttct
tatggttctatttaagaataggtatgccatacaccccgcggggattgtagttcaattggt
cagagcaccgccctgtcaaggcggaagttgcgggttcgagccccgtcagtcccgaactag
ggttcaatgaatggagaaattcatctttcctttttccatgaaaaa------gggggggca
ggagagaagatcaaatacctatggggcacccttatttcactttttttatttcgcatttct
cattaaagagggaggggaggcctataggaa-----tttttttttcactactcccggttga
taaggaaagacatacatatcatacttggattagtataatttaggatattactctatcctt
atgatgataccatcctcatcttaacttcctattcgac-----tcttatggaatagagtac
cggtattttaccgaaatccatacataaatcgtattcgttttttcttagacatagacagtg
aatttaatttaatataattagtactttactttttggattaaa-caggccccctccatttt
gtagttccaactttgtttgtgtatgttcaatgactaattggaaagaatctatctcatttt
cattccatttgcggactcctttttta-----tggatctgttctcatctttagaccccaaa
agtggatattgatagtaacctaataaaataaaa-gaaaaactaagcaaagcaaacgccct
ttttcc------------------------------------taaattaattaaaatatt
cgat-tttttttttatttaagccctcttttctccatctcacttctacttctactgcttat
ttggatgtctatgtgacccatagaaagtcggtcatataatacatacatacataattgtat
gtataactataagaaaaaggaagggaaattggataagataagaaagatcgtgggttatag
atatagaaaagaaaaagtggatcttactatgttatactattccactctcaaccatgaatt
gatttgatagatccgatattcataatattgaattgattcagtattatcagaatgcaagtc
ctccccttgaatttacaggatacccctttttcctctccatgggattacatcccgagttat
tgtgaaaaaaataaagaggttatggaagtcaatattctcgcatttattgctactgcactg
tttattctagttcctactgcctttttacttattatttatgtaaaaacagtcagccaaaat
gattaattggaattccaattaatcattg-----aagaaatgaaaaagggattaaataaaa
taaaaatccaagtcttaaatgaaaggatctggttggaatcataaagtgtggtagaaagaa
ctacatatagttttttctacgacactttagagtcttt-----------------------
----------------------------ctattatattatcttgaatctacatagaatag
attagtagattgaaatagtagtctaattcaatttcttttttcactgcatccacttaattt
caatcaagtcaaaataaaaaaatcgaagagaattcttcacgaaagaatccatggagggag
agaaaaataatatgagaatagactatagtaaaaagtaaaaga--------------aaaa
aagtaaaaggaaaaaaccagcgaatctttcatgcttaaacatgcggcgagatgcttcaaa
agagcataaaaattattctaagaataagaaaagaatataaaacaaatggaaagtgtgcga
tatgttgtgaatagctccgtggaagaaagtctaattttcttatgtatagaacttttttaa
ccattcgtcacttctagtagaaatttggaattgctgtaatcgctctttctatttctat--
---------------atagtagaatagaacgactctttcttacaagagtttcttacaggt
acaggagtgaaacaaaactaaagaaagagagaaagaataaagtttggcaaaatgattaat
gcaaaacgatcaattaaagaaaaaagttgatacaacaattcgactactcaatcaattagt
agtatccctagagtccactcctcccccatactactagtgaaagagaaaatgtaaagacta
ccattaaagcagcccaagcgagacttactatatccatgtaaattatgtctcctatttcta
tgaaggaattattctactattgatcaataatcatagtggaatcaagggtacagagtcaaa
aagggattctgccctaacgctatggatgaat--cagttcaaggaatttactcctaacaaa
ttcttataggatttctggtagaattggagagcattaagtataaatacgatacatagccct
tttccttaaaaaagagtacggggatgatgtcctgaatagaagacgcgggaataggaagat
tttttcttccttttgttaccc-tttt-----tttataagcaaaggacgtcagaatatacc
ataaaattaggatagataaatatttattggatacctaccttgcctatgtttatttttaac
ctaaaccctacagcccttctatcattctatgaaagaatgaggagactttatccacaactc
cgaaattgatttttgatcagcctattcaatctgattctcgacagaatcagtagcccttac
tttagtgtatgt-----------------aggtagcataagatgtatgataaataaaatg
tatgataattaggaagtcttgatattccttcgtggagtcccttcttcaatcttagattga
-aaaaaaaaagaatgccccttagggg-cccttt-ggatatcaagatttctgacatcttag
ccttgtaatttttaattctcgaatc-----------gaatcaat----------------
-----taaaattaataaaagaataaggaaacgcaacctcatccttattggtagccgtttg
ggccactaccgac------------------------aaaacaaaccctagtttgagg--
------atagaactatggattctcaaaatccagtatcgccaggcctagttactctcttgc
cccaacttatgcagggtacgaatttgtcgagttcgatcagtactata-agcctaagtatt
ttattgatcaggcggcacccagatttgaactggggataaaggatttgcagtcccctgcct
taccgcttggccatgccgccaaaaaatctgatctaaaatagagaaaagagcaagtattca
tccaggttttcttactaaaacctcctttcttttatcttgaatctaattctacttactttt
ttccaatctttttcaaaaaatctattcctgctttttttgaatccagtttcgattattctc
ctcgatggattctatcttaaaacaaacattgctaacactagaaaacttcccttttctttc
------------tattgagatgaaaaaagagaaaaagtggatttccagtcacaggctgca
aaattcagaacaaattggaaccattaactagaattctattttttttttttgaa-------
ttgcagtagtgaacgactcttaaatcggtattctctccccccttccttttaatggcataa
taaaataga-atggatttatgcctaatccgtgtataggtaaactacaggtccgaacagca
ttattatccataacagcattatta------tccatggatctcccttatgtacatatctct
atggggaatcgtgctttaatttttcattgcattaaatatcttgaataaaaaaaagaa---
---------atttggtctgatatagagtatgacctgaccatcttggcccacccaagtgaa
attacgataaaagcagggatatgtggagaggtggataactagattggcatgtactt-aaa
aaaggacttactttattttaggattctacaattaaatcctatattttctagcaattctac
tac-tacgaaacaaaaaagaaccctcaaattctta-ttcttttttgaaattaaactaagc
gtgctattct-------aaatcgaactaaagtcaaatttgctagtgcttataaattatta
tattatggctttatcccattcatagaaaggagataaaatgagaaatctttgccatccaat
ctgattagtatcataaagtgtaagtggcagaatttttttctaggaatgttttatcaattc
attttcattc-----gatttgtacccctggcaaattcgaactttcgtcgaaattgtctct
attcatatgtatgaaatacatatatgaaatatgtatgtggagttccctagaatttcatgt
gattcagtaaa--------------------------cagaatatggattccataattgc
tagatcgatccatagggattgatgaagagtgagctgataat-ggaatttttcttcgataa
acaggaaacttaagattaagatgctccggaatggaaatgagggaatgtccacaatacccg
gatttagtcagatccaattcgagggattttgtaggttcattaatcaaggcttggcagaag
aacttgagaagtttccaacaattaaagatccagatcacgaaattgcatttcaattatttg
ctaaaggatatcaattgctagaaccctcgataaaagaaagggatgctgtgtatgaatcac
tcacctattcttccgaattctatgtatctgcgagattaatttttggtttcgatgtgcaaa
agcaaaccatttctattggaaacattcctataatgaattccttaggaacctttataataa
atggaatataccgaattgtgatcaatcaaatattgctaagtcctggtatttactaccgct
cggaattagaccataagggaatttctatctacactgggactataatatcagattggggag
gaagatcggaattagcaattgataaaaaagaaaggatatgggctcgcgtgagtagaaaac
aaaagatatctattctagttctatcatcagctatgggttcgaatctaaaagaaattctag
ataatgtttcctaccctgaaattttcttatctttcccgaatgctaaggagaagaagagga
ttgagtcaaaagaaaaagctattttggagttttatcaacaatttgcttgtgtaggtgggg
acctggtattttcggagtccttatgtgaggaattacaaaagaaattttttcaacaaaaat
gtgaattaggaaggattggtcgacgaaatatgaatcggagactgaatcttgatatacctc
agaacaatacattcttgttaccacgagatgtattggccgctacggatcatttgattggaa
tgaaatttggaacgggtatacttgacgatgacgatatgaatcatttgaaaaataaacgta
ttcgttcggttgcggatctgttacaagatcaattcggactggctcttggtcgtttacaac
atgcggttcaaaaaactatccgtagagtattcatacgtcaatcgaaaccgactccacaaa
ctttggtaactccaacttcaacttcgattttattaataactacttatgagaccttttttg
gcacataccccttatctcaagtttttgatcaaaccaatccattgacacaaactgttcatg
ggcgaaaagtgagttgtttgggtcctggaggattgacggggagaactgcaagttttcgga
gccgagatattcatccgagtcactatgggcgtatttgtccaattgacacgtccgaaggaa
tcaatgttggacttactggatccttagctattcatgcgagaattgaccactggtgggggt
ccatagagagtcccttttatgaaatatctgagaaagcaaaagaaaaaaaagagagacagg
tggtttatttatcaccaaatagagatgaatattatatgatagcagcaggaaattctttgt
ccttgaatcagggtattcaggaagaacaggttgttccagctagataccgtcaagaattcc
tgactattgcatgggaacagattcatgttagaagtatttttcctttccaatatttttcta
ttggaggttctctcattccttttattgagcataatgatgcgaatcgggctttaatgagtt
ctaatatgcagcgccaagcagttccgctttctcggtccgagaagtgcattgttggaactg
gattggaacgccaaacagctctagattcgagggtttccgttatagccgaacgcgagggaa
agatcatttctactgatagtcacaagatccttttatcaagtagtgggaagactataagta
ttcctttagttacccatcggcgctctaacaaaaatacttgtatgcaccaaaaacctcgga
ttctgtggggtaaatccattaaaaaaggacaaattttagcggagggagctgctacagttg
gtggggaacttgctttaggaaaaaacgtattagtagcttatatgccatgggaaggttaca
attttgaagacgcagtactaattagcgaacgtttggtatatgaggatatttatacttctt
ttcacatccgaaaatatgaaattcagacggatacgacaagccaaggctccgctgaaaaaa
ttactaaagaaataccacatctagaagaacatttactccgcaatttggacagaaatggag
ttgttaggttgggatcctgggtagaaactggcgatattttagtaggtaaattaacgcctc
agatagcgagcgaatcctcgtatatcgcggaagctgggttattacgggccatatttggcc
ttgaggtatccacttcaaaagaaacttctctcaaactacctataggtggaagagggcgcg
ttatcgatgtgaaatggatccagagggaccccctagacataatggttcgtgtatatattt
tacagaaacgcgaaatcaaagttggggataaagtagccggaagacacgggaataagggga
tcatttccaaaattttgcccaggcaagatatgccctatttgcaagatggaacacctgttg
atatggtcttcaatcccttaggagtaccctcacgaatgaatgtgggacaaatatttgaaa
gctcgctcggattagccggggatctgctaaagaaacattatagaatagcaccctttgatg
agagatatgagcaagaggcttcaagaaaacttgtgttttcagaattatatgaagccagta
aacaaacaaaaaatccatgggtatttgaacccgagtacccgggaaaaagcagaatatttg
atggaagaacaggagaccccttcgaacaacctgttctaatagggaagtcctatatcttaa
aattaattcatcaagttgatgagaaaatccatggacgttctactgggccctactcacttg
ttacacaacaacccgttagaggaagagccaagcaagggggacaacgagtaggagaaatgg
aagtttgggctttagaaggatttggtgttgctcatattttacaagagatacttacttata
aatctgatcatcttatagctcgccaagaaatacttaatgctacgatctgggggaaaagag
tacctaatcacgagtatcctccagaatcttttcgagtgctcgttcgagaactacgatctt
tggctctagaactgaatcatttccttgtatctgagaagaacttccaggttaatagggagg
aagtttgatcggaataaatataaattcttttcttatttatgattgaccaatataaacatc
aacaacttcaaattggactcgtttcccctcaacaaataaaggcttgggctaacaaaaacc
tacctaatggggaagtcgttggcgaagtcacaaggccctctacttttcattataaaaccg
ataaaccagaaaaagatggattgttttgcgaaagaatctttggacccataaaaagcggaa
tttgtgcttgtggaaattctcgagcgagcggagctgaaaacgaggaggaaaggttttgcc
aaaaatgcggggtagaatttgttgattctcggatacgaagatatcaaatgggatacatca
aactcgcatgtcccgcgactcatgtgtggtatttgaaaggtcttcctagttatatcgcga
accttttagataaaccccttaagaaattggagggcctagtatacggcgatttctcttttg
ctaggcccagcgctaaaaaacctactttcttacgattacgaggtttattcgaagatgaaa
ttgcatcctgtaaccacagcatttctccctttttttctaccccaggctttgcaacatttc
gaaatcgggaaattgcgacaggagcaggtgctattagagaacaattagcagatttggatt
tgcgaattattatagagaattccttggtcgaatggaaggaattagaagacgaggggtata
gtggagatgaatgggaagatagaaaaagacgaataagaaaagtttttttgattagacgca
tgcaattggcgaaacattttattcaaacaaatgtagaaccagaatggatggttttgtgct
tattaccagttcttcctcccgaattgagacccattgtttataggtctggggataaagtag
tgacttcggatattaatgaactttataagagagttattcgtcggaacaacaaccttgcct
atctattaaaaagaagtgaattagcgccagcagatttagtaatgtgccaggaaaaattgg
tacaagaagccgtggatacacttcttgatagtgggtcccgcgggcaaccaacgagggatg
gtcacaataaagtatacaaatcactttcagatgtaattgaaggtaaagagggaaggtttc
gcgagactctgcttggaaaacgggtcgattactcggggcgttctgtcattgttgtgggtc
cttcgctttcattacatcaatgtggattacctctagagatagcaataaagctttttcagc
tatttgtaattcgcgatttaatcacgaaacgcgctacttctaatgtcaggattgctaaaa
ggaaaatttgggaaaaggaacccattgtatgggaaatacttcaagaagttatgcggggac
atcctgtactgttgaatagagcacctaccctgcatagattaggcatacaggccttccaac
ctactttagtggaggggcgtactatttgtttacacccattagtgtgtaagggtttcaatg
cggactttgatggggatcaaatggctgttcatctacctttatccttggaagctcaggcgg
aagcccgtttacttatgttttctcatatgaatctcctatctcccgctattggggatccta
tttgcgtaccgacccaagacatgcttatcggactttatgtattaacgattggaaaccgtc
ggggtatttgtgcaaatagatataatagttgcggaaactatccaaatcaaaaagtaaatt
ac------------aataataataattataagtatacaaaagataaagaaccccattttt
ctaattcctatgatgcactgggagcttatagacagaaacgaatcagtttagacagtccct
tgtggctccgatggaaactagatcaacgcgtcattgggtcaagagaagttccgattgaag
ttcaatatgaatctttggggacttatcatgagatttatgcccactatctaatagtgggaa
atagaa---------------------aaaaagaaatccgttctatatacattcgaagca
ctcttggtcatatttctttttatagagaaatagaggaagccatacaaggatttagtcagg
cctattcatacactatctaaacaaggaagttagattcggcgatgcccctccctttcgggg
ggcattcc-----gatttcgctagtatcatcatttttgccgcgcgaatccagattgagat
taaggaaaggaagttaattaaattttcgaatcactgactcaggcccattgtcgaat----
-------------------cctactcagcaattgtcgaatcctactcagccgaaaaaggg
ggtacttatgtatggcggaacgggccaatctggtctttcataataaagagatagacggaa
ctgctatgaaacgacttattagcagattaatagatcatttcggaatgggatatacatccc
atatactggatcaaataaagactctgggctttcatcaagccactactacatcgatttcat
taggaatcgaggatcttttaacaataccatctaagggatggttagtgcaagacgcggaac
aacagagttttcttttggagaaacactattattatggggctgtacacgcggtagaaaaat
tacgccaatccgttgagatatggtatgctacaagtgaatatttgaaacaagaaatgaatt
cgaattttcggataacggatccttctaatccagtctatctaatgtctttttcaggagcca
gaggaaatgcatctcaggtacaccaattagtaggtatgagaggattaatggcggatcctc
aaggacaaatgattgatttacctattcaaagcaatttacgcgagggactttctttgacag
aatatataatttcctgctacggagcccgcaaaggggttgtagatactgctgtacgaacag
cagatgctggatatcttacacgtagacttgttgaagtagttcaacatattattgtgcgta
gaagagattgtggtactatccgaggtatttctttgagtcctcaaaatgggatgacggaaa
aactttttgtccaaacactaattggtcgtgtattagcagacgatatatatattggttcac
gatgcattgccgctcgaaatcaagatattggaattggattagtcaatcgattcataactg
cctttcgagcacaaccatttcgagcacaaccaatatatattagaaccccctttacttgcc
ggagcacatcttggatctgtcaattatgttatggtcggagtcccactcatggcgatctgg
tcgaattgggggaagccgtaggtattattgcaggtcaatcaattggggagccagggactc
aactaacattaagaacttttcatactggcggagtattcacagggggtactgccgaccttg
tacgatccccttcgaatggaaaaatccaattcaatgaagatttggttcaccccacacgta
cccgtcatgggcagcctgcttttctatgttatatagacttgcatgtaactattcagagtc
aggatattctatatagtgtgaatattccctcaaaaagcttgattctagtgcaaaatgatc
aatatgtagaatccgaacaagtaattgcggagattcgtgccggaacgtccactttgcatt
ttaaagaaaaagtacaaaagcatatttattccgaatcagacggggaaatgcactggagta
ctgatgtttaccatgcgcccgaatatcaatatggtaatcttcgtcgattaccaaaaacaa
gccatttatggatattgtcagtaagtatgtgcagatccagtatagcgtctttttcgctcc
acaaggatcaagatcaaatgaatacttattctttttctgttgacggaagatatctctttg
acctctcaatggctaatgatcaagtaagacatagactgttggatacttttggtaaaaaag
atagggaaattcttgattattcaacgccggatcgaatcatgtccaatggccattggaatt
ttgtctatccttctattcttcaagataattcggatttgttggcgaaaaagcgaagaaatg
ggttcgtcattccattacaatatcatcaagaacaagagaaagaactaatatcctgtttgg
ggatttcgattgaaataccctttatgggtgttttacgtagaaatactatttttgcttatt
ttgacgatccacgatacagaaaagataaaaagggttcaggaattgttaaatttagatata
ggaccctagaggacgaatataggactcgagaggaagactcagaggacgaatatgggagcc
cagagaacgaatataggacccgagaggaagaatatgaaaccctagaagacgaatatagga
ctcgagaggacgaatatgaaaccctagaagatgaatatgggatcctagaggacgaatatg
aagccctagaagacgaatatgggatcctagaggatgaatataggactggagagaaagact
cagaagacgaatatgggagcccagagaacgaatatagaacccgagaggacgaatatagaa
cccgagaggacgaatatggaactctagaggaagactcagaggacgaatatgggagcccgg
aggaaggctcagaggacgaatatgggactttagaggaagactcagaagaagactcagagg
acgaatacgggagcccagaggaagattccatcttaaaaaaagagggtttgattgagcatc
gaggaacaaaagaatttagtctaaaataccaaaaagaactagatcggttttttttcattc
ttcaagaactgcatatcttgccgagatcctcatccctaaaggtacttgataatagtatca
ttggagtggatacacaactcacaaaaaatacaagaagtcgactaggtggattggtccgag
tgaagagaaaaaaaagccatacggaactcaaaatcttttccggagatattcattttcctg
aagaggcggataagatattaggtggtagtttgataccaccagaaagagaaaagaaagatt
ctaaggaatcaaaaaaaaggaaaaattgggtctatgttcaacggaaaaaaattctcaaga
gcaaggaaaagtattttgtttcggttcgacctgcagtcgcatatgaaatggacgaaggga
gaaatttagcaacacttttcccgcaagatctcttgcaagaagaggataatttccaacttc
gacttgtcaattttatttctcatgaaaatagcaagttaactcaaagaatttatcatacga
atagtcaatttgttcgaacttgcttagtagtgaattgggaacaagaagaaaaagaggagg
ctcgtgcttcccttgttgaggtaagagcaaatgatctgattcgcgatttcctaagaattg
agttagtcaagtccactatttcgtatacacgaagaaggtatgataggacaagtgcaggac
cgattcccaataataggttagatcgc------accaattccttttattccaaggcgaaga
ttcaatcacttagccaacatcaagaagctattggcaccttgttgaatcgaaataaagaat
accaatctttgatgattttgtcggcatccaactgttctcgaattggtttattcaagaatt
cgaaatatcccaatgcggtaaaagaatcgaatcctagaattcctattcgagatatttttg
ggcccttagccgctattgtacctagtatatcgaatttttcttcatcttactatttactaa
cgcataatcagatcctgttaaaaaaatatttgttccttgacaatttgaaacaaaccctcc
aagtacttcaagggcttaaatactctttaatagatgaaaatcaaaggatttcgaatttcg
atagtaacatcatgttggatccattccatttgaattggcactttctccatcatgattctt
gggaggagacatcggcaataattcaccttggacaatttatttgcgaaaatgtatgtctat
ttaaatcgcacataaaaaaatctggtcaaattttcattgttaatattgattcctttgtta
taagagcagctaagccttatttggccactacaggagcaactgttcatggtcattatggag
aaatcctttacaaaggagataggttagttacgtttatatatgaaaaatcgagatctagtg
acataacgcaaggtcttccaaaagtagaacaaatctttgaagcgcgttcaattgattcac
tatcgccgaatctcgaaaggagaattgaggattggaatgagcgtataccaagaattcttg
gggtcccctggggattcttgattggagctgagctaaccatagcccaaagtcgtatctctt
tggttaataagatccaaaaggtttatcgatcccaaggggtacagatccataatagacata
tagagattattatacgccaagtaacatcaaaagtgcgggtttccgaagatggaatgtcta
atgttttttcacctggggaattaatcggactattacgagcagaacgagcaggacgagctt
tggatgaatcggtctattatcgggcaatcttattgggaataacaagggcttccctgaata
cccaaagtttcatatctgaagcaagttttcaagaaactgctcgagttttagcaaaagctg
ccctacgaggtcgtattgattggttgaaaggcctgaaagaaaacgtagttctggggggga
ttatacctgttggtaccggattccaaaaatttgtgcatcattccccacaagacaagaacc
tttatttcgaaattcaaaaaaaaaatctattcgcgtcggaaatgagagatattttgtttc
tccatacagaattagtttcttctgattctgatgtaacaaacaatttctatgagacatcag
aacccccatttacccccatttatacgatttaaggatacataaagcagatt------tttt
tatttaaactagacttttgaccttagaacactaacaggtcagattttagatttttatttt
at-------------------------------ttttatt----------cattttattt
taataagtaaaagaagtcagttaattcattaaggttacgtttataccatgtatcaatggc
caattctcagtggaaggttacatcggaac----------------------aattattat
ttatttcaagctatttcggctctttcttaattttca-----aaaaaaaaagaaataaatt
ccgtaatggaatggtaggatgaaaaaaaaaagaaaaaatcaaaaggaagtgtggaaaaaa
tgacaagaagatattggaacatcaatttgaaagagatgatagaagcgggagttcattttg
gtcatggtattaagaaatggaatcctaaaatggccccttacatctcggcaaagcgtaaag
gtactcatattacaaatctcgctagaacggctcgttttttatcagaagcttgtgatttag
tttttgatgcagcaagtcagggaaaaagcttcttaattgttggtaccaaaaaaagagcag
cggatttagtagcatcagctgcaataagggctcgttgtcattatgttaataaaaagtggt
tcagtggtatgttaacgaattggtcgattacgaaaactagactttctcaatttagagact
taagagcagaagaaaagatgggaaaattccaccatctcccaaaaagagatgtggcaatct
tgaagagaaaattatctaccttgcaaagatatctcggcgggatcaaatatatgacgaggt
tgccggacattgtgatcgtccttgatcagcaaaaagagtatatagctcttcgggaatgtg
ccattttggggattcctactatttctttagtcgatacaaattgtgacccagatctcgcaa
atatatcgattccagccaacgatgacactatgacttcaattcgattgattcttaacaaat
tagtatttgcaatttgtgagggccgttctctctatataagaaatcgttgattaagaagaa
tagttcattcttgggtaactgcgtagatttatgggatcacttactattcttttttgtttt
gcatattttgcatagataaaagaaggggaatattgatatatattagagggtatt-----g
atatatattatcatctgatgtgatttcttggtatcctaaatataagattaatacttcaag
ttgctgagttgagaaagagatggttgaatcaaaagaattccttttttgaagttcaatttt
tatcagaggacaatatgaatattataccatgttccgttaaaacactcaaggggttatatg
atatatcgggtgtagaagtaggccaacacttctattggcaaataggaggtttccaaattc
atgcccaagtactcatcacttcttgggtcgtaattactatcttgctaggttcagttatca
tagctgttcggaatccacaaaccatcccgaccgacggtcagaatttcttcgaatatgtgc
ttgagtttattcgagacttgagcaaaactcagattggagaagaatatggtccctgggttc
cctttattggaactatgttcctttttatttttgtttcgaattggtcgggtgctcttttac
cttggaaaattatacagttaccccatggggaattagcagcacccacgaatgatataaata
ctactgttgctttagctttactcacatcagcggcatatttttatgcgggtcttagcaaaa
aaggattgagttatttcgagaaatatattaaaccaactccaattcttttaccaattaaca
tcctagaagatttcacaaaaccattatcgcttagttttcgacttttcgggaatatattgg
cggatgaattagtcgttgttgttcttgtttctttagtccccttagtagtccctataccgg
tcatgtttcttggattatttacaagcggtattcaagctcttatttttgcaacgttagccg
cagcctatataggtgaatccatggaaggtcatcattgaattgactagt----tttcaaaa
tagtc--tttttttttagcttagctcaattcatgcatggttccagataatccgcttggtt
ggaaaac-----taaatagttagaaatgcgtatgaatatacaacctagagttgtaggaga
gagaatagactatattacggaattgtcaaagtatatatgcattaaggggggcggagtcag
gctagatctatatccttaatgtctataagtccagtcatcttttgtgcgggtttttaagga
atgattttagaatccgattcatcaatagaaaatgagaaaatacg----caaaatagaaga
aacaaatgtatatgggatattatatattcctaagttagattcattatctaatccgatata
tcgaattccctctatatgg----------------aattggattccatatccagttctat
gcagcatattgttatcaattgtatatcttgatttaattcctattggatttggattaggtc
gatttcaataggggttcttcctctatttcgtcttttattatggattattttattatggat
tagatgataggggaaaaaataggaactcaaggatatcgaagagtaaagaaagaagaatgg
aatgaaagagtggttggttggaaagaaagagaaatagaataatgagaatcatatggattt
acacaaacctctaatgattagaaactaaaaatgagatctcgaagtagttcggacaattca
gattatcatt-------------------------------tcaatttgtactttttagt
tacttctccccaatagagcttagaagtaagaatttcttggttgattgtatccttaaccat
ttctttttttt--ttgacacgaggaactcaccatgaatccactaattgctgctgcttccg
ttattgctgctggattggccgtagggcttgcttctattgggcctggagttggtcaaggta
ctgctgcaggacaagctgtagaaggtattgcgagacagccagaagcagaaggtaaaatac
gaggtactttattgcttagtctagcttttatggaagctttaacaatttatggactagttg
tggcactagcgcttttatttgcgaacccttttgtttaatcctaaaaaagaaaatgagtcc
tttagattagatacttttttctttttttagtaaattggtatttgcttctgcaattccaat
tatatcaatactttactcctatttattactcctggaattacctatttatcgggacagaca
ataccccaccccaggaagggctgatttgaggatgatcaatttagaggatatgctcgcctt
cttccttcccgtccttagtttaggacagtggaaagtctttttccttttattttaggaatt
tttggaacatttcaacaaaggagtctttcacaggtcaaacgagacctaagacttaatcta
aaagaaattattagattgaatctatttgcatt------------aaaaaaaattacatta
aaaaaaccgatcaaaaaagggcgagcgaagtaagtgatcgaaaaactttgctctttgttc
gtcctatctat---------------------aagaggagagcatatgaaaaatgtaacc
cattctttcgtttttttagctcactggccatccgctgggagtttcgggcttaataccgat
attttagcaacaaatctaataaatctaactgtagtggttggtgtattgattttttttgga
aagggagtgtgtgcgagttgtctatttcaagaatagattggatctatccggctgcacttt
aaaatatttt------ttagtattttttggataaataagaaaaaggtgcacgatctcgac
gaattacttctgaataaattcagaaatcatatggaagaaccatagcatttcgcgactcat
tggtaaatcaactttgattctctatagaccaataatgtgagaccattaacacggttaaag
ctaaactgcttgaagtccaggcaaaaaggggtactctttctacaactatattagt-----
---attagtaccgaaatgctttaaacgggaaatagctaatgtagaatttatctgatataa
aacactcatatcgataaaatggtttgaactatttactagaagggcaccctgccctttttt
atccaatgccgaatcgacgacctatgt-----at-aaaaaaaaagagaaattttttggat
ttgaag---aaaaaaaagaattctatcaattttcattttccatttatttagttagttttt
cttaatgaaattgaaattattaactaaagggcaaatacaaataaagaaacaactttgctg
accatgatagatttttatctaggcggaagagtcctcttaatatttatctagtcttatatt
cttaatatgggtttcggtatattgaaatataaacagaaaagagaagatagaggataggct
cattacataaaataaaaaaaaaagatatggaaatagctatagcaaaaaaag--aaaaaaa
aggagcgtgagagccaaatgaatcgaaagattcatgtttggttcgggaagagatcataaa
aattgtaaacttaatagcaagataatctactttcattaaaagatttattagataatcgaa
aacagagaatcttgagtactattcgaaattcggaagaattgcgtagagggaccattgagc
agctcgaaaaagctcgggttcgattacagaaagtcgaactagaagcagatgagtatcgaa
tgaatggatattctgagatagaacgagaaaaagcaaatttgattaatgctacttctatta
gtttggaacaattagaaaagtctaaaaacgaaatcctttattttgaaaaacaaagggcga
tgaatcaggtccgacaacgggttttccaacaggccgtacaaggagctctaggaactctga
atagttgtttgaataccgagttacatttccgtacgattcgtgctaatattggcattctcg
gggccatagaatcgaagaaataattaaattaattaggccttgaacttctactttcgttta
gaatttaggcattatttttccccttgcttccgaaaaaaagagtcaagaaacactaatggc
aacccttcgagtcgacgaaattcataaaattctccgcgaacgtattgaacaatataatag
gaaagtagggattgagaatatcggtcgcgtaattcaagtgggggatgggattgctcgtat
tataggtcttggtggaataatgtcaggtgaattagtcgaatttgcagaagggactagggg
tattgctctgaatttggaatccaaaaatgttgggattgtattaatgggcgatgggttgat
gatacaagagggaagttttgtaaaagcaacaggaagaattgctcagatacccgtgagcga
ggcttacttgggtcgtgttataaatgctctggctaaacctattgatgggagaggcgaaat
tgtagcttcggaatctcgcttaattgaatctcctgctccgggtataatttccaggcgttc
tgtatatgaaccccttcaaacagggcttattgctatcgattcgatgatccccatagggcg
cggtcagcgagagttaattattggggacagacagactggcaaaacagcagtagccacaga
tacaattctcaatcaaaaagggcaagatgtaatatgtgtttatgtagctatcggtcaaag
agcatcctccgtggctcaagtagtaactactttccatgaagagggggccatggaatacac
tattgtagtagctgaaatggcggattcacctgctacattacaatacctcgccccttatac
gggagcagccctggctgagtattttatgtatcgcgaacggcatactttaataatttatga
tgatctctccaaacaagcacaagcttatcgccaaatgtcccttctattaagaagaccccc
cggccgcgaagcttatccaggggatgttttttatttgcattcacggcttttagaaagagc
cgctaaattaagttctcttttaggcgaaggaagtatgaccgctttaccaatagttgagac
tcaatctggagacgtttccgcctatattcctactaatgtaatctccattacagatggaca
aatattcttatccgcggatctatttaatgccggaattcgacctgctattaatgtgggtat
ttctgtttccagagtaggatccgcggctcaaattaaagccatgaaacaagtagctggcaa
atcaaaattggaactagctcaattcgcagaattacaagcctttgcacaattcgcctctgc
tctcgataaaacaagtcagaatcaattggcaaggggtcgacgattacgggaattgcttaa
acaatcccaatcaaaccctctcccagtggaagagcagatagctactatttataccggaac
gagaggatatcttgattcgttagaaattggacaggtaaagaaatttctggatgagttacg
taaacacctaaaagatacgaaacctcaattccaagaaattatatcttctagcaagacatt
caccgagcaagcggaaatccttttgaaggaagctattcaggaacagctcgaagggttttc
ccttcaggaacaaacataaattttgcatgtctactcttgttagtagaagaggaatcgttg
agaaagatttttcatttgaatcatgcaaaaaagttttcttagtttttagtatagttattt
aaaga-----------------------atagatagaaataagattgcgtccaataggat
ttgaacctataccaaaggtttagaagacctctgtcctatccattagacaatggacgcttt
tctttcatattttcttctttcttttcg------ttttttttttctcttgttccgataaaa
aactcttagaccgaaactcttttaggaaag-aaaaataaatccatatacaaatggatgat
gcatatatcataaagaaggaatatggagcgggtagtgggaatcgaacccgcaaccccaag
gttatgagccttgtgagctaccaaacagctctatcctcttaaactaaagagcggggaact
agtggataaaagggggttggatacgcccctctaccatatctatacaaatagaatagtcca
tttatacagaatggtaaagagggctcttctacgatcatccattctagaaatccatacaaa
tatgaaagaaagggtattttatccttaccaactggatcttgttgcacccggtaacaaaca
tgcataaaccatttctcgaagtatgtgtccggatagtccaaagtctcgatagttagctct
aggtcttccggtcaaaaaacaacgtcgatgaaggcgtgtaggtgcactattacgtggtag
ggattgcaatttttctcgcattttcgttttttcactcaaactcaagggggaaactttgct
tcttatctttttttttgaagatcgacgaatcaaatgatatttctgttctaatttctgccg
cttcttctccctctgaatcaaacttttttttgccataatgtgccgttcctattattacca
agtatacggttcgaatcctagatggaaaaataa-atagaaaaagaaatctaagaaggcgg
atcctccctctccatcaagagtaatgaactaggtgctggtacagtacaaaaaa-acaaaa
aaaactaactaaattaaccaaacttgcctgatgttgaggcaatcaagaaagctgcataag
tgaatatataacccacggaaaagtgggctaatccaaccaatcttgcttgcacaatggaaa
gagccacgggcttatctctccagcgaattaaattagccaaaggtgtgcgttcatgagccc
atgctaaagtctcaattaattcctgccaatatccacgccaggaaattaagaacataaatc
cagtagcccaaacaagatgtccaaataagaacatccacgcccataccgataaactattca
tcccaaaaggattatatccattgataagttgtgaagagtttaaccataggtaatctctta
accatcccatcaaataagtggaggattcattaaattgtgaaacgttgccctgccataatg
tgatgtgtttccaatgccaataaaaagtaacccatccaatggtatttaacatccagaaaa
ctgccaaataaaacgcgtcccaagcagaaatatcacaagtaccgccgcgccctgggccgt
cacaaggaaaactatacccaaaatcctttttatccggcattaatttggaacctcgtgcat
ctaaagcaccctttactaaaatcaatgtagttgtatgcaaacctagagcaatagcatgat
gaaccaagaaatctccaggtcctattgttaagaaaagagaattactattctcattaacag
cattcaaccatccgggcaaccatagggttcgacctgcattgaaagcggggccgctcgttg
aagataagagtatatcgaacccatatgtcgtcttaccatgagcagattgtatccattggg
caaatataggttcgatcaagatttgcttttctggagtaccaaaagcaagcatgacgtcgt
tatgaacataaaggcccaaggtatggaatcctaggaagaggctagcccaacttaaatgag
atatgatagcttctttatggtctaacattcttgccaatacattatcctcattctgttccg
gattgtaatccctaatgaaaaaaatagctccatgagcaaaagcccctgtcatgatgaacc
ctgcaatatattggtgatgagtatataaagcagcttgagtggtaaagtcttgtgctatga
atgcataagcaggtaaagagtacatatgttgagctactaaggaagtaataacccctaaag
aagctagagcaagacctaattgaaaatgaatcgaattattgattgtgtcgtaaaggccct
tatgcccacgccctaatcgaccccccggaggagtatgtgcttctaaaagatctttgatac
tgtgcccaattccgaagttagttcgatacatatgaccggcaatgagaaaaataaatgcaa
tagctaaatgatggtgagcaatatcggtcagccacaaactttgtgtttgtggatggaatc
ccccaagaagagttagaatggcagttccggctccttgagcggtaccaaataaatgattac
tcgaatcagggttttgggcataaagattccactgacccgtcagaaggggtcccaacccct
ggggatagggtaatacatctaagaaattattccatcgaacgtactcccccctggatccgg
gaatagcgacatgaactaaatgtcctgtccaagccaaagaacttaccccgaaaagtcctg
acaaatgatgattgagacgagattccgcgtttttgaaccacgaaaggcttggtttccatt
tgggttgtagatgtaaccaaccccctattaaggatagcgtagaaagaaataatagaaaca
gagctccagtataaagatctccattggtgcgtaatccaattgtataccaccactgataaa
ccccagaataggcgatattcactggaccggcagcacctcctcgagtaaaggcttccacag
cgggttgaccaaaatgaggatcccaaatcgcatgagcaataggccttacgtgtaaaggat
cctgtatccatgattcaaaatttccttgccaagctacatgaaacagatttccggatgtcc
atagaaagattattgctaactgcccaaagtgagaagcaaaaatgttctgataaagacgtt
cctcagtaatatcatcatgactttcgaaatcatgtgcggtagcaataccaaaccaaatac
gacgagtagtggggtcctgagctaagccttggctaaacctgggaaatcttaattccataa
tgcctttcaaatcctcctagccactatcctactgcaataattctcgctaagaagaatgcc
catgttgtggcaattccacccagaaggtaatgggttactcctacagcacgtccttgtata
atgctcaaggctctaggctgagtagcaggagcaacttttaatttgttatgagcccaaacg
atagattcaatgagttcttgccaataaccacggccgctgaataaaaacattaaactgaag
gcccagacaaaatgagcacctaagaaaaaaagaccatatgcagataatgaagaaccataa
gactgaattacttgggatgcctgtgcccacaagaaatctcggagccacccattaatcgta
atggaactctgtgcaaagtttccccctgtgatatgagttaccatcccttcatcgcttata
gtaccccaaacatccgactgcattttccaactgaaatggaaaatgactaccgaaattgca
ttgtacatccagaatagacctaagaaaacatgatcccaggcggatacttgacatgttccc
cctctcccaggcccatcgcaagggaagcgaaaaccaagatttgctttatcgggtatcaaa
cgggaactgcgagcaaataaaacacctttcaaaagtattaatacagtcacatggatggta
aatgcgtgaatgtgatggactaaaaaatctgcggttcctaatggaataggtaacaaagct
actttgccgcctactgctactaactcgccacctccccacgttaagctggtacttgttgtt
gcaccaggagctgttacgccaggcgcgttagcatggatattttgtacccattgagcaaag
atgggttgtaattgtatggcggtatccgaaaacatatcttggggacggcctaaagcactc
atggtatcattatgaatgtacaagccaaaactgtgaaaacctagaaatatacacacccag
ttaaggtgggatatgattgcatcgcggtgtctaaggacgcgatctaatagatcgttgtat
cgagtagttggatcatagtctcttaccataaaaatggctgcatgtgcagcagcaccgact
attagaaatccgccaatccacatgtggtgtgtgaacaaggaaagttgtgtaccatagtca
gtagctaggtatggataggggggcatagagtacatatgatgagctacaacaatggttgta
gagcctagcatagctaggttaagagataattgagcgtgccatgacgttgttaggatttca
tagagacccttatggccttgtcctgtaaatgggcccttatgagcttccaaaatatcttta
agtccatgaccaataccccagttggtcctatacatatgacctgcgattaggaaaagaata
gcaatagctaaatgatggtgcgcaatatcgctcaaccatagacctccggttattgggtct
agtcctccgcgaaaactcagaaattctgcgtatttggaccaattcaaggtgaaaaagggg
gttgctccttcggcaaaactaggataaagttgagccaaaaggtcgcgattcaagataaat
tcatgaggaagtggtatctctttaggatcaaccccagcgtcaagaaattggttaattggt
aaagatacatggatttggtgtcccgcccaagaaagagacccaagtcctaataaccccgct
aagtggtgattcaacatggattctacatcttggaaccaggccaatttgggagcggccttg
tgataatggaaccaaccagcaaaaagcattaacgatgcaaaaatcaatgcaccgattgcg
gtacaatagagttgtaattcattagttattccagatgctcgccaaagctgaaaaaaccca
gaggttatttggattcctcggaaacccccgcctacatcaccattcaatatttcttgccct
actattggccaaactacctgagcactgggtccaatgtgagtaggatcacttagccatgct
tcataattggaaaaacgggcaccatggaagtacatgccactcaaccaaagaaagataatg
gagagttgaccgaaatgagcactaaagacttttcgagagatctcctccaaatcaccggta
tgactatcgaaatcgtgagcatcagcatgtaggttccagatccaagtggtagtatcaggg
cccttagctattgttcttgagaaatggccgggtttggcccattcctcaaaagatgttttt
acaggatccctatccacaacaatttttacttctggttccggcgaactaataatcattaag
tcctcctctttccggacaagacatacaaagagacccgccaactgtctttttagtgaacct
ttgaaagatagatat--------tatgattagtccttttctttactatctaccgtctacc
gtccttctac-tttttttttagttattcactggagcaattat------atattgaagtca
atccgaggcaagtgttcggatctattatgacataaggattaggtgcctaacggacattgt
ttattttggaaaattatttcccgacgtactaaaaaaaacctttttaaaatttacgaagct
agtgta---tttttttttgagggtataagctcctatctacatctactttccttgagtata
gatttttttattcgattcc-----aaattccaagataactcattagaattatt------a
ataagacggtcctgatatattagcaat--------------------atttagatcgccc
cctttattcgctttattacttctattctagaccctatccctatcgtttatccttatgaaa
tataat-------------------aaaaaatagaaggtagaagaaagggatataatgaa
attcttgattcgatcttccgacct-----------------------------aatttat
ttgattaatggatcaacaaccaaaccacccattttatgaaaaaggaaagtggtcttattc
aaattcaaagcgcttcgtaatcttcaaccagttctgtgcttcaatataatttcccggagt
aagcgctatagcttgtttccaatactcagcagcttgatcaaaccaagcttccgcaatttc
cgaatcaccctgtagaatggcctgttctcctcggtcggaataggcagttccttcccctag
aaccgtacttgagagtttcctacctcatacggctcagaaattgctatcctaatttcccct
atc-------ttaactgaattcgatttctcaaaaatcgatccaatttcttcttgggttaa
gcagaagaagttaattacctaagtttcaaaccctaattttgatcaataatcagtttgatc
ttttctcccaccttcagaagaatgaagcatagatagacctatagccttcgttcgaatttt
ctgaaaggtaactatctcgg-------tttcttatatgaaatttctatagaatccttgaa
aaagactttttcccataagaaagaaaaaagaacttactatctttgggatctgatactaca
ccgctgcttaattccttagtggatcggctctattacataagcagattcctaaattttgcc
ccatattatgggataagtaagcagttttttttagttgtatcgacccagtcgctcactaat
ggatctttacggtgctttctctatcaatttgggaactttatccatagagtagtagtatag
gccatactttcttcctattttgattctcgtgaagtgtccttccttcctacagctgatagg
gcaaaatcgttgttttgacgatccctatgtagaaagccctttttctagtatttactagaa
aatttgatcctttc----tttttttttcttctttctatagtggagatagtcgcacgtaat
gacagatcacggccatattattaaaagcttgcggtaagaaggggtttcgttctagtgccc
ggaaataatattccaaagcctttgtatgctctccattgcttgtgtgtataaggcctatat
tatagagtatataacttcgatcatagggatcaatttctagtcgcgtagcttcataataat
tctgcaaagcttccgcataatttccttcggattgagccaacatccgttacggtcgttcat
tctattcaaaaaatctccgttccaaaaccgtacatgaggttttcatctcatacggctcct
cccttctgtacatagtactaagcgaaataatc------tatagaataaaaatagaattag
tcccatcttattatgaaccgaaaggggctggtatttttccaagaaatctctagccaacct
tcccgcaagaggtttttcttaacaccaatgaattctattaatgctagaggaaaacgatag
ctccaagaatttctttgttctcaacgcctcctatttagaggaattagccacttcaacgat
ctttgatggttataggggtatccaaagtacaaacctgatggttgtttgttatcccaacca
ttcttcccagccctgataccgatcaggaaagggctaatttctaacaaagtttttctcttg
ttgattcctatttctaggtgtagtgcttttctcccctatgctgcctat-----tggtact
agtagagtaggattggcctgtaatacagaacctatcctgtaggtgtaacctttcgctcaa
tactcaaatctacaattgaagcatctgaggccgcatcaatcgaggatacacgacagaagg
aattgttagttcacctcaccttccccaagcgtgggtttcctttactaattttgttctctc
tatgcgaaccccctctctttctcgtaagactgaggtgtaggtagggct----aaaaaaaa
--acaaaaaaaaaagagtcaaatcgcaccatctctataataagtaaatgcccttttttcc
cctgaggttgtcggaattattcgcaataaaatattggctacaattgaagaggtcttatca
atgaaatttccatttatacgggatctaggcataattcccaacccattctatatagaattg
ttttcatttcttcacaaaataacataaaaacaaacacattcgattcttataaatcgatcg
atccatatgctctaaatggataagagaggtatggattttccgctcagctcaaattatctc
cttttccttctgtttggacaagaagagatatgaaatatttgactaagattggatttcatt
ccacttttctatttctcaacaataacttctctcatcagctatttcgcgttttcaaagtca
ttaattgtctcatacccttttttagatttcgattgtatggcgtagcgtaccttatgcaaa
cagaattctagggttcct----------------------ctattttattatggaataag
aagaattcttccattctctttttctttggtttggggaaaacccaaactaaaacttttcga
gggagcggaattcctagt-aaaaaaatcctggatccttccacttagatgaaaaggaattt
ttccaatagaaccatggaacccccgagccgttgtggttgtacctgtactgcaggaatagg
aaaactcgctattcacttagtttattttccataataagattatgta-ggagagatggccg
agcggttcaaggcgtagcattggaactgctatgtagacttttgtttaccgagggttcgaa
tccctctctttccgtttctcttaattgatcaacgttaacgatcacaatgtatcaaatcaa
ataacaatttattccagcaataatacctttatttaatagaaattttt-------------
-------------------------------tctagtaaattactgtggtatgtaaaata
cacatagaggaaagaacaaaaaagaaaaaaagatcctagggttaatccatttatgctagt
tgaatgggaaaatacgaattaagggccttaggtcgatttagttcggggaaaggggaaggg
gaagaaaattctatgaacttttccttttttcgttaagttcaagtctgacgagagtaatat
tctacaactaacaactcatttattttgagaccgacccacttcctatctaggattttttta
actagtcctttatattgcaatgtgtcaatcgtcaaatgctttggcaatttccccgggtcg
gatgaagcaatagaattttgaatcagacgttttgatctttggttatccttcgtagtaata
atatctcggggtttgcaacgaaaacttggtatatcgactatacgaccattaactaaaata
tgtctatggttaactaattgccgggccccaggaatggttgaagccatacccaatcgaaaa
aggatattatccaaacgcatttcaagtaattgtagtaaaacctgacctgttgaccttttt
gcttttccagcgatatgtacatatctaagtaattgtcgttctgtcagaccataatgaaaa
cgcaatttctgtttttcttgaagacgaatacgatattgctcttttttcccagaatggaat
ttctttttcagattacttccggatttaggtgtttttctagtgagtcctggtaaagctccc
agacggcgtattttttttaaacgaggtcctcgataacgggacatgaagactccttgttta
ttttattgaaatttcattttacacaattaatttcattgtatttacattacagaatacatc
aaaattaaaactgaattaaactaaaggataaacagagtaaaatctactaaagtaccacaa
aaaatggaatttcatcaacatctggattttttgtata--------------tatattatt
tattttattgttttgtatctagcaaaattgtaaggtagaaccacataatagatcctggat
tctccatttaattcg--------gagaaaaagagagattcttgttcatggaacatcgata
tagaaaaa---------agccgactatcggatttgaaccgatgaccctcgcattacaaat
gcgatgctctaacctctgagctaagtgggcttacataacagaaatagtgtaacaaataga
aatatgtatagtataggaaatccgtaaaatgtcagatcttaattattaatcttagct---
------------attaactagttcgaaattggaagttctacttag---aaaaaaatacta
gaacttcataaagataaagttaacttgatatgcttaactggaggatatcctt--------
---------------aaataggattatagaaatttttgaactttctttttatttctctaa
ttcacaaattgatttttct-------aatagaatagaatctattccaatttctatattga
atttgatttcagatattttcaatttgatatggctcggatgagtaatctaatacatagaaa
agaataatatatatgatgaaagatataat----------------------aaagagaaa
atgcgaatttcttggcattttcattcgatcattatagaca-----ttttttgagatattt
tg-ttttttttgttatttcttaataatttaatg---------------------------
--attaatatttcactaaggagaacatagaatcatagcaaatgaaattgctaattctgat
tag------aa-aaaaaagaatgaatatcaagcgttatagtatgattttgaatactctaa
aaaagaaaggcggg--ggggggtgggggagagaaaaactttgggatatattgattcggat
tgaattgcaaatacatcaacgatagaatcaattcaattctgaattgcaataagcagggtc
tgtcaaatagagacgaactgctagactacgtcgagtaatgaattcaacgattcc-aaaaa
aaactaagagatggat----gaaattacacaaggaatccaggtctcaatcaaagaaaagg
aaaatggggatatggcgaaatcggtagacgctacggacttgattgtattgagccttggta
tggaaacctgctaagtggtaacttccaaattcagagaaaccctggaattaaaaaagggca
atcctgagccaaatccgtgttttgagaaaacaagtggttctcgaactagaatccaaagga
aaaggataggtgcagagactcaatggaagctgttctaacgaatcgagttgattacgttgt
gttggtagtggaactctctctaaatttagagaaagtaagggctttatacatctaatacac
acgtatagatactgacatagcaaacgattaatcacggaacccatatcataatataggttc
tttattcttttttagaatgaaattaggaatgattatgaaatagaaaattctgaatttttt
tagaattattgtgaacccattccaatcgaatattgagtaatcaaatccttcaattcatag
ttttcgagatcttttaaaaagtggattaatcggacgaggataaagagagagtcccattct
acatgtcaatactgacaacaatgaaatttctagtaaaaggaaaatccgtcgactttataa
gttgtgagggttcaagtccctctatccccaaaccctcttttattcactaacta-----ta
gtatttatcctc--tttttttctttttatcaatgggtttaagattcattagctttctcat
tctactctttcacaaaggagtgcgaagagaactcaatgga----------------tctt
atgctgctattcattgaatagatttcttttttattatagtatcggcaaggaatctcgatt
attaactctatttt--------------------------------taagtattattaag
taagccatgcacaatgcataggattaccccc--ccctcatttccaaatttagaatttgga
atactttattgattttttagtccctttaattgacatagatacaaatactctactaggatg
atgcacaagaaaaggtcaggatagctcagttggtagagcagaggactgaaaatcctcgtg
tcaccagttcaaatctggttcctggcacag----aaaaaaaaggatctaccgaataggta
ttgatacaaatacctcgagatgggttgggatacatattcgttaataatatagatagagta
tgatttattcatctaagtagataaatctctaaatagaggcacttctttttctttttagaa
aagggtaaaaatttctggttcttttctttatggtacagaaggaggtgagattaggttacc
ttttcttcatttttgcatttcttaattttgtattccgctattccgacgaatatttattta
ttcttgcttatcttatcttactttcctagctgttctaagtaatgcgcgcggtacaaagtt
cgtggtagggaacttctttgagtcatcgtatttttctgttcatacgaaggaaatgaatat
gtgattttccaaattggagaatcgaaatgaagcccttttttgctcagtctatctggaccc
tttttgtataataggaattaa-------ttagaatataataggtattccgtttcatctag
gaacagaacgtaaaaatattccttgacttgaataaaatctggagttgtgttgtataagtg
agcatgaatttcttatcattcaatgagcatcttgtatttcatagaa--------------
---------------attgggggttatatagtccttacgtaagggccagcctatccaact
ttcaggcattagaatacgtttaaggcgtggatgattatcataagagattcccaccatatc
ataagattcgcgttcttgaaaatcggcacttctccaaatccagaagacagacgggattct
aggattatccttttgggcaaagacttttatgcatacttcttctgggttatctataccata
ctgtattctcgtaagatgatacacgctagctaaagatccaccgggtgctacgtcataagc
acattgggaacgtaaataattgtaaccatatacatataaaatgacagcaatggaatccca
atcccctgcttttatttgtaaagtctctattcctcggtgatcgaagcccaaagatctatg
aaccacctcatgtttgactagccaattagataaccaaccctgctgcattgtcttgatctc
tccccctt-----------tgtataaatatttcacatttcgaatgcaagtttgaaagatt
gccctgctctttctttttctacacaaaagaacccctcctaattcactaatttggaggaag
atactggacttttggatttgaaaaaagtttcagaagatatgtctaaagtagatggtgatt
gatagagcaattcttgctcgtaagttccagtatgagtactacgcctaacataaagcttgt
gactggtagtaaaacatcgatttttcttttgagatagagttcgatcctcaactatttctc
gcgatatcttcttacgaagttttgttagggcatctataactgcctccggtttaggtgggc
agcccggcaagtagacatccacaggaattaacttatcaactccccgaacagtactatagg
aatccgtactgaacattccccctgtaatagtacaggctcccatagcaatgacgtattttg
gttcaggcatttgctcgtataatctcactaaagagggagccattttcattgttaccgtac
cagctgttaaaattaggtctgcttgcctaggacttgatcttggtaccaatccataacgat
caaagtcgaatcgtgagcctattaatgaagcaaattcaatgaaacaacaactggtaccat
atagaaggggccataaactggagagtcttgaccaattcgaaagatcatttggtgtagttg
aaataacggaattggaacttgtttggtcaagtaagggaaactcaatcaaactcataactg
tctcaatggaatcttttccttcttttttttttttgtctgaatattcagttaagaccattc
caaggctccttttcgccatgcataaactgaaccaacaactgggataagcacgaaaatgaa
agcttcgataaaaacggatacacccaatacgtcgaaactcattgcccaagggtagagaaa
gaccgtttccacatcaaaaacaacaaaaactagtgcaaacatgtaatagcgtattcggaa
ttgtaaccaagcccctcccatgggttctatacccgattcataactagaaagcttctctgg
tccttcactaatcggggctaaaagtcctgaaatccaaaatgcaaaaataggaataaggct
tgctattattagaaatgtccaaaaaatatcatattcgtgaagcagaaacataaatgtact
cccattaatgtggaataggcggaactgaattagtcaattcaagtcagcgttgtcaattta
tccagaacttctctcttttcctcggtgaaacaagaatccgttttgctcaaaccaaagcac
ttagtttagcctttgtttcctctgtgccctgtcttctttaaagattcatccaatggaatc
ccgactccctttctttttgatttccat--------tctatttcta---------------
------------------------------------------------------------
------------------------------------------------------------
---attagaaattagaacctaattaagataggatgactaatgtatgcagcctaatgagga
gtaatactat-----aaaaataaagaactctatttcagaactatgagacagaatattctg
ttttcttatttactctttctttatttttgg-------------------atttt------
----atttaaagtagatcgatttagat--------------aatgtatatataagcaaag
taatatacttcaaacaaagtaggaattcgcaagatggagaaaatcattgcagttattata
gggaaatctagggacttagagcatatcct----------atttgaaggaggatggaattc
aaatcaggtaagggatccttccttctattgatttgatagaaattcgtttttcttttcctg
tctctaagattttcgatgaatgagcctgtggtaatgcttttatctctattctatggcgca
agcgaccgtccagtctataaacaagtactaatgaggaaatgaaaactatactaaaggaaa
cataggatctctatcctaaaatctaaaaaaaggacatattagggctatacggattcgaac
cgtagaccttctcggtaaaacagatcaaacgg------attattatcgaaatgattcgaa
ctgtttcaaagacccaacatgcatttttttgcattgggctctttcatcaactgatgtaaa
gatcagttagtccaccatagtttttctttacggaaagataatgagatggctccctgtgct
ctgattgattatttgtattatgatctatctaggagcaataccaaagtgtttcaaaggagg
attaccttgacttaggtctgcctccggcctaaattaaatcaacctaagtgaaatggagtc
tctatcgttccgctgcaagagttgactatgagacttcatacaccctaaagttcatagaac
gaaaagaagttttttggaggcccttatcctcattacgcctagcatttagtgggctggata
tttaccttatcaactagcaaatcaataagggttctatttgattaggcacctgaattggca
cctgaatcggactgaaccgactgtttgtcaggctactgttctcctattctctcgaatcca
tgaagtaagacattgattttgcaataagatcaattatgttcattgcat-----aataagc
tcccttgaaaagcattggcgcacgtgtaagcgagttgctctaccgaactgagctatagcc
cttgtcagagatatcttaacatatagataatttcttgtcaagatgaatattctctaatgc
cagaggatatctctttgatctgtttactatataacataccaataac-atataacatacca
ataacggagcagtattgcttataaaaaggattcgatctataatcgatcgaagtaatgggt
cttcctttgtggtgataaattgcctacttaactcagtggttagagtattgctttcatacg
gcgggagtcattggttcaaatccaatagtaggtaggtaggtagaaaaattactagatagc
attggacttacttcgcttcgctatctaataactttttctacccctcttccctttttcttt
gtatcaactaaaccattggattgtattcaattggatgggggaatccaattgatagcctcg
actcgtatcctagctcgtctgagagctagcttcgcttcaaccaactctttcgtaccctca
gctctactcaagttagcttcggctatttcaagtgcctgttgagcttcttccggatcaatg
tcactacccagttccgcatcatttcctaaaatgatgatctcattattaactattctcgca
aaaccgctccacagaaccgccgttaaccattggtcgttgaggaggcgtattctcaaagga
cccatatctacagctgtgttaatgggggcgtggtttggtaatacgccaatttggccacta
ttagtagataaaatgatttctttcacttcacaatcccaaataattcgcttaggagttagt
acataaagatttaatttcatttcttcaatttgttctcctcttctaagtttatagctttcg
tgctagcttcatcgatgttacccaccaaataaaaagcttgttcgggtaggccgtctaatt
ctccggaaaggattagttgaaatcccctaattgtttctgcaagaccaacatactttcctg
cagaaccggtaaaaacttctgccacaaagaacggttgtgataagaaacgttcaatttttc
gtgctcttgctacagttaaacgatcctcctctgataattcatccaacccaagaattgcga
taatgtcctgaagttctttgtaacgttgtaaagtttccttaactctttgcgcagtttcat
aatgttcgttgccaacgatccgaggctgtaacatagttgaggttgaatctaaaggatcta
ctgctggataaatacccttggaagctaatcctctggaaagtacggtagtagcatccaaat
gtgcaaatgttgtggcaggagcagggtcggtcaaatcgtccgcaggtacataaactgctt
ggatcgaagttatggatcccttttttgtagaagcaattctttcttgcaaagaacccattt
ctgtactaagagtaggttgataacccactgcggagggcattctccctaataaggcggata
cctccgatcctgcttgaacaaaacgaaagatattatcgatgaatagaagcacgtcttgct
tattaacatctcggaaatattctgccatagttagggcagttaaaccaactctcatacgag
ctcccggcggttcattcatttgaccatagactagagctacctttgattcctcaaaatttt
tttcattaattactccggattccttcatttccatataaagatcatttccttcacgagtcc
gttcccctactccgccaaatacggatacgcctccatgagctttagcaatgttgttgatta
attccatgatgagtactgttttacctactccagcccccccaaataatcctatttttcctc
cacgtcgataaggagctaaaagatcgaccaccttaatacctgtttcaaagatggataatt
tcgtatctagctcgataaaggcaggcgcagatctatgaatagggaatgttgcattaatat
ctacaggacccaaattgtcaataggttccccaagaacgttgaaaattcgtccgagagtag
ctccaccgactggaacactgagaggagctcccgtgtcaatcacttccaatcctctcatca
acccgtctgtagcactcatagctacagctctaactcgattatttcctaataattgttgta
cctcacaagtcacattaatttccttaccggcagtgtctctactcttgactaccaaagcgt
tataaatataaggtaacttgcccgggggaaaagtgatatccagcacgggtccaataattt
gatcgatacgccctgtgcttttttcttcaattgtggaaaccccgggacgagaagtagtag
gattggttctcataattatcacataattttca-aaaaaaaaaggaatttgtcgaattttt
tcttgttgaataatgccaaatcaaatccaaaaaaatagccaaaaatccaaaagtcaaaag
gaaatgaattag--------------------ttaattcaataagagagaaagggggacg
aggacttgatttcgttgcccaagcgaatcccattcaatcgtttactcatggaatgagtcc
gttggaaagttcaatcaatc-ttttttttcatatacatttcgccttttgt-----ggagg
atctgtccctactctactttcctatctaggacttcgatatacaaaatatatactactgtg
aagcatagattgctgtcaacagagaattttcttagtatttaggtatttacattc------
--aaaataagaaaggggcctattaagaacttgtaaaataaggattagggattgatttggg
ttgcgctatatctatcaaagagtatacaataatgatggatttggtgaatcaaatccatgg
tttaataacgaaccatgttaacttaccataacaacaactcaattcctatcgaattcctat
agtagaattcctataggatagaacatacacagggtgtacgccttatatatgaatgaaaca
tattcattaacttaagcatgccctccattttctttaatgagttgatattaattgaatacc
c---tttttgttttaaaagatttttgcaaaggtttcatttacgcctaatccatatcgagt
agaccctgtcgttgtgagaattcttaattcatgagttgtagggagggacttatgtcacca
caaacagaaactaaagcaagtgttggatttaaagctggtgttaaggattataaattgact
tattacaccccggagtatgaaaccaaggatactgatatcttggcagcattccgagtaact
cctcagcccggggttccgcccgaagaagcaggggctgcagtagctgccgaatcttctact
ggtacatggacaactgtttggactgatggacttaccagtcttgatcgttacaaagggcga
tgctatcacattgagcccgttgttggggaggaaaatcaatatatcgcttatgtagcttat
ccattagacctatttgaagagggttctgttactaacatgtttacttccattgtgggtaac
gtatttggtttcaaagccctacgcgctctacgtctggaggatctgcgaattcccactact
tattcaaaaactttccaaggtccgcctcatggtatccaagttgaaagggataagttgaac
aagtacggccgtccttttttgggatgtactattaaaccaaaattgggattatccgcaaaa
aattacggtagagcgtgttatgagtgtctacgcggtggacttgattttaccaaagatgat
gaaaacgtaaactcacaaccatttatgcgctggagggaccgttttgtcttttgtgccgaa
gcaatttataaatcacaggccgaaaccggtgaaatcaaggggcattacttgaatgcgact
gcaggtacagtcgaagaaatgatgaagagagctatatttgcgagggaattaggggttcct
attgtaatgcatgactacttaactgggggattcaccgcaaatactactttggctcattat
tgccgcgacaatggcctacttcttcacattcaccgggcaatgcatgcagttattgataga
cagaaaaatcatggtatgcattttcgtgtattagctaaagcattgcgtatgtctggggga
gatcatgtccacgccggtacagtagtaggtaagttagaaggggaacgcgaaatgacttta
ggttttgttgatttattgcgcgatgattttattgaaaaagatcgtgctcgcggtgtcttt
ttcactcaggactgggtatctatgccaggtgttataccggtggcttcagggggtattcat
gtttggcatatgccagctctgaccgaaatctttggagatgattccgtattacaatttggt
ggaggaactttaggacatccttggggaaatgcacctggtgcagtagctaatcgggtggct
ttagaagcttgtgtacaagctcgtaacgaagggcgcgatcttgctcgtgaaggtaatgaa
attatccgagcagctagcaaatggagtcctgaactagccgcagcttgtgaaatatggaag
gcgatcaaattcgagttcgagccggtagataaactagataagtagataaaactagatata
aagaaggtct------aaataaaaaagaagcgaaatagaaagagaaaaaagcagttacga
aatgcagtaattcttctttattcttctaattgattgcaattaaactcggctcaatctttt
ttttaagattgagccgaataaaaatagatcttgatacgatcatgagacttgacaaatcga
gattcctctattctatatatttagaatatataaaggtataatac----------------
-----------aataaataaatacaaatatagtattatcatatgataatggaatcaaata
cgcagtatttacagaaaaaatctttatttat---------------------tgggaaag
aatcaatgaaaaaagattaggaatcgcaatgctactatacgcgtccggaggagtattcgg
a-----ataatattcttctataatccattcttgtgtcttgcgcgggg-----tcttacta
acaggacttcgctgcacgggacgggttttcgtcgaaaagctaactccacccggcattttc
atacc----ctttgggtggtatatcgccttaaaaagtctaagggggtagtatgagatctg
tagtaggtaagagaatttgccctttgattttgattgagtatgctatttttccgcctttac
cgcgcattattgtatgagc-----ttctagaggatagaggagcacgtatgcaggaaggaa
at-----tacagcttaataaaaaagtctaaaaaagcttcaactttacggcactatcaatc
aactaaaaagccctatgtatgaatccttacaaccggtgggataggataagagcgagt-tt
cggtatactggggttgggggatatccttatttcaaaacctgacgcgcatcttgcgtttgt
gggggtccgagagtggttgaagaagtattgcatgtggaagtaggtagacgaaactgat--
----ttaggattcgaaatgg--gcgcattcgactaaaagtcgtactgagaccttttcaaa
ttttaaagggtattctgaaagaggtatttcattttcacaatcgctttcttttgaatccaa
tttcaagttcgattagaaggatagaaaggtcatgaggacgggaaaagaaaaatcaaatct
tttt--aatctccttttttgcaattttcttattatccattccattca-tttttttttata
gaatactt----------tagtattctatagtattctataaaaaatctttattttgcaaa
ctaaaaaatacaatagtcaatattccttataatagatatacttaattat-----------
--------attataagaatcttaagatatttttcgaatagatagaaatagtaaatttgaa
ttgagacacctattctatgacggattttaacttaccttctattttcgtgcctttagtagg
cttagtatttccggcaattgcaatggcttctttatttctttatgtgcagaaaaataagat
tgtctagaaccaatggggccgaattttctcaatgtatttccacgcagg-----atcataa
tacagatattttttagtgtaagtaata------taatatggtagggtatgtggctctttc
tacacacaaatgaaaaatgaaaaacggctatggatgcggatataggctacgagcataaat
gcatgcatatgcggagccgggtatagcgagttttat------------------------
--tttaagtggatcaacagatattttttgaatagaaagtcaatgtatctaaccaattatt
tcacaggagtactagttactgaaggcgatttcagaatc-aaaaaaagtaaagtcaaaatt
atttagcttattctctcaatttcaatcgaccgctgctggatttagtatatctaatatgaa
ttggcgatcagaacacatatggatagaacttctaaaaggttctcgaaaaagaggtaattt
tttctgggcctgtattctttttctaggttcactaggatttttatcggttggggcttccag
ttatcttggtaagaatatgatatctgtacttccatctcaacaaattcttttttttccaca
gggggtcgtgatgtctttctacggaatcgcgggcctattcattagctcctacttgtggtg
cactattttgtggaatgtaggcagtggttatgaccgattcgatagaaaagagggaatagt
gtgcatttttcgttggggattccctggaataaaacgtcgcgtcttccttcgattccttat
gcgggatatccaatcaattagaattcaggttaaagagggtctttatcctcgtcgtatcct
ttatatggaaatccggggccagggggtcattcccttgactcgtactgatgagaagttttt
tactccacgagaaattgaacaaaaagctgccgaattggcctatttcttgcgcgtaccaat
tgaagtattttgaataccgatttaatttttt---------------------tgaaatga
attgaatgaattggattcgttattgtaagggg-----atttttgagtatttatc------
-taaagaaaggaacaaacgaggataagagaaaattgcttctaatttgttttgtccaagtg
agatatatggtataatattcttccattttcatccgaaagggc---ttttttttttattct
atttctctattccactccatctagatctaagaaagaacccaatgcaatgaaattccac--
-------tagtatacaaaaaagaggaatagatacaaggtctcaaaccttgttatagaatt
tttgcttcaaataaaaagaaatatcatatagagtcagcgaatgaaatagag---------
---------tcagcgaatgaagcagattcattaacaactcaatttacagatcaaaaatga
aaaaaaagaaagcattgccttctttcctatatcttgtatttatcgtacttttgccctggg
gagtctctttctcttttaacaaatgtctggaactttggattaagaattggtggaatacca
ggcaatctgaaactctcttaactgatattcaagagaaaaaggttctagaaagattcatag
aattagaagaactttttctcttggacgaaatgataaaagagaaaccgaagacacatgtac
aaaaacctcctataggaatacacaaggaaataatacaattggtcaaaatagataatgagg
atcatctccatatcattttgcatttctcgacaaatataatctgtttggctattctaagtg
gttctttttttctgggtaaagaggaacttgtcattttgaattcttgggttcaggaattct
tctataacttaaatgactcaataaaagcttttttgattcttttagttactgatttttttg
ttggatttcactccacccgcggttgggaactactaattcgttgggtctacaacgatcttg
gatgggctcctaatgagctaattttcactatttttgtttgtagttttccagtgattctag
atacatgttttaaattttggatctttttttctttaaaccgtctatctccttcgcttgtag
tcatttatcattcaattagtgaagcataaactcatttgatttcctgatattaatcaaatt
agcatctttcttcctttagaaagaaagcccttttccattttagcaaaattctttctattt
ctacctgctcaaggtattcatcattccagtacaactgttgcagtagaatgacaacagact
cgtgtatagggaactagattagcttagctacctatctaatttattgtagaaattctggga
tctgcgattggatatggaaaatagaaatactttttcttgggtaaaggaacagatgattcg
atcgatttctgtatcgatcatgatatacgtaataactcggacatctatttcaaatgcata
tcccatttttgcgcagcagggttatgaaaacccacgagaagcaaccggacgaattgtatg
tgccaattgccatttagctaataagcccgtggatattgaagttccccaagctgtgcttcc
cgatactgtatttgaagcagttcttcgaattccttatgatatgcaactgaaacaagttct
tggtaatgggaaaaagggagggttaaatgtgggtgctgttcttattttgcccgagggatt
cgaattagcgccgcctgaccgtatttctcctgagttgaaagaaaagataggaaatctttc
ttttcagagttatcgtcccgataaaaaaaatattcttgtgataggccctgttcccggtaa
gaaatatagtgaaatcgtctttcccattctttcccccgatcctgctacgaagaaagacgt
tcatttcttaaaatatcccatatatgtagggggaaaccgaggaaggggacagatctatcc
tgatggtagcaagagtaacaatacggtctataatgctacgtcaacaggtatagtaagaaa
aatactacgtaaagaaaaggggggatatgaaatatccatagtcgatgcatcggatggacg
ccaagtgattgatattataccttccgggccagaacttcttgtttcagaaggggaatcgat
caagcttgatcaaccattaacaagcaatcctaatgtgggagggtttggtcagggggatgc
agaaatcgtgcttcaggatccattacgcgtccaaggccttttgttcttcttcgcatctgt
tattttggcacaagtttttttggttctcaaaaagaaacagtttgaaaaggttcaattgta
cgaaatgaatttctaggtcccggcttaccatcaagttggtaaaaagccgcgatttattgg
cgattgctagaattatctatgatccattt-----tggaaatcc-tttttttgtttaaact
gttttttgtttgcgagatgcctggaattccttatttctatctcatgcaaaagaagagaat
tcaaggcaaaggcgagaacaataaaagga----tttcctccttttaggagggattgctgg
tcttcttaatcctctattgggcacaagaaaaaggcttttttgcctttttcttgtgtcgat
tcttcttgtatcaaaattaagaatcatttttcttcctattcgtcaaagattactatttct
tcttttctttattcgggtctgtctcttggacctcttttgcttaggttcaggcgaggtagt
ggacaaacagagggaaagaaaatatggcgggggacaaatttcttgtgagcaaatagaatt
gcttgacttgttcaattaagttcaacttcgaacttacagaatttttgcaaaaaaacgtat
actcttc------------tattgaagggtggtttttctttttaggctagttgagtagtt
ttgattaaggttttattagtttattactctaaactaaatcaatgatttgcaggatacttc
ttccgtggaataaaatattggatcctcgattgaccccttctttcttgttgcttcat----
---aagagtgaatcaatttcatgggcgaagggcggggactataaatcaaccgatggattg
cttcactaacaccattaacaaacaaaagaataaatagagggattctgaccatcagagcaa
aggttttctctttgttatttttacaaatcgaaataggtaacccatttgtaggttatggaa
tagattaaagtcgcgttatattataagagtaagaattccgcgggtcctttccgctctaat
cagataaaagggggtaaggacccgctaagctcctactttttcatgtttacaatctggtcc
ctccgattactatagagatgaacccaatccagaatatgaaccgtaaaagaaaacacctaa
taaaccaatcacaggaataccagttacagtacctatcagccaaagaggaattcttccagt
agtatcggccatttcccctactttcctccacattttatcaagtggtcatgctagagacaa
aaacagtcatggatagttataaggatggtatccttccaaatgggataagagaattcttac
tactctctttctttctc----------------------------------tcaattgaa
gaagtaattggaaaataaaacagcaagtacaaaaatgagtaataaaccccagtatagact
ggtacgattcaattcaacattttgttcattcgggtttgattgtgtcatagttctatagtt
ggaatttggtttatcgttggatgaactgcattgctgatattgatcccaagaaaaaaacag
taggtacggctagtccgtgaacagccagccatcggactgtaaaaataggataggttcgat
ctatggtcattgagggcctcctaaaaggatctactaaattcatcgagttgttctaaagaa
tcaaaacggtcggttattaagggaattccttgtcggctttccgtgaaatactcgtttggc
cgaggacttccaaacacgtcataagctaaacccgtactgacaaataaccaacccgcaatg
aatagggaaggtatagtaatgctatgaataacccagtatcgaatactggtaataatatca
gcaaaagaacgttctcccgtgcttccagacatgctgagctccccaaatttttgtacattc
aaaaaaggaattgattccgtaaaagatgggatcaaccagtaaatagaaaattactgatat
ttcatccttgtgagattgtcaattttgtaccaaaggtgtattttgagtataccgaattag
tatagctatccttcctatggcacagcaatctagttttgcttggtcccgaaacataattct
ttttttctc---------------------------ttctttgttccttgtctataggta
agctatatgttattcaaggcatcaatagaaaacccccaattttt-----tggggtcctgc
ttattttcattggcttcggattagtagaataattcggaatagcggccaagatcttgggaa
aatccaagttaatgatcaataggtttggataaataatttaggaaagatattctcatactg
acacaatataaggacaagtatatgcgaaatctatccctttttagt-------taaaagtt
ttcttcgaatccaacctttccctttaaggaatttaattggttagcataat----------
---ataatatctaataaatagaaaatcgaatagtggataatctgttatgagagaaagaaa
acattctttgaagaatcaagattcgtaatcaatccttgccttgtttgttggattaggtct
aactttcttgactaaactgcaagcgtggaa----ctttacgagatgaaatagggaaagac
agaagatagaacttaaaaggataattgaagtgactcgtcttcgaatcaactttggttggg
gttcgaaaaaggaataaaaataaagtaaattcaaggaagagctttcctttttttaagggg
ctccttgctcgggggatcgtggaatgcttttcttctcctcttattccatatggaatacaa
tcagttaaaataagaaggaataggggaatattcgactgtttcaattctttatttatctta
tattccaaaattctcccgaaaatccaatttcatttttcaatggggttagatgatctagtt
cttaatattattactttaaagaact-----gacagattccacaacaaatctcttgattcg
gaattagagactcatgtcccatctgatgaatcaattttcttttacacttctgtatctcac
tctatcttgttttttagtattatc--------taaaataaccgatgaattatgaattttc
cataacttaggtaagtgctttaccaacatatgtagtgtagtaaaaaaataaatggaattt
aaccctttcatgcttactataactagttatttcggttttctactggctgctttaactata
accccagctctatttattggcttgaacaagatacgtcttatttgaaatgaattgaatgaa
taagtcagaaaataaaaatctttcttttggattcctggtattctacgactcttttccaca
cta----------------------attatcaattcttttcttggtcattgagattcgtg
gataatttagactactatttagggatagatcgtacctc-tttttttttatcccctcgaac
aaatcgaaatgattgaagtttttctatttggaatcgtcttaggcctaattcctattactt
tagcgggattattcgtgactgcgtatttgcaatacagacgtggggatcagttggatcttt
gattgagtaatatttcttttttgattgacctcctccagaccagagaggaggtcaaattgg
agttgcaattcaactttgttttgttaagttattttactctgcttcgacataagatagatg
gaatcacgctctgtaggatttgaacctacgacatcgggttttggagacccgcgttctacc
gaactgaactaagagcgctttcattcaaaaagaaaacccttttctactcctaacgtgtct
cacgtacgtatagtatccacaaattcaagttatacccactttaatcgatctcctcgctac
tgcccataaagaagaaagaagtaataggtagggatgacaggatttgaacctgtgacattt
tgtacccaaaacaaacgcgctaccaagctgcgctacatcccttttccaaattgttgtata
atggcattgtacacaattcctgtcttgttttccacatcgtaattttct------------
----------tctctttctctatctatatagaaccttcttgtcatttcttctttttggtc
tcatataatcaaggaatggtatacatctaaaatcctatctaatttcacct-ataaaagaa
agattactattccttggtaatgtataggaagaaggggtcatctttttcttttttaggggt
aggaaaatctcgtctatac----------------------------cgtt-cattctat
atataga----atattgattttgttt------ttttagttaggaatttcgcctaaacaaa
agaaatacaaatgatcttgggcaagagtatctgatcatatatgtattccaataaggaagg
aggattttcaatgcgggatataaaaacatatctctctgtagcgcccgtgctaagtactct
atggtttggggctttagcaggtttattgatagaaattaatcgtttattcccagatgcttt
gtcattcccttttttttaattctagttatt----------gctatgcgaggaattcttcg
tgacatgacgcaaatttgccctttttcaatcc-ttttttttttagtataggaaggaaaaa
gaaagaaaagatggattgggttgaacctcagagtcatgaaaaattcggaaaatcccattt
tggaaaacagaaattcaatcaaaagcggtatccaagctaagtcaggcctcagaaatcaga
gcatagaaagaggctgggctggctacttaaatgaaaggatttcgaagcaaaatccttgct
aattcgacaaggattgtattctttaattatttctctattttttatt-----acttaattt
aagaattttaaaaat------tttttattcgaatgggttttattcttcttcttgggattc
caaatagaagaataacagaataagtagaagaattaagttaagtcaatccaaaaaagaaag
gaggttcatggccaaggggaaaggtgttagaatcagagttattttggaatgtatcagttg
tgttcgaaaaggtgccaatgaggaatcgacggggatttctagatatagtactcaaaagaa
tcgccacaatacacccggacaattagaattaaaaaaattttgtcgttattgtcgcaagca
tacgactcatgacgaaataaaaaaataggagcatcgtgtgttcgatctttccaaagaaca
gatttaatatatagaacatagatagaatacaaaatacaaatcaattcatttgatttcagg
tagatattatttcatatgtatagagggtattcatatactata-tatgaatcaaataataa
tat------------------------gaatcaaataatatatggaccaaagaaagacta
cttcttctggatccaaaattaataaaataaagaaatccatttttt---ttttcaaatttt
taaataaag-------aataaatcatgtatacatctaaacaaccttttcataaatct---
------------------aagcaaacttttcataaatccaagcaaacttttcataaatcc
aagcaaacttttcgtaaatccaagcaaacttttcgtaaatccaaacaaccttttcgtagg
cgtcctcggattggcccgggggatcgaattgattatagaaacatgagtttaattaatcga
tttattagtgaacaaggaaaaatattatcgagacgaataaatagattaaccttgaaacaa
caacgattaattactcttgctataaaacaggctcgtattttatctttcttaccatttcgt
aactatgagaatgagaagcaatttcaagcccagtcaatttcaataattactggtcctaga
cccagaaagaatagacatattcctcaattaatgcaaaagttcaattccaatcgaaactta
agaaactccaaccagaatttaagaaacaacaatcggaacttaagttccgattgttgatgt
tttattcgaaagggccagacct---------atataaagaaagtaatccagttttgattc
ttgtgtttgttataagaaagaaaaatggggaagaataaatagtttttttatttattgcaa
catgctcgttgattcctaccacttaatcttaatttattgtatcttcccggagttccctct
ccgggaattcggttttaattattcctgtatattacttttttatccatttaattgaggatc
tttattttattggaaatcgtgtaaagattatttggatttgatacagctacttgtgcaagc
attttacgattaagaatcaattccttcttgtacagattgtgtattaatttactataacta
tcgaatactttatatatccgcgttgctgcgtttatccgagtgatccacaaacgacgaaaa
tccctcttttgcctgcctctatctcgatgagaggaaacaaaagctcttcttacttgttga
gtaatcattcgattaagtcttaaatgagcccctctaaagtttgaggcaaatgaacgcatt
tttgttcgtcgtctccgagctatatatcctcgcggaactctggtcattgaatcaaattaa
ccttaatgaataactaatgatttctcttcttttagccatcctttttcccattaataacaa
aacgaattattccgatatataaaatagtaattccaatggcttttgctactgtaaccttcc
caaccacgattttttattctattctcttcagttatttcgcatagaaataacaaattctaa
cgatactca-------aaaaaatagtgggttccatcgtttctatggttcccttttaaacg
gtgaggccctctctatacaccggagccctttctttcatttcatcaaaaggtattgtgaac
ttgtatagttcacattctttggctctacctatccattatagagtaaatagctcttttcac
aataagagttatccatacagtgacggcatttaattaggaaagttggctaagtagctgacc
ctgttagtccgttcttttaagataaaggagcataagcctttttctttttattactatttc
ctccgcttaatggataaccattttctaccaatgggggaattgcttcttaatttccaattt
agatgattggatttgcaccaaaggaaaccagaaattccatataccatagaaatctaggat
agagaagctctatcctattcattggtaccgatcatggatacttcaaaaattgtcttattt
gtttgaactcatgatctgaacgagtcgcacatacaccctagcacatgttcctcgacgctg
aggacatcccttaagcgcgggcgattttctagcatttcgtattggctgtcttgcgtttct
aataagttgtttaaccgttggcatgtcgtatgtatatag---aaaaaaaaaggattggtt
tagatcgatcttaacctgatgattgatcatcatgaagtatttctattttctattaaatcg
cagaaaacctgaatttaggtttgaaataaatttacaagaaatccggccactaccaatcct
taaacatttctggaaaccacactggatcagtatcgtagtgctcgtcaatcatttcatccc
ctacaatatcgacaagtccataagctttggcttcgtctgctgacataaaaatatcccttt
ccatgtcttcggatacaacccaaaaaggcttgcctgttcttagtgcataaacccttgtga
tcatttcgcgaactttgtgtaactcttccacttctagtaaaaattctggtgtccttgccc
gataataagcactagcaggttggtgaagcataatcctcgcgtgagggaatgctatacgct
tggtgggttcgcctccaagcagaatgaaggatgccatggacgcagctattccgaggcata
ttgtatatatatctggtgttaccgtttgcatcgtatcaaaaatcgccattcctgagatta
gccacccgcctggggagtttataaacaaaaaaatatcgcgagtttcatcttctatactga
gatataccatgagacctgtaatatgattcgtgatctcgcaacgaatctcttgacctaaaa
aaagtgtcctttctcgatacataacattgtataagtcaacccaagtcgcttcttcatctc
cgggaatccggtaaggtacttttggaacaccaatgggcatattagattaatattattaaa
tttaagtaagaaaactacactttaatatggaaacgtaagaatggaagagaaagaaagaat
ccgcagtttattgtcttca--ttttttttttcttattctatatgaatactatagattcta
ttaatacgtagattgaa-------ataatacatataaggaaggtaagacagattgaataa
agaaaaaggaatcggtgattggaatgataaacaaagagggatagggatctattcttcgtt
ttttccaaataggccaagctacccattgcatattggcacttatcgagtatagaatagatc
tgcttctctttcttcttacgaacagaattggcttc------ttatttttaatggaatgaa
ataaatattcacgctttctgacacagaatcc-cctagaggggttaggtacataggatatg
gatagtcttttccaatgcgataaaataaagcgacatcgtgtctatttttctttgctaaag
gggtatttccatgggtttgccttggtatcgtgttcatactgttgtattgaatgatccggg
tcgattgctttcggtgcatataatgcacacagctttagtttctggttgggccggctcgat
ggctttatatgaattagcggtttttgatccctctgatcctgttctggatccaatgtggag
acaaggtatgttcgtcattcccttcatgactcgtttaggaataaccaattcgtggggtgg
ttggagtatttcaggaggaactgtaacgaatccgggtatttggagttatgaaggtgtggc
aggtgcgcatattgtgttttctggcttgtgtttcttggcagctatctggcattgggtata
ttgggacctagaaatattctgtgatgagcggacaggaaaaccctctttggatttgcccaa
gatctttggaattcatttatttcttgcaggggtggcttgctttggctttggcgcatttca
tgtaacgggtttgtatggtcctgggatatgggtgtccgatccttatggactaactggaaa
agtacaagctgtaaatccagcgtggggtgtagaaggttttgatccttttgttccgggggg
aatagcttctcatcatattgctgcgggtacattgggcatattagcgggcctattccatct
tagtgtccgtccgcctcaacgtctatacaaaggattacgtatgggcaatattgaaactgt
actttccagtagtatcgctgctgttttttttgcagctttcgtagttgccggaactatgtg
gtatgggtcagcaactaccccaatcgaattatttgggcctactcgttatcagtgggatca
gggatactttcagcaagaaatatatcgaagagttagcgatgggttagccgaaaatcttag
tttatcagaagcttggtctaaaattcccgaaaaattagccttttatgattatattggtaa
taatccggcaaaggggggattattcagagcaggctcaatggacaacggggatggaatagc
tgttggatggttaggacatcccgtctttagagataaagaaggacgcgagctttttgtacg
ccgtatgcctactttttttgaaacatttccggttgttttggtagatgaagagggaattgt
gagagcggacgttccttttagaagagcagaatccaaatatagtgttgaacaagtaggtgt
aacggtggagttctatggtggcgaacttaatggagtaagttattctgatcctgctactgt
aaaaaaatatgcgaggcgttcccaattaggggaaatttttgaattagatcgggctacttt
gaaatcggatggtgtttttcgcagcagtccaaggggttggttcacttttggtcatgctac
ctttgctttgctcttctttttcggacacatttggcatggcgctagaaccttgttccgaga
tgtttttgctggtattgatccagacttggatgctcaagtggaatttggaacattccaaaa
agttggagatccaactacaaggagacaagcagtctgataccacattgctatggtatcttt
catctctcttttttgatttgacatgggaaacatctcccatcctttctttgactctttttc
tttctttatctttatatgggaaaagatcccaaatgacaaatgaataggtgtggaagttat
aattgtaaataaaccacgatcgaatctatggaagcattggtttatacgttccttttagtt
tcgactttagggataatttttttcgctatcttcttccgagaaccacctaaggttccgact
aaaaaaatgaaataatttcattgaagtaagaagtctcccagatggggagacttcttactt
caattagtccccgtgttcttcgaatggatctcttaattgttgagagggttgcccaaacgc
ggtatataaggcatacccagtaaagcttacaagtaaaccagatatggagatggcgactaa
agttgctgtttccatttttatagaatttcaagattacaatggatctacgaaaagatcttg
tatttacaactacaacggaatagtatacaaagtcaacaccaatgattaaatagaatttat
ggctacacaaaccgttgaagatagttctagacctgggccaagacgaactcgcgtaggtag
tttattgaaacccttgaattcggaatatgggaaagtagctccgggttgggggactactcc
ttttatgggggtcgcaatggctttattcgcgatattcctatctatcattttagaaattta
taattcttctgttttactggacggaattttaatgaattaggtttctact-aactaaaact
acgaagtcattgtttttccatccaaaaaagcctttctactttaagctatacatttct---
--------------agacattctggtagttcgaccgtggaatttttttgttttggtatct
ctggaatatgagtgtgtgacttgttagaatggatcctattgataatacatagaaagggcc
tgttatctctatcaagatgattctaattcgtcggatattttttattctagtatctggaac
acgaaatagatagagtggatcaag-aaaaaaaatggaactatgattcatactcactattc
agacctcgcaaccagactg-caaaaaatt-----caagtagttt------ttaat-aaaa
aaagaaattttcttccttccaattttgtttgcccaaaagacaac----ttttttttctct
cgattttgtcgagttattacacggattcaataaatgatcatcaagcggttcttattcgaa
gaacccttgccttttggttagcttgagactcaatcatcgtggctctagtatgaatctaag
gttttaattgaactgattcataggatcgcaacaagataatttctatcagaaaactactag
aatttttgctt-----------------------------tatttatttactagtaaaac
aagagtaaatctgcattacgc-----aaaaaaaaaaaaaagaaatccaaaata-------
------gggaagagaaaagtcaagaagcctctaatgaccaacataagggaaagaaagaaa
gacagatgagccaacttgagattttttggcattatcatcacaaagaataagttctggatt
tttcttatttcatatcttcaaggcaaatcgacccaatccagtggctgatgaagttttgaa
ccttttttt-tttctaatatccgttgaaaatttgtgtgtttctgcttgagccgtacgaga
tgaaattttcatatacggttctcggagggggactcggg------------------ttag
ttacctatctcaataaagtatatgattggtttgaggaacgtcttgagattcaggcaattg
cggatgatataactagtaaatatgttcctcctcatgtcaacatattttattgtttagggg
gaattacacttacttgttttctagtacaagtcgctaccggttttgctatgactttttact
accgcccaaccgttacagaggctttttcctcggttcaatacataatgaccgaggccaact
ttggttggttaatccgatcagttcatcgatggtcagcaagtatgatggttctaatgatga
tcctgcacgtatttcgtgtgtatctcacaggtggatttaaaaaaccccgcgaattaactt
gggtgacaggtgtggttttgggtgtattgactgcatcgtttggtgtaactggttattctt
tgccttgggatcaaattggttattgggcagtcaaaattgtgacaggtgtacctgaagcga
ttccggtaataggatcgcctttagtggagttattacgtggaagtgctagtgtgggccaat
ccactttgactcgtttttatagtttacatacctttgtactgcctctgcttactgccgtat
ttatgttaatgcactttccaatgatacgtaagcaaggtatttcgggtcctttatagggaa
gccatatcatagagaaagataattctaattttcatatatcatatcgggtaggttgtggta
tttcattgctacaaacatgggttattgtaaaataagacatgtcatttggatacttttctt
caactccgaagtattttg------atacaaatagttgaagttcattttat----gaaaga
aaataaggcggattatgggagtgtgtgacttgaattattgatttggccatgcagataaag
aattggatctgccacattagaattcacaaccaaaggtgtctccgcatccaatcaacacgt
aagtcccctatctaggaaggataggctggttcacttgaggagaatattttctatgattat
accccaaccatgtcatccatgaacaggctccgtaagatcccatagagtagaaatagaata
agtcatgtgacatgatccaattctctatttattacacttactttttttattatagtatgg
aaatgcattcattttctttgcatcgattgcgatccgcaatactatcggagtaaaagaagg
tatctaaagaagaacgtaggctagactttttgattttttattagtaacaagtaaatactt
tgtttggacgtaagaaacttgcgatattgaggggataaacaccaactaatcaagagacat
gagacaatccacaaagcaattgatcatgatcaaatttgcaagccaacttggatattgagc
atttacccataagaataagattcttttc-----aataagtagttgtaggtgcaacttcgg
aaaagagaatctgataaagcttttcttacctagagtcattgagtcattatataccttatt
ctattatggatcttccacggtcttttttctttcattcttgctcgagccggatgatgaaaa
attctcatgtccggttcctttgggggatggatcctaaagaattcacctatcccaataaca
aagaaacctgacttaaatgatcctgtattaagagcaaaattagctaaagggatgggacat
aattattacggggaacccgcgtggcccaacgatcttttatatatttttccagtagtaatt
ctaggtactattgcatgtaatgtaggtttagcggttctcgagccgtcaatgattggtgaa
ccggcggatccgtttgcaactcctctggaaatattacccgagtggtacttctttcccgtc
tttcaaatactccgtacagtacccaataagttattgggcgttctcttaatggtttctgtg
ccaacgggcttattgacagtaccctttctagagaatgtcaataaattccaaaatccattt
cgtcgcccagtagctacgaccgtttttttaatcggtactgcagtagctctttggttaggt
attggagcaacattacccattgaaaaatccttaactttaggtcttttttagggatttttc
aggttgattcattcaaccgtgaagtaccgtgcataggtatctagggaagattcacttgga
agtaactatttcctagatacctaaaatcca------ttttattatgatccatttcgcgaa
aatatagattgtgccaaagatgcaaaattgttttcttttttctttttattctaactcgaa
aaagaagaagaggaaaaaattgcaatggatttaaaa-gagaacttattcttaggtaaatc
gattgggagatgcttctctagagtgtcccatatctgttttccatcttccatacgaaaact
gtcaattctcataagatcttcttcagtcttactcaaaaggtccaatagtgtatgtatatt
ggcccttttgagacaattatacgttctagaaggcaattctaattgatcaataaaaataca
attcaatggaattccttttttgtttttctttagattagttaatcttttttgaaaggttaa
aaggggtggagtaaacctgtttttattttcttcgaaactagtgccctcttcctccgcgtg
tagaaaaggaagaaataaatcaatcaaattacgagaagcctcataaagcgcttccttagg
ggttaaacttccattcgtccatatttctagaaaaagtatctcgtgtttttcatttccatt
cccacaagaaaaaatactataattcacatttcgaacaggcatggatacagcatctatggg
ataacttccatcttgagagttctttctgagttccgtgtgatatccgcgatctctcttgat
ctgtaactcaatacagaaatcaatgggctctgtcaagttagctataggttgtgccgtatc
aacgatctctacggaaggtggtaagatgatatcttgagcagttatgtatctaggaccttt
gacgcaaattgatgcgtctctaactccatagagattacttctcaatacaatttctttcaa
atttagtaaaatttcttgtacggattcttcaataccagctattgtagaatattcgtgtgg
cacgctcccaaattttgcacgtgtgatacatgttccttctatttctccaagtaaagctct
tcgcaaggcaataccgacggtatccgcttgaccttttctaagcggggacaaaatgaaacg
accataataaagacgcttactatctactcttgattcaacacacttccactgtagtgtttg
agtggatcctgctacctcctctcgaaccataatagactagtattattatttgatcattga
atcgtttatttctcttgaaagcgttttaattcttttacagacgtctttttttaggaggtc
gacatccattatgcggcataggtgttacatcgcgtatacaacttaatcgtacaccacttt
tagcaatggctcgtaatgcggcatctcttccactaccagcaccctttaccataacttctg
ctcgttgcaaacccactgtacgaatagcatctactgctgttctttgaccagcatagggtg
atgcttttcttgagcttttgaatccacaagtacccgcggaggaccagaaaaccacccgac
cttgcgggtctgtaacagttataatggtattgttgaaactagcttgaacatgaataactc
cttttgttattctacgtgcacttttccgtaaactaaaacgcgcattcctacgcaaaccaa
tacgcactctcctacgtgaaccaatttttggtatagcttttgtcatattttattatctca
taaatatgagttagaaataacaaaaagaaaaaaagatacaaagatatccgtttcagggta
aaatatatcctttactttaatta-ttaattattttatttggaatttggacgtttccgcgg
gtactttttttacttttttttactttttagaaagtaaagttctttttcgaaagattaccc
ctgcctttgtttatgcttcggattggaacaaatgactctaattcgtccacgcctacgaat
cagtcgacattttgtacaaattttacgaacggaagctcttattttcatatttccgtattc
ctttcttaaactatgaatctaatctttggga-aaaaataagtctcttcgcttgaattttg
gaactttgaatttattaccctag-----aaaaaagaaaaaccta----------------
--atcctttgaatctttggtatccttcaaatcttcggtatccttcaaatcttcggtatcc
ttcgagtcttcggtacgcttcgaatccttatggggaagtctataaattatacgtcctttg
cttgaatcataacgacttacttcaattttgaccctatcccccatcagtattcgtatagaa
ctagaccggatctttcctgaaatatagcccaggatgatggtgtcattctctaggcgaacg
cggaacattccgttgggtagggcttccgtaactaaaccttcgaaagtgacttttgcttct
ctcgggttttttttttctctcctattttttttttctgtcatatttttttttct-------
--------------------------cctatttttctattttgattttcaaataaaaaaa
-aacgttgtatttttatttgaaaaataggaagttcgagatagaattcgagtactatagga
ggggcgattaccatatataacataagacttctcccccaattctgtttagtcgagcttctc
gatctgtcattatacctcgagaagtagaaagaatagcaattcccattccgcccaaaactt
taggaattccttgatagttggcataaattcgtaagccgggtcggctgatacgctttaaaa
aggttctagttctatatattccttttctagtctttctcttttgatgtcgcaaagttgaaa
ccaagaaatatctgttactttcctgatgtttccgaacactttcaataaaaccctctcgta
gaagtattttaacaatgttttcggtaatatttgtagatactactcgaactgttccttttt
tattcatgtccgcgtttcttatagaggttagtaaatcagcaatagtgtccttgcccataa
gactctaattctaggttcctcctaatttttctataatcaacatgttttct-----ttttt
tttcttttacttttggattttaaagcatatacgtgagacataatctactaattttttctt
tgatctatatctcgcctactagtatttataatacttcaggagctaatgaaactattttag
taaaattcaattctctcaattcctcggcgatcgcgccaaaaactcgagttccttttggat
ttcctttttgatcaatgataaccgctgcattgtcatcatagcgtattattataccgtctt
cgcatttgaactctttacatgtacgtacaattacagctcgaattacttcggatctttcta
gaggcatttggggcactgcgtctttgattacagcaacaataacatcaccaatacgagcat
atcgctgattactagcagctcctatgactcgaatacacatcaattttcgagctccactgt
tatctgctacatttaaaagggtctgaggttgaatcatattattttgatttcaatttgtta
tttctatgcaaaaggatgaaagaaatattgtccttccaga-aaaaaaaacctgg------
------------------ttttttttatcttcaatactcc-tttttttggatgctatatc
tctaatcgaagaaattgacttcgtatgggcattttactggcagctatggagatagctgct
ctagctacagtttcggatactccgcccatttcataaagtattcgacctggtttaacaacg
gctacccaatattcgggggatccctttcctgagcccatacgtgtttccgtgggtcttagt
gtaaccggtttgtcgggaaatatacgtacccatatttttccaccacgacgtgcatatcgt
gtcattgctcttcgtcctgcttctatctgtctcgacgtgatccaagcgggttcaagtgct
tgcagagcatatctaccaaaacaaatacgattgcctcggcaggattttcccttcattctt
cctctatgttgtttacgaaatctggttcttttggggttatagtcg-atggttccttctta
gttccatctctactgcaaaactggacatgagagtttcttctcatccagctcctcgcgaat
gaaatgagaaagcgtgcaaatttctctaattccataatattttggaatattatggataga
tgcacattaatagataatagaaaaagttagggttt-------------------------
----ttttaat-------attgaatttgttcaaatagaaaaatatatagtcaagaaagaa
gatctagaatatatctagatgtgtgtgtctatttatctatattctatatttatagataat
gtaatctttctt------------------------------aaaaaaaaaacctcctta
-----ttttgactcttattgaatcgcgggaaagtattcta-------attcaataaagat
ttcgcgggcgaatatttactctttcctgtcttatttgttaatttataaccttaccaaata
aggcaatttttttggtttgttccgccatcccacccaatgaagtcttaggattcttttcaa
taaaatcctatgcagtcataggttctgtcgttcccactacttctcctttaatggttaggt
ctgaatcccacaatggagctttccaaaaatttctttccgagtcaattttctcagttttat
taacccgggccgctctttattttattattgcttaaaatttctattttttgtttcaagtta
cgatttcgaattctctgttatttttattatattgatgctttatcacattgccttttatga
tgtaactcatagaccatacatattggaatcctatatctttcttattcttcttccttcttt
ctatcatccctccttttatccacatccctttagttttgcttcacaacctagaatccgttt
tcttttttagagaataaattgcagttgctacaactatatgatagatctactcatttatga
tagatgtatttattc---atatagtgactgtttcttagttaggatctcgacaatacgaag
caataggttggtta-ttagttaat------------------------------tttcta
-------taattactaagttttttctttttctat-------------------ttagagt
agggttcagtcaa-ttttttttgaatctccatttttgactctaaagaaaaaactaacgag
tcacacactaagcatagcaattatattaaaagatttatcaa-----------ttttcatt
aaatcttatagaaagaggtagaatttcttc-tttttttttcagggatttcaggaaaaata
aggctcttgtcattttttattctatcactgaacagaatgggaagacaaggctagttattc
ttcgtctacgaatatccaaatttttacacctaatactccatagatagttcgaattggata
gcagcaataatcaattttagcgcgaattgtttggaggggaagtctaccctttttgatgca
ttcggcacgtgcaatttctttccctgcgagacgacctgcaatttttacttttacccccct
tatatctgcttttttagttaattcaatggcttttttcattgcctttcggaatgaaactct
attttttaattggaaagctatatattctgcaagaatgttaggttgtctataaggttcttt
aactttttcaatagcaatattaagtctctggtttacagaattaacttccttttgtagatc
tttctctaattcttcgattgctccttttttctttaataaattggggaatccaatatggat
tatgacgtggatcgtatcgatttctttttgaatttctatacgtgtaattacttcagaact
tgagcctgagtccatttttctattatgtgt------------------------------
---------------aattacttcggaacttgagtctgattctatttttctattcgagcc
ttttttcctattcttttgtatatagttcttgatacaattccgtatttttttatcttcctg
tagaccttcagaataattttttggttgtgcgaaccaaaaggaatggtgattttgggttgt
accaagtctgaaaccgagtggatttattttttgtcccatatttttctattcta--ttttt
tttttactgggaatcgaaatctaagatggatctaaagattatttagatttctttactata
tttagtacaattgttatatgacacatggttttttttatgggagaactacgtcctcgagct
cgaggtcttaattttttcatgatagtactcctactgacttcggctttagtgatgaataaa
ttcgctttgtcgaaatccctataatgagtagcatttgctgctgccgaataaaccaacttt
aggatgggataagatgctcgataaggcatgaggttcagtatcataacagtttcctcgtag
taacgccagcgaatctcatcaagaactctttgtgctttgaaaacagacatatggatgcgt
ttttgtgctttgaaaacccgttcgaacttaagtagacgatcggttggaactttccttgcg
agtttccttagcccactcttcttcttctttatcctaggggtatactttaccagtttgaaa
cttgtcataaataaggttattccccgc------ctacctttg------ttttttttattt
tgaatctttctattctgaattcagttaacgac--------------------------ga
gatttagtatcttttcttgcactttcataactcgtgaaatgccgagtaggcacgaattcc
cccaatttgcgacctaccataggatttgttatgtaaataggtatatgttcctttccatta
tgaatcgcgattgtatggccaaccattgcgggtagaatgctagatgcccgggaccacgtt
actattgtttctttctcctccttcatattgaccttttcgatttttgccaataaatgatga
gctacaaaaggattcgttttttttcgtgtcacagctgattactccttttttccattttaa
agagtggcattctatgtccaatatctcgatcgaagtatggaggtcagaataaatagaata
atgatgaatggaaaaaagagaaaaatcctttagctggataaggggcggatgtagccaagt
ggatcaaggcagtggattgtgaatccaccatgcgcgggttcaattcccgtcgttcgccca
tcgcattattgcaaattccaaaaatgcaa------------------ttttccatattcc
tagttacgtatttacttacggcgacgaagaataaaactatcactatattttttccttttc
ctagttcttcttccaagcgcaggataaccccaaggggttgtgggtttttttctaccaatg
ggggctttcccttcaccgcccccatgggggtggtccacagggttcataactacccctctt
actacggggcgtttacctagccaacacttagatccggctctacccaaacttttttggttc
accccaacattacccacttgtccgactgttgctaagcaattttgggataccaaacggacc
tccccagatggtaatcttaaagtggccgatttaccctcttttgcaatcagtttcgctaca
gcacctgctgctctagctaattgcccaccccttccacgtgtgatttctatgttatgtatg
gccgtgcctaagggcatatcggttgaagtagattcttcttttctctcaaaaaaccccttc
ccaaactgtacaagcttcttccaaagcatacagctttctagatgtatatgacgatctcta
gacagatggatcttatatgaatcgtatgatgaagtaccacatgagtggatatataggaaa
ggaatccaaatctgccgaatcgctcatgttatgatcttctacatcctaggtctccgcgtt
ccgtcatctggcttatgttcttcatgtagcattcagatcgaatgactctatgaaattacg
tcgatacttccacatattatgggtaacgtaggagacatccctattttccccggggggtct
taattaccactgcttagctttcaattcgcctctgaccatcaaattaaatgtgaataaccc
gtcctcctctctttgaaacaaggggcgcttccggttctgtgcgtgcttcaaacaattttg
tcttctccatattaccatatctctagagtcaataattttctatgaggaactactgaactc
aatcacttgctgccgttactcaacagttttctgttgaggtctatcccgtagaggtagtca
aattggatcagtgatcgatttctaggtttcgtcgtaaacctaattggttacttccaatta
cgtaaatcaatagttcaaaccgcactcaaaggtagggcatttcccattgatataggaact
tttgtaccagaaacaatagtatctccaattatagcccctctgggatgtaaaatatatctc
ttctcaccatccccatagtgtatgagacaaatgtatgcatttcgattagggtcgtattct
atggttacgattctaccagatatgtctttttgattccgtcgaaaatcgattttacggtat
aggcgcttatgacctccccctctatgccttgcggtaatgattcctctggaattacgacct
ttaccacaacggtgccgtccatggatcaaattatttcgtggattggatttcacttgcctg
tctacggttcccttgcgtgtgctcgggataggtgttttgtataaatgtttcgccgtatta
ttaagtattctcctttagtttttttctctatctagaagtggaatagaataacccggttga
agggtaatgatcatacgtctgtaatgcattgtatgtcccagaataggtcccattcttcta
ccctttccgggtagtcgatggctattcacagctactaccttaacaccaaagaagagttcg
acccaatgctttatttctgtcttagtgaatcccgattcgacattaaaagtatattgattc
tttcccaataaacgaagacttttttctgtaaatactgcgtatttgattccatccataaat
cgactttccctcctatgctctgagttccagtatcgataagaattcgagttcttattgttc
ttatgttatggtatgaatataccataccaattcgttatgtatggatgatggatgagattc
catggatagagagccagttccaatagacttatggaacgttcccgttcgcgtgcatccagc
aggaattgaacccgcaaatttaccaattatgagttgggcgctttaaccattcagccatgg
atgcttaacagggatcatcgtacatcgtaaataaccaattttcatatagaaagacatatc
atagaaaaatgaaatcgaaaatattcggagatggcaaatattcggagatgactatgaaaa
cacctctctggatcctcgaattgaaagagagattgagagggatcaagaatcctaattctc
gctatttggaatggatccaattctattgagtctgactcatagtgatcatttctctttagc
aaagaatgaccttggttatcaaaggattgaacaaccgggatccatttacttatgatacct
agttgacattgataacaaggatctaatgaattatgagtttaatagatcctctttagcaga
aagacgtatattccttgctcattatcagacaatcacttattcccaaacctcgtgtggggc
taatcgttttcatttaccatctcatggaaaacccttttcgttccgcttagccctatcggg
tattttagtgatagg-----ttctataggaactggacgatcctatttggtcaaataccta
acgaaaaattcctattttcctttcattaaggtacgagggcttcttattccacaagaacga
aagcaccttttcattctttcatatactaggggtttttacttggaaaagacaatgttccat
actaaaggattcgggtccataaccacgagttccagtgcactagatcttgtagcacttagc
aacgaggccctatccattagtattccacataagaaatccattatagaaactaatacaatt
agattggctcttcatagacaaacttggggtttgcgagccaaggtaagaccggctcgggat
catgggacccttttctatcagataggaggggctcttgtacaaaatagacttctaagtaat
aaccccatagaatctatctatataaagataaagaggcaatcgtgtcaggaagcgggtttt
tctttggccaaagggtacttcgaacttggaacgagcatgaagagattaacgagacttctt
tctcttttgagtttttctggcggaccggtcgcgcaagatctttggtcttcccccggaacc
gatgaaaaaaagtgggtcgcttcttatggactcgctcagaatgattcttctctatctata
gttcatggcctattagaagtagaaggtgctctggtgcaatccttaccgacagaaaaagat
tgcagtcaggttgataataatcgagtgccattacttcgtcggtccgaaccaaggaatccg
ttagaaatgttttgaaatggatattgttctctctttgatcagggattgctatatgaaaag
aagtggagtttgaaaaagggaacggaatggtcaaaccggaactgctagaggaacgaattt
tcaatagcataacttgggctcctagaatatggcgcccttgggacaatctatttgattgca
gggttttgttccgaagcaaagatatccgcggaggccggttcgttcgtcctattctgatat
tcaggaccaagaggtactggattctctttcggataggccctgaaaggagaagaaaggctg
aaatgccaacggacctctgtctattctctaattcacccgatccgatagtacccgtttttg
gaacgtccagtgccaaagtcactgaatgggtaagtcaccaatccaatccctttgacaaat
cgggtgtcatattagat----------------------atcatattctatatatataga
aatatcatagaatagacatatagaatttttggtcgggaaattcgaatgaatcattgagtg
aaaaaggagcaaagaatgacaaaagacgagactctactagtcttcactcttgtggtttcc
tcggtttctgttttcttattcgggatcttgcttttcatggttctcatctctgcaactcgc
gattttcgcgagagaaccaaatccaagttggtgaagatcatgatttgggctggcatagta
gttattacctttgcaattgcggttcgaatctatccgatctttatctttttgctcaaagaa
cgaataaaaccccttgtcgaagccctttatgataagcttccctggatctgggaagtttct
ctttcacggtattgggatcgtttgatcgatttccttgatcgctacttatgggcgtgcgct
caaaggatacaaacaggaattcgc----------aaacaaaaaggggaattcgtagtcac
tttttcctgtcgcgtaaaaaaaaggctttacgcgagagcaatagaggttgggatacatct
atctcttctgagcaacctcttttggattcttaagaccacccttgcagtaggataccgtct
gctttgggttctttattatctccttccagggatttttaggatcgttcaggctatatttag
tctattttggcttttactgtctacttttctcagggagatggttaaggacctcagaagata
gaggagagcgccaggcgcagatttccggaatacttctacggggaatgctcattcaatgag
cattctccatattatgccttgaagaggactcgaacctccacgctctttagcacgagattt
tgagtctcgcgtgtctaccatttcaccatcaaggcatcttgaaagtgaatcgtattccat
gaatatgatatctatctaatgtgatatattccatatatgacaaaggtggagtcttggagt
atttcgatcgatcggtcatataggcctgagtcagacatcaaatagcttcgatttgcatta
tccgtagaacaccttatatgtatcaaaatcgatatcaaaatc-aaaaagatgtacaatcc
aatttctcgattcaatagaagcccaaagaggtgcatatggtacccaaataaggataggat
agatatgtcaaaagcaggtctgattacacctattcctaatcctaaatagaatgtaagggc
gtagggatttctatgtaaacagagtatcctatttccataggctcgaatgaccccttctca
taataagaatgtgcacggtctggtccggtatggaatgaacttataatctgatgatcgagt
cgattccatgattataagttcataaccctagcgcccattcccattttgggcggaacagat
ctactaattcttttattccagttagtaagagggatcttgaactaagaaatagacctagca
gctaaaagagggtatcctgagcaattgcaagaatggggttcattgatattcctggtatag
tagatgctatcacacatacagtcatactcaattcgatggaattgtttgatcttaaagggg
atcttctataatttcgcacataaggggttatttcttggtttcgtccagtcattaataact
tgattatttttagataatagtagatagaaagaacgctcgtaaggagtcctattgaaacca
agaaatataggcctgcttgccatccacaccagaatagatagagttttccgaagaaacccg
ctagtggaggaaggcctcctagggataagagacatagggctaaagagagagccaaaaaag
gatctttcgtgtataatcctgcataatctcgaatgttatcagttccggtacgtagaccaa
ataatacaatgcaagcaaaagttcctagattcatggagatatagaacagcatataagtta
tcatgcttgcatatccatcatttgagtctccaacaattattccaataattacatatccga
tttgccctatggacgaatatgcaagcatacgtttcatgcttgtttgagtaatagcaagga
gattccccaatatcatgctaagaatagctaggatttccagaagaagatgccattcgtttg
atgagaaataaaaaggaatatcgagaattcgcgtggctgaagctgaagcagctactttcg
aagtaacagaaagaaaagcaacgactggagtgggggagtcagagtcgaaaagaggattcc
tcgcttctttctctcatgcaaaaccgtgcatgagactttcatctcgcacggctcctaagt
gataaaagaaagaagaactcgtcttctttcttttttgattaccttcctcgcgtatgtata
agacccaatccattctttttcgaaatcgatttcgaaaaagaactactaatccttaacttt
tcgaggaatccttcatcagtggttgtgaatgactgactttttcaatcctttcgactttgg
ttccgtaggagcaagtcagaaaggttgagaaatagaaccatctgatttgattcgttccca
atagccatgagatgattatcttagggtgatccttttgtcaacggatgctcctattacact
cgtagtctctgaaggatgagaacccactatgtagcatctacattgataattcaagcattg
tatacgtcattagtccgattctttgtaggaactacccgtaataacgagcttgcaaaatgg
atctgtttatcataaagagattcgttgttcctgaccctgcttcaccttaattgttatttg
aacaaaaagatcacaataaacttttggtaaaagttctgtcttggtcggagtggggatagc
atttctcttctgcatgtctatggagttttgcaaaacccaaacacctcagagatagatata
gaggtaggaatttgtcgaacgaaccacactccttcgtagacgtcaggagtccattgatga
aaaggggctggggaaagcttgaacccaagtcctacagtgatggatataagcgcaattgaa
attcctggggagttatacatttgtgtattgataagaccgttcacaatttcttgaagctcg
atctcccccccagatgaaccatatagccaagagaaaccatgaaccagaatagaagagctt
gccccacccatgagtaaatatttcatagtagcctcattagaccgtagatctctcttggta
tatccagacaataggtaggaacataaactgaaacattctggagctacaaagatagttatt
aaatcgttagcaccacataaaaacattccccctagagtagctgttaatacgaataacaga
aactctgttatagccatttctgtacattcaatgtactctacggatagaggaatacataaa
gttgaacataataaaataagaaattgaaagatttcgttgaaattgttcgtttggaaattt
cccgaaaagctaattataggttcttctctccatcggaacaatagggccgttatgcttatt
actaaacttgttgaagagatgaaatagaaccaaggtctatctttttgatcagaggttgaa
tcgatcatcagaagaagaattaggccaaaaattaggatacattctgggaaaatgaaactt
ccatggaagagaagcaaatgaaacgctttcataaaaattctcgtagaatcgagaatgaag
ttttcattctgtacatgccagatcatgaattagtaactgcatccaatctccgaaaagtcc
cgattgtttcgatttttggaatgggatatttacggaatccccatgaataggatcaaacct
tattccatgctatttccataagattcctctttcttattcttaagcaagcccccgagaggg
cttagttgatcatgatttctgttttctctttcttttcctttttgtttgtttcgagaaaga
tatcgtccgattctccttctattgattcttttccgatcgagatgtatggatccatgtgtc
tacatacctagattctgttcatggattaacgaaaatgtgcaagagctctatttgcctctg
ccattctatgagtcgcttcctttttgcgtatggcacccccactccctttggcagcatcta
ctaattcagaacttaatttgaaagccatatttcgacccggacgcttttgggatgcttcta
ataaccaacgaatggcaagtgctcttccttgtttagatcctatttcaatcggaactttcc
gcgtcgatccttttttattacgtcttgtttttactcctatattgggagttactctacgta
ttgcttgacgtaaaaccaatagtggatttgtttctgtcttttgttgaatctttttcacgg
ctcgatagagaatttgataagccaatgatttttttccgtctttcataatacggttaacca
ccatgttaactaatcgattacgaaaaattggatcggattttgcagttcttttttctgcag
tacctcgacgtgacatgagcgtgaaagaggttcaagaatccgttttctttttataagggc
taaaaacgaatcacttatttttttggctttttgaccccatattgtagggtggatctcgaa
agataggaaagatctccctccaagccgtacatacgactttcatcgaatacggctttccac
agaattctatagggatctatgagatcgagtatggaattctgtttactcactttaaattga
gtatccgtttccctccttttccccctaggatcggaaatcctgtattttccatatccatac
gatcgagtccttaggtttccgaaatagtgtaatggaaaaagaagtgcttcgaatcattgc
tatttgactcggacctgttctgaaaaagtcgaggtatttcgaattgtttgttgacacgga
caaagtaagggaaaacctctgaaagaatttccatattgaccttggacatataagagttcc
gaatcgaatctctttagaaagaagatcttttgtctcatggtagcctgctccagtcccctt
acgaaactttcgttattgggttagccatacacttcacatgtttctagcgattcacatggc
atcatcaaatgatacaagtcttggataagaatctacaacgcactagaacgcccttgttga
cgattctttactgcgacagcatctagggttcctcgaataatgcgatatctcacaccgggt
aaatccttaacccttcctcctcttactaatactacagaatgttcttgtaaattatggcca
atacctggtatataagcagtgatttcaaatccagaggttaatcgtactctggcaacttta
cgtaaggcagagttgggttttttggggttgatagtggaaaagtcgacagataagtcaccc
ttactgtccctctacagaaccgtacatgagattttcacctcatacggctcctcgttcaat
tctttcgaagggatccttttcctcgttcgagagtctccgcccttcttccactccgtcccg
aagactaactaagaccaatggagtcacgttttcatgttctaattgaacactttccattta
tgattaaaggagaagattgttcttttaccaaacatatgcggatcaaatcacgtc------
ttataataagaagaaatctttctcggtatcaatccccttgcccctcattctttgagaatc
agaaggatccttttcgagtttccatttcttcatttggaatctgggctcttctatcttcga
cttatttttttggctttattctttatttatttcatttcgatttttccctcttcctctatc
cctatcctctaggtacagcgtttgcatcaatagagaaccttttcctctgtatgaatcgat
attattccattccaatttcttcccgaaacttcccaagaaaaatcccgaattggatccaaa
attgacgggttaatgtgagcttatccatgcggttaggcactcttcaaataggaatccatt
ttctaactggctttcgtgctttggtgagtcgtccgagatcctttcgatgacctatgttgt
gttgaggggatatctatatgatccgatcgattgcataagacccgcggtagcaatagaacg
gggaaagtatacagaaaagacagttcttttcaatttcgattatctatatattagttcgtt
tctatttctagatatctatttctatatattagtattagttagtagtactattctattagt
tagcgatcccggctctgtgagttctttcttccgtgatgaactgtcggcaccagtcctaca
ttttttctctgtggacc----------------------------gaggagaaagggggt
tcagcaggaagaggattgtaccatgagagaagcacagaggtcaacccgcttcaaatatgg
aacatggattctggcaatgcaacggagttgggtcctcatatcgatccgaatgaatcagtc
tttctacagaggtcaatctttgcctattaggcaagaggatagcaagttcgaaattctgtc
tcgataggacatggatttctattcctatgaaattcataaatgaaaatgaagtagttaatg
ggagggctaccattatcctttttcttgtatgtgttcctaagagaaggaatttgtccattt
catgtttcgaggtctcaaaaaaagggcgtggaaacagatagaaactcttgaatggaaatt
gaaaagaaatgtagccccagttccttcggaaatggtaagatctttggcgcaagaagaagg
ggcgacccgtatcatcttgacttggttctgcttcccctctttttttaagaataccgagtc
gggttcttctcctaccagtatcgaatagaacatgctgaacaagatcttcttcatggaaac
ctgctcgatttagatcgggaaaatcgtacagattttatgaaaccatgtgctatggctcga
atccatagtcaatcctactttcgataggaccggttgacaattgaatccaatttttcccat
tatttgactatccataatagtgcggaaagaaagcccggaggaagagtggccttgagtttc
tcgcccctttgccttaggattcgttaattctctttctcgatgggacggggaagggatata
actcagcggtagagtgtcaccttgacgtggtggaagtcatcagttcgagcctgattatcc
ctaaacccaatgtgagttttttctattttgacttactcccccgccacgatcgaacgggaa
tgtataagaggcttgtgggattgacgtg----------------------------atag
ggtagggttggctatactgctggtggcgaactccaggctaataatctgaagcgcatggat
acaagttatccttggaaggaaagacaattccgaatccgctttgtctacgaataaggaagc
tataagtaatgcaactatgaatctcatggagagttcgatcctggctcaggatgaacgctg
gcggcatgcttaacacatgcaagtcgaacgggaagtggtgtttccagtggcgaacgggtg
agtaacgcgtaagaacctgcccttgggaggggaacaacaactggaaacggttgctaatac
cccgtaggctgaggagcaaaaggagaaatccgcccaaggaggggctcgcgtctgattagc
tagttggtgaggcaatagcttaccaaggcgatgatcagtagctggtccgagaggatgatc
agccacactgggactgagacacggcccagactcctacgggaggcagcagtggggaatttt
ccgcaatgggcgaaagcctgacggagcaatgccgcgtggaggtggaaggcctacgggtcg
tcaacttcttttctcggagaagaaacaatgacggtatctgaggaataagcatcggctaac
tctgtgccagcagccgcggtaagacagaggatgcaagcgttatccggaatgattgggcgt
aaagcgtctgtaggtggcttttcaagtccgccgtcaaatcccagggctcaaccctggaca
ggcggtggaaactaccaagctggagtacggtaggggcagagggaatttccggtggagcgg
tgaaatgcattgagatcggaaagaacaccaacggcgaaagcactctgctgggccgacact
gacactgagagacgaaagctaggggagcaaatgggattagagaccccagtagtcctagcc
gtaaacgatggatactaggtgctgtgcgactcgacccgtgcagtgctgtagctaacgcgt
taagtatcccgcctggggagtacgttcgcaagaatgaaactcaaaggaattgacgggggc
ccgcacaagcggtggagcatgtggtttaattcgatgcaaagcgaagaaccttaccagggc
ttgacatgccgcgaatcctcttgaaagagaggggtgccctcgggaacgcggacacaggtg
gtgcatggctgtcgtcagctcgtgccgtaaggtgttgggttaagtctcgcaacgagcgca
accctcgtgtttagttgccactatgagtttggaaccctgaacagaccgccggtgttaagc
cggaggaaggagaggatgaggccaagtcatcatgccccttatgccctgggcgacacacgt
gctacaatgggcgggacaaagggtcgcgatctcgcgagggtgagctaactccaaaaaccc
gtcctcagttcggattgcaggctgcaactcgcctgcatgaagcaggaatcgctagtaatc
gccggtcagccatacggcggtgaatccgttcccgggccttgtacacaccgcccgtcacac
tataggagctggccatgtttgaagtcattacccttaaccgtaaggagggggatgcctaag
gctaggcttgcgactggagtgaagtcgtaacaaggtagccgtactggaaggtgcggctgg
atcacctccttttcagggagagctaatgcttatgcttattgggtattttggtttgacact
gcttcacgcccaaaaagaaggcagctacgtctgagctaaacttggatatggaagtcttct
ttcgtttagggtgaagtaagaccaagctcatgagcttattatcctaggtcggaacaaatt
agttgatagtgataggatcccctttttgacgtccccatgtcccccccgtgtggtatggcg
gcatggggatgtcaaaaggaaagggatggagtttttctcgcttttggcgtagcaggcctc
cctttgggaggcccgcgcgacgggctattagctcagtggtagagcgcgcccctgataatt
gcgtcgttgtgcctgggctgtgagggctctcagccacatggatagttcaatgtgctcatc
agcgcctgacccgaagatgtggatcatccaaggcacattagcatggcgtactcctcctgt
ttgaatcggagtttgaaaccaaacaaacttctcctcaggaggatagatggggcgattcag
gtgagatcccatgtagatctaactttctattcactcgtgggatccgggcggtcc--gggg
ggggccaccacggctcctctcttctcgagaatccatacatcccttatcagtgtatggaga
gctatctctcgagcacaggttgaggttcgtcctcaatgggaaaatggagcacctaacaac
gcatcttcacagaccaagaactacgagatcacccctttcattctggggtgacggagggat
cgtaccattcgagcctttttttcatgcttttcccggcggtctggagaaagcagcaatcaa
taggacttccctaatcctcccttcctgaaaggaagaacgtgaaattctttttcctttccg
cagggaccaggagattggatctagccataagaggaatgcttggtataaataagccgctta
ttggtcttcgaccccctaagtcactacgagcgcccccgatcagtgcaatgggatgtggct
atttatctatctcttgactcgaaatgggagcagagcaggtttgaaaaaggatcttagagt
gtctagggttgggccaggagggtctcttaacgccttcctttttctgcccatcagagttat
ttcccaaggacttgccatggtaagggggagaagggggaagaagcacacttgaagagcgca
gtacaacggggagttgtatgctgcgttcgggaaggatgaatcgctcccgaaaaggagtct
attgattctctcccaattggttggatcgtaggggcgatgatttacttcacgggcgaggtc
tctggttcaagtccaggatggcccagctgcgccagg-----gaaaagaatagaagaagca
tctgactctttcatgcatactccacttggctcgggggggatatagctcagttggtagagc
tccgctcttgcaattgggtcgttgcgattacgggttggctgtctaattgtccaggcggta
atgatagtatcttgtacctgaaccggtggctcactttttctaagtaatggggaagaggac
tgaaacatgccactgaaagactctactgagacaaaaagatgggctgtcaaaaaggtagag
gaggtaggatgggcagttggtcagatctagtatggatcgtacatggacgatagttggagt
cggcggctctcctaggcttccctcatctgggatccctggggaagaggatcaagttggccc
ttgcgaatagcttgatgcactatctcccttcaaccctttgagcgaaatgtggcaaaagga
aggaaaatccatggaccgaccccattgtctccaccccgtaggaactacgagatcacccca
aggacgccttcggcgtccaggggtcacggaccgaccatagaccctgttcaataagtggaa
cacattagccgtccgctctccggttgggcagtaagggtcggagaagggcaatcactcgtt
cttaaaaccagcattcttaagtttaagatcaaagagtcgggcggaaaaaggggagagctc
cccgttcctggttctcctgtagctggattccccggaaccacaagaatccttagaatggga
ttccaactcagcaccttttgttttgagattttgagaagagttgctctttggagagcacag
tacgatgaaagttgtaagctgtgttcgggggggagttattgtctatcgttggcctctatg
gtagaacccgtcggggaggcctgagaggcggtggtttaccctgtggcggatgtcagcggt
tcgagtccgcttatctccagcccgtgaacttagcggatactatgatag------------
caccgaattttgccaattcggcagttcgatctatgatttcgcattcatggacgttgataa
gatccttccatttagtagcaccttaggatggcatagccttaacgttaatggcgaggttca
aaagaggaaaggcttgcggtggatacctaggcacccagagacgaggaagggcgtagcaag
cgacgaaatgcttcggggagttgaaaataagcatagatccggagattcccaaataggtca
accttttaaactgcctgctgaatccatgagcaggcaagagacaacctggcgaactgaaac
atcttagtagccagaggaaaagaaagcaaaagcgattcccgtagtagcggcgagcgaaat
gggagcagcctaaaccgtgaaaacggggttgtgggagagcaatacaagcgttgtgctgct
aggcgaagcggttgagtgccgcaccctagatggctaaagtccagtagccgaaagcatcac
tagcttacgctctgacccgagtagcatggggcacgtggaatcccgtgtgaatcagcaagg
accaccttgcaaggctaaatactcctgggtgaccgatagcgaagtagtaccgtgagggaa
aggtgaaaagaacccccagtgggtagtgaaatagaacgtgaaaccgtgctgagctcccaa
gcagtgggaggggaaagtgatctctgaccgcgtgcctgttgaagaatgagccggcgactc
ataggcagtggcttggttaagggaacggaacccaccggagccgtagcgaaagcgagtctt
catagggcgattgtcactgcttatggacccgaacctgggtgatctatccatgaccaggat
gaagcttggatgaaactaagcagaggtccgaaccgactgatgttgaagaatcagcggatg
agttgtggttaggggtgaaatgccactcgaacccagagctagctggttctccccgaaatg
cgttgaggcgcagcagttgactggacatctaggggtaaagcactgtttcggtgcgggctg
cgcgagcggtaccaaatcgaggcaaactctgaatactagatatgacccaaaaataacagg
ggtcaaggtcggccagtgagacgatgggggataagcttcatcgtcgagagggaaacagcc
cggatcaccagctaaggcccctaaatgaccgctcagtgataaaggaggtgggggtgcaaa
gacagccaggaggtttgcctagaagcagccaccctttaaagagtgcgtaatagctcactg
atcgagcgcccttgcgctgaagatgaacggggctaagcgatctgccgaagctgtgggatg
tcaaaatgcatcggtaggggagcgttccgccttagatggaagcaaacgcgaaagcggggg
tcgacgaagcggaagcgagaatgtcggcttgagtaacgaaaacattggtgagaatccaat
gccccgaaaacccaaggtttcctccgcaaggttcgtccacggagggtgagtcagggccta
agatcaggccgaaaggcgtagtcgatggacaacaggtcaatattcctgtactaccccttg
ttggtacggagggacggaggaggctaggttagccgaaagatggttataggtttaaggaca
caaggtgaccctgctttttcagggtaagaaggggtagagaaaatgcctcgagccgaggtc
cgagtaccaagcgctgcagcgctgaagtatgagccccgtggactagccattgcttctcca
cgagcctcataccaggcgctacggcgctgaagtatgtaacccatgccatactcccaggaa
aagctcgaacgaccttcaacaaaagggtacctgtacccgaaaccgacacaggtgggtagg
tagagaatacctaggggcgcgagacaactctctctaaggaactcggcaaaatagccccgt
aacttcgggagaaggggtgccccctcgcaaaagggggtcgcagtgaccaggcccgggcga
ctgtttaccaaaaacacaggtctccgcaaagtcgtaagaccatgtatgggggctgacgcc
tgcccagtgccggaaggtcaaggaagttggtgaactgatgacagggaagccggcgaccga
agccccggtgaacggcggccgtaactataacggtcctaaggtagcgaaattccttgtcgg
gtaagttccgacccgcacgaaaggcgtaacgatctgggcactgtctcggagagaggctcg
gtgaaatagacatgtctgtgaagatgcggactacctgcacctggacagaaagaccctatg
aagctttactgttccctgggattggctttgggcctttcctgcgcagcttaggtggaaggc
gaagaaggcccccttccgggggggcccgagccatcagtgagataccactctggaagagct
cggattctaaccttgtgtcagacccgcgggccaagggacagtctcaggtagacagtttct
atggggcgtaggcctcccaaaaggtaacggaggcgtgcaaaggtttcctcgggccagacg
gacattggtcctcgagtgcaaaggcagaagggagcttgactgcaagactcacccgtcgag
cagagacgaaagtcggccttagtgatccgacggtgccgagtggaagggccgtcgctcaac
ggataaaagttactctagggataacaggctgatcttccccaagagtccacatcgacggga
aggtttggcacctcgatgtcggctcttcgccacctggagctgtaggtggttccaagggtt
gggctgttcgcccattaatgcggtacgtgagctgggttcagaacgtcgtgagacagttcg
gtccatatccggtgtgggcgttagagcattgagaggacctttccctagtacgagaggacc
gggaaggacgcacctctggtgtaccagttatcgtgcctacggtaaacgctgggtagccaa
gtgcggagaggataactgctgaaagcatataagtagtaagcccaccccaagatgagtgct
ctctcctccgacttccctagagcctccggtagcacagccgagacagcgacgggttctcca
cccatacggggatggagcgacagaagtatggaaataggataaggtagcggcgagacgagc
cgtttaaataggtgtcaagtggaagtgcagtgatgtatgcagctgaggcatcctaacgaa
cgaacgatttgaaccttgttcctacacgacctgatcaaattgatcaggcacttgccatct
atcttcattgttcaactctttgatgaaaagatgaaaaaaccaaaaaaaagctctgccctt
ccatctcttggatagatagagagggagggcagaggcctttggtgtcccttccagtcaaga
attggggcttcacaattactagccaatatttctctcatgcctttcctcgttcatggttcg
atattctggtgtcctaggcgtagaggaaccacaccaatccatcccgaatttggtggttaa
actctactgcggtgacgatactgtaggggaggtcctgcggcaaaatagctcgatgccaga
atgataaaaagcttaacacctcttatttgactttttcactattttgaaatacgaaaaaga
tccaaatccaaaatgcaaaggtcgtcttattcaaaacctcaatcatcacatcccctctct
cccacttca-----cacctcggaacgcactgttcttatagagagaaaggcgctttcccat
cttcttaacccgaaatgaaatggctgaggagaggaaggttccttttggggggtacccccg
ggaagagatccagtggagacggggtgggcctgtagctcagaggattagagcacgtggcta
cgaaccacggtgtcgggggttcgaatccctcctcgcccacagccttccaaagggggaagg
gcctttactttccccctgagggtaggaaaatcatgatcgggatagcggacgtaaagctat
tgaacttgggtatgc-----tctttccttttgtcgaagtggaatcgtagaacagaatgtg
atacgatgagatagaatgcaatagaaacaagcaaggatagcgaacgggttacctactcct
aagggtcaaagcaagccctttaattcaattctttattcttacattaaagaatgaatcaaa
tctccccaagtaggattcgaacctacgaccagtcagttaacagccgaccgctctaccact
gagctactgaggaacaaggggagattcgacctcctagagttcaactcccgctctcaaccc
atgaacaatatgagtccgaagcttctttcgtaactcccggaatttcttcgtagtgactcc
gttccatgcctcatttcatagggaagcccaaagtggc-----tctatttcattctatttc
acttcctagcacttcctatcatttaatatccatccctttggtcttatttacataagagat
gtcatttatagtctatctctttctatatatggaaagtcaagaaattctcatcgaaacatc
gagaaattg-----tgcatatagaaaactctaaagaaagaaaaaaaggagacccatgcca
tgattttcaaatcttttctaccttttctacttagtagtctaagtttctcgatgaggataa
ttaattcggtcgttgtggtcggactctattatggatttctgaccacattctccataggtc
cctcttagatcttctttcttcaatcttggattagggaagaaggagatattcgcgactact
ggcggtttcattatggggcagctcatgatcttcatatcgatctattatccacctctgcat
ctattctttcttagctaaacgggtggaagatccatccaatttggttatatcatggactcg
aaaagcggatctgaatgtgactgaaatgcacgatcttcacaggtatcacttttcacgata
cctaaaagatggaatagcgattttcgaaccatttcctatacgagaatggtttccattact
ttgagaaatggattctatatcaaactatagctattgcattaaagaagaaaagaaactaat
agaagtcgaagacgcggaatggtagtgaatagagagaaagattcttctgattttcttgtt
cctgaaaatattctatctatctcctagacgccgtagagaattgagaattttcatgtcttt
caattctcgtactcgtaattggaaagttacggaaggaggtccatcattttgcaatgaaaa
caacataaaaaactctggacaatttcgaaatcaggccaagcgtcttaatacatatgcaaa
aaaattcattattggcccaccattgattagaagatttagcttgtatgaatcgctattggt
ttgatacgaataatggcagtcgtttcagtatgttaaggatacagatgtatccacaattca
tttagagttacttaatagcctatttcttataccatatctctatcccgtgaaattctcgag
ccgaaagatggatgcatatgctgtgtttcattttgctaaacgatatcaattaaatggtgt
atcaattccataaat-----------tggatatagcaataaataaatcagcaaaattctt
ttattttagatagaagaaatgtttcttctatctaaaataaaagaatgtacccttctatcc
aaatccaatttgcatcgataaaataaatccaaattccagtagtagatgaataattgcaaa
tttttgtgtgtacgagattagaataacttcaaaataactgacataattttgtatttttcc
tgatcagaaaaatacatgaaaaagaaaggaggtagaaaaattttgggatttatggttaaa
gaagaaaaagaagaaaacaggggttctgttgaatttcaagtattcagtttcaccaataag
atacggagacttgcttcacatttggaattacacaaaaaagatttttcatcggaaagaggt
ctacgaagacttttgggaaaacgtcaacgtttgctggcttatttggcaaagaaaaataga
gtacgttataagaaattaatcagtcagttggatattcgggagaagtaatttaatcgttcg
aatttttttcttattttattagtagtcttatagtagtcttagatttttcattttgatgag
cctcgttttgaggaattcatggaataatccattttcatggaataatgaattaaggaagaa
aggatatgagtctaccgcttacaagaaaagatctcatgatagtcaatatgggccctcagc
acccatcaatgcatggtgttcttcgactgatcgttactctcgatggtgaagatgttattg
attgtgaacccatattaggctatttacacagaggaatggaaaaaatcgcggaaaaccgaa
ctattataca------------------------------atgagggagatagaaaaaag
aaaaagagagagatatagaaaaaagaaaaagagagagatatagaaaaaagaaaaagagag
agatggtagaaaagggggagagatgggggaagaagataggaaggggaata--agggggct
ctttaggcaggagacgggggaattccttaa-gttaagaaagaaaaaagaataagaacacg
gatacataacataaaaaatagaataaataagacgatattcgccctccccctacatattta
atttcttctcctatacaaaaaccagcaagacctactccattggtaattccatcaatgaca
cccttatcgaaaaactgcgttagttcagttaatcctcttatacccagggtaaagacccta
gtatagaaaatatctatataaccacgattatatgaccaactgtatatctttttttttact
tgatccgaaaaaaactttttcggactctcttttacaagagaatttattaaatccaaattc
tgaaaaaaggaataagcggatccatagaagatatatgctatggatagaccaaacatagct
agacttacagaagaaattgcattagtgataaattcatatgaatttatggaagaattagaa
ctttcctggaaaaagtttattgagggagttaaccactttgataatatggttaactccgct
attccattatccattactccattatcaaaatggattcctatggatccaatgaacaaagta
aaaagcagtaatataaaaagagggaatagcatagtatttcccgtttcatgaggatagaca
aaagtgtttttagccccaaaggaagtactaaaggaccctatcctatttcttgtattacca
tgaattttggatatattttgtgaaaaaaaagaaactccactcttcgttgttgataaaatg
aaatctctattcactcctttgggtatcctttttccccataaggatattgaatacaacgaa
ccctctttagtgctactgtaattttgaaaatgaacacgcaggtacccatcaaaagtaagt
aaatatatccgaaacatataaaacgcagttaatcctgcagtaaaagaggctattattcca
aaaaagggtgaatacaaccaactattactaaggatttcatctttggaccagaagcaagca
agaggtggaataccacaaagagaaagcgtaccccataaaaaagtagttcttgtaattgga
acgtattttcttaaaccacccataagaaccatattctgacttttatctggtgaatatcca
acaagaggttccattgaatgaataatggatccggatcccaagaacaataaagctttcgaa
taagcatgagtgatcaaatggaataaagcagcttgataagaacctatacctagagctaac
atcatataacccaattgagacattgtagaataggctaagcttcttttaatatctctctga
gcaagagctaaagtagctcctaagaagagtgttattgtacctactaaagaaatgaaactc
attattaaaggtagggatatgaaaagaggaagaagtcgagctagaagaaaaatccccgca
gcaaccatagttgctgcgtgtataagagccgaaatgggagtgggtccttccatagcatcg
ggtaaccatacgtgaagagggaattgtgcagatttcgcaactgcaccaaggaataataaa
aaagcacacaaagtagtaagtaaggaattaatcccattattaggaatccagttattagct
attttgaacaaatcccgaaactctaaactacctgttatccaaaaaaaacctaaaattcct
aataacagaccaaaatcccctacacgattagttacaaaagctttttgacaagcactcgct
gcaattggccgtgtaaaccaaaagcctatcaataaataggaacacattcccacaagttcc
caaaaaaaataaatttgtatcaaattggaactagtaaccaatcccaacatggaagtattg
aaaaaacttatataaacaaaaaatctcaaatatccttcatcgtgagacatataatcgtca
ctataaataagaacgaggattcctacagtagtaattagtattaacataatagaagtaagc
gggtcgatcaagtatccaaattctaaggaaaaatcattattgacggtccaagaccataga
tattgatagatagaacttccatttatttgttgaatagataggtgaactgagaataccata
gctatacttaagagtaaaacacaaggaaaagcccatatgcgacgaagattttttgttgct
gtcggaataagaataagtccaaaccccattgacataataactggaagtgggagaagaggg
attacccatgcatattgatatgtatgttccataagaaaagaaattgcaatttttacttga
aat------------ttttctaaaaaataaaattgtttccgattcaccaaaccaattctt
atctctttctgaa--------ggaattcaaa----aaaataagaataagacaaaatactg
gaattctgaatttttccaaatttctctcattgaaataatcaaaaattcagaatgggttta
cttggttaaattcaaaaagttaattaactaactttgttacctagttattacctaaagaag
gatatttgttaaaat-acaaaaaaggattgaatcattttactttctattcatttttgtat
ttctttctattaaaatgaagatgaagcagctctcatgtttcgtaactgattgattgaatt
ccaatgaaaacctatgtttataggaaattatcgaatattccttacttc--------atat
agaactgaaatcctaatgactagaattacctaagttttagaatgtcttgtttaagagact
aagta--ttttttttttgttttgattggaattccattatggaataccattctgaacttaa
ttaactatttgaattttcccttccttttatccccccatcttatatgggggat--------
-aggccgtagatctatata-----------------------tggagtatacttaatata
taaattg-----atttaaatagaaaacctt--------------------------tgta
tatattctatatta-----------------ttaaaacaaagtataaaatatatatgaaa
aatatgc------------taaaaaattcttgtcttatccgcattagagaaaata-----
--aagtaaaaaagaattcagaatttcag-----ttcagtatct-----------------
---------------------------------aagtataaatactaagaaaaaacagaa
agaagaattgatttgcggcaatagatgtctttcacatacaactag-aaaaaagtaatctc
ctttttgaatggcagttccaaaaaaacgtacttcgatgtcaaaaaagcgtattcgtaaaa
atctttggaagaaaaagacttatttttcc------atagtacaatcttattctttagcaa
aatcaagatcattttccagcggcagcgagcatccaaaaccaaagggtttttctgggcaac
aaacaaacaaataatctggttttggaataatctgaattgacctat-----cccaaagaaa
ttccaattat------ttaatatgaataattcggattaattaatgaatgtacttttatgt
gtcgaattcctcggtacaatattcttagaactaacccc--------tctgata-tataga
acaaaagtt--------------------tttggtatactgtgtcctaagtattcttttc
ctatcaacgaacttttcataatagaatcctcataataaaatatgaggattctattatgaa
aagtagagtattcttgcaataggacttacaacttctacctatcttatcaaaaatccacaa
aaaaataggtttaggcttggtaaatcatattaataagggcataaaggctttcattctaga
aattttgctaaaatccaaaattctttgtatttaatgatgaaattatagaaattctaatgg
atagattgaaaga--------tttttttttatttcaatgagaaactaattag----aaaa
aaaatgagttctat---------------attgcaactgagaaaaaacagttccaactct
ttcaagctttgtttctattgggcaaagcaagagtttattgttaaaaaaatccccaatgat
actaccaaacgaagtccattttaatgaagattctaatgttcctaaattctatggactctc
ccaatctcgacgatttgcgagaaaataactattattcttttaacttccct----------
-attatttaaagttagccgccatggtgaaattggtagacacgctgctcttaggaagcagt
gctcaagcatctcggttcgagtccgagtggcggcattctcaaaaaagaatacaatagatt
agaaaatggattcaattcgaaatttccaattttgtaatgggaccttctccttatgctatt
tgcaactttagaacatatactaactcatatctctttctcaaccatttcaattgtgattac
aattcatttgataaccttattagttcgtgaacttgggggattacgtgattcgtcagaaaa
aggaatgatagctacttttttctctataacaggattcttagtttctcgttgggcttcttc
gggacattttccattaagtaatttatatgagtcattgatcttcctttcatgggctctgta
tattcttcatacgattcctaagatacagaactctaaaaatgatttaagcacaataactac
gccaagtactattttaacgcaaggctttgccacgtcgggtcttttaactgaaatgcatca
atccacaatactagtacctgctctacaatctcagtggttaatgatgcatgtcagtatgat
gttactaagctatgcaactcttttgtgcggatccttattatccgccgctcttctaatcat
taaatttcgaaagaatttcaatttttttttaga---------------aaagaaaaaaaa
tgttttaaataaaacatttttctttagtgagtttagtgagattgaatatttctatgtaaa
aagaagtgctttaaaaaacacctcttttccttcatttccaaattattacaaatatcaatt
aattgagcgtttggattcttggagttatcgtgtcattagcctagggtttacccttttaac
cataggtattctttgtggagcagtatgggctaatgaggcgtggggatcctattggaattg
ggatcctaaggaaacttgggcatttattacttggaccatattcgcaatttatttacatag
tagaacaaatccaaattggaagggtacgaattccgcacttgtagcttcgataggatttct
tataatttggatctgctattttggtatcaatctattaggaataggtttacatagttatgg
tgcatttacattaccatctaaatgattacataacataaaaccttcgtgaaatgaaagttt
ttccatttttgtttgatttgagaacccttgaacgccttctcaaagggttctcaaaaattc
gagatagatctaattagacttttttacttttttctgaattatttggtttttccactatgg
aatatagagcggactagt-aaaaaaaaaattatttaggataataattggataagagagcc
tctaccttgtcaaccgatagcgagagaacaaaatctggataaataccaattcctattact
ggtaaaaagatacagattaaaagaaagagttctcgtggtccagaatccaccaaatttgcg
tttggaacatgaaatagcttgtatccatagaacatctggcgtaacatagataataaaaaa
ataggagttaatatcattccaattgccattacaaaagtaattagcatttttggtattaac
agaaattttggactagtaattagtccaaaaaatactactaattctgcaacaaaaccgctc
attcctggtaaggcaagagaagccattgaaaagctactaaacatggtaaaaattttcggc
attgggatagatatcccccccagttcttcgagataaacaagacgcattctatcacaagcc
gttcccgccaagaaaaaaagtgtagcaccaataaatccatgggatagtatttgtaaaata
gctccattgagtccaatgttggttatggaaccaattcctataattatgaaacccatgtga
gatacggaggagtaggctattctttttttgaaatttcgttgaccaagagaagttgaagct
gcatagattatttgcatcgctcctattattaccaaccagggggaaaatagataatgggca
tgaggtaacaattccatattgatccgaatcaatccgtatgctcccatctttaataggatt
cccgctaaaagcatacatgtactgtaatgcgcttccccatgggtatctggtaaccacgta
tgtaggggtataatcggcaatttgacagcataagcaataaggaagccaaaataaaatagt
atttccaatgttgcagggtatgatcgattaattaatctttccaaatctaatcttggttcg
ttggaaccatataagcccatacctagaactccgattaagaaaaaaatggaaccgcctgca
gtatacaaaataaattttgtagctgaatacagacgcctctttcccccccacatggataaa
agtaagtaaacaggaattaattctaactcccacatgataaaaaaaagtaaaaggtctcgc
gaagaaaataatcctatttgaccactatacattgctagcatcaggaaatagaataatcgc
gaattccgggtaactggccaagctgctaaagtagctaaagtagtgataaatcctgtcaat
aaaatagatcctaatgaaagtccatcgattcccaatctccagtggaaatcaaagacatct
atccatttagaatcctcctttaattggattaagggatcctccaattggaaatgataacag
aatgcataagtcattagaaggaattctaataaacaaatagatatagtataccacctaacg
attttgtttcccctatgaggtaaaaagaaaattaatgaacctgcaaatatcggcaaaaca
acaagtattgttaaccaaggaaaataactcatgataaagtgataaagagaagatatgttt
tgaccagaaaagcccgtgctcgaaataagcgagcacaggcttcctcggtaaagaggaatc
agacgattcaagtggag-ttttttgtaacgtatcaataagatagagccatgctgcgggtt
gtttcaggccctaaataaacgcggacacttaaaaaatctgttgggcaggcagattcgcat
ctcttacaacccacacaatcttcggttctcggcgcggaagcaatttgcttggctttacac
ccatcccagggtatcatttctaatacatctgttggacaagctcgtacacattgagtgcat
cctatacatgtatcataaatttttacggaatgtgacattggatctataaattttcctttt
caacataaaaattttcgatctggtaaa--------------------------aatgaaa
ttagtactatatgagtcatatgtattgtagacaccagacgaagcaatggtttatccaaac
ttcaacaaataaa-----------taaataaaataatgcaata------tatttcttaat
ccgtttgtgagaaagcgtgaaaagagccaagagacttgaatttttggcttcaacaatcat
aattatacgaattgtacatacgaattcgaattagccaatttattggctatcgtcttttca
atataaattattgcaatattcaaattgcaatatcaatgaattgcaaaaattcaataagta
aaaaagaatactat------gtaataacctaatcaaaaaatagatattataaaataat--
----------------aagaaaatagtattcgatttctattcatcttaatat------tt
gatattattattatatgtgcgcctttgtttagaggattttatgtctaattattcaaaaaa
ttagattgattgatacgagttgatttcttgttacgatggatggaagaaagaatggata--
----------------------------gtccaatagctgcttcagcagccgcaagggct
ataacaaaaattgcgaaaatgtctccttttaattggcgactatcaaatagatcagaaaat
gttacgagatttagattaattgaattcagtataagttcaagacatattagagctctaacc
atgtttcggcttgtgatcaatccatagataccaatcgaaaataaatagacactaaaaaaa
agtacatgctcaaacatcattaactaactccttatcaatctcgattcatttcaatatgag
gacaagaattgaaccgattccattaattagaatagaacagttacacaacaaaagagaaaa
gaaggtatttgttggcagtagatgggttttactaaatcaaaattgtgattctttagttat
ttattttcgatttgaaattctaagaattttgactaattctaagtatttcttattgccgag
ccatagtaattgcacctattaaagaaactagaagaattatggaaatgagttcaaacggaa
gataaaaatcagttgctaaatgaatcccaatttgttgaacgttatttatgagaccctgtt
ctactatttggtttgatcttgtagtccaaagaattccataccatgacgtatctgggatag
tagtcattagtgaaaaaagaatagttatacaaacgagtgaagtgaacccatctccaatag
tccaataattcttatttttagaccattctgagccatttacgaacattacggcaaatatga
tcaaaacatttatagctcccacataaataagaagttgtgcgacagctacaaagtaggaat
tcaataaaatatagaataaggatatacaaacaagaactaatcccagcgaaaaggcagaat
aaattgggttggtaagtaatactactcctagacctcctagtagaagaacaaatcccccaa
atagcacaagaatctcatgtattggtccaggtaaatccattatggataagaagaaattaa
tagtataaaatttttcatgaactgactaaaactaaaagattcaaggaaggaaaaagggat
taggatatttttttgtatataagttgtatagttagaaatcacatcacgaaaatctactct
cattttaaatcaggaataatttgcaataagcagtagttattcgtttttc-----------
--tttatagttaataaaaaactattggatttttctaacaaaaaagaaaaatcctagtaac
taataattagtaaccgttcttgaattccaagatttttcttcgtctattttactttgagtc
gaattcctaattgtttgaattgtgtaatctcccattatggagattggtaaccgactcaaa
gcaatttgattgtaattcaattcatgacgatcataagtagaaagttcatattcttcagtc
attgataaacagcttgtcgggcagtactcaacacaattaccacaaaatatacaaactccg
aaatcaatactataattaagcaattgtttccttttaatatccttttcaaatctccaatcc
acaaggggtagatctatcgggcatacgcgaacacatacttcacaagcaatacatttatca
aattcaaagtggattcgcccccggaaacgctccgatgtaattgatttttcataagggtag
tgaatcgttataggtaaacgatttgtgtgggataaggtaattatgaaactttgaccaatg
taccttgcagcgcgtattgtttgttgaccataactcatgaacccagttaccatagggaac
atattctaaatatctatgaaaaaggtatg-----tttctttctcttgtttgagagaactt
ttgtgttgaaaatattcttactgttattgtattatcttatttatagtgaaacaagttggg
aagaagttgttaataagagattgcccagggaaataggtaaaagaaatttccatccaagat
ttaataactgatccattctcatcctgggtaaagtccatcttattgtgatagaaatgaaga
gaaataaataagctttagttaatgtaataaagatacccattgtcatttccaaaattccaa
ccattttattcatttggaaaaattcaaaaaaggatatatagggaatagagaaattccacc
cgcctaagtagagaactgttacaaataaagaggaaactaataaatttaggtaagaaacaa
gataaaataaaccatatttgataccggaatattcggtttgataacctgctactaattctt
cctctgcttctggtaaatcaaagggtaatctttcacattctgccaaagaagaaattagaa
aaaccagaaaacctataggctgacgccaaagattccatccaaaaaaaccatattttgact
gtgcttcaactatatcaactgtacttgaactgttagataatcatagtcgatgataacatc
acagttcccaccgctattccaaaaccgtacatgaaaccttagcttcatacggcttctcta
tgatcagaaaaaaggaaagggttgtttcgtttcggtattatccccctgggcatagataga
attaggtaagataaaatcgattggaaagtcctaaattagaccaaaggaattccgtctgct
agaataagaaaaagcgcttccgaattgatctcgtcc-----tttataatataatgaaaat
ttttctttgttcagtaataacttaatcttggaataaaacactcgttatagcaattaataa
atga-------------------aaagaattagggattaattcatgaggaattctgtatt
aatatgaatagaggaaggaaagaataaataaatatc-ttttttttgtattgcattccata
tcttttgtcctattcttctttccccggggaagggtacttaaaaagaaaaaaggaataaag
gattaattcgttcttgatagccatttctttaacaagtgaaagggaacatactctggatcg
gaatccgaagaaagtactacttgatcatttccaccaatttcaagtccttattatgattcc
ttttatgaggaaaaatctctaatgccttagattccctcattactaatcctttatgtactt
tagtgttcctaacccctcactaatttttgatggattccccttatgattctaagt-----t
atagtaataactcggaatattctagtaatggaattccatatcgcgaatcctttattcttg
cccgcttcaagatatgatgactaatcaaaaaatctcaaccttggggtaaagagtttacac
tacttatgtttacttcaacttttttcttgtacgtaggaaatgagattttttctttttact
acaaattaataagctgttttgtttcactcatatagctatctagtttaacttaccaacccg
aatacagaataagaaaaggaagataaatattcaatggattttggaggaaaaagatcctat
tttaacgaatcacacgtagagatattgctagcacacaaaaagttaatggtatttcataac
taatagattgagcagcagctcgtagaccgcctgaaaaagaatatttattatttgagctat
atcctgccataagaagaccaataggagcaatacttgaaatggcaatccataaaaaaacac
caatactaagatcggctaaaacaaaacgatatcccaaagggataactaaaaaacttaata
aaattgatatgaccgctatagaaggtccaatgctaaataaaggaatatctcctcgggatg
gcaggatatcctccttaaaaagtagcttagttccatcggctatagcttgaagcagtccca
gggggccagcatattcaggaccaatacgttgttgtatcgatgcggatatttctctttcta
accacacaattacgagtacttctattgtgattcccagtaggagggtcaaaatgggtagaa
tccatatcagtccatagacttcttttaataattccgatttcgaaaaagaattgatagttt
ctatctctaccctatctattatcatttcaacgatcaacttcccccataatgatatctata
ctacctaatatcgtcatgatatcagccaatttcatttttttaactagttgaggaagaatt
tgcaaattaataaaaccgggtggacgaattttccatctccaggggaaaagactatcatct
cctaccagataaattcctaattcaccttttggagcttccactcttacataaagctcttgc
tttgacaattcaaaattgggcgaaggttttttaccaagaaatcgatattcaaaatcattc
cattcggaattctttgttttcttaaagcgtcggacttctaaattctcataagggcctcca
ggaattttctctacagcctgttgaataattttgatggattccctcatttcacccattcgt
actaaatagcgagctaatgaatccccttctttttgccattggactttccaatcgaattgg
ttgtaagactcataaggatcaactttacgaagatcccattgtattccagaagctcgtaac
atcggtcccgataagccccaatttactgcttcttctccgctaataaaaccgactccttca
actcgttctaaaaaaacgggattccgtgtaataagttgttgatattcaacaactcctcgt
aaaaaataatcacagaaatctaaacatttatcgacccatccataaggtagatcggcggct
acccctccgatgcgaaagtaattatgcatcattcgcatacctgtagcagcttcaaataga
tcatatatcaattctctctctctaaaaatatagaaaaaaggggtctgtgcgcctagatcc
gccataaaaggtccaagccataacaagtgagaagctatacggctcaactctaacataatt
accctaatatagctggctctttggggtatttgaatattctccaagaattctggtgcattt
accgttattgcttctgtaaacatagtagctaaataatcccaccgtgttacataaggtaag
tattgtataatagttcggttttccgcgattttttccattcctctgtgtaaatagcctaat
atgggttcacaatcaataacatcttcaccatcgagagtaacgatcagtcgaagaacacca
tgcattgatgggtgctgagggcccatattgactatcatgagatcttttcttgtaagcggt
agactcatatcctttcttccttaattcattattccatgaaaatggattattccatgaatt
cctcaaaacgaggctcatcaaaatgaaaaatctaagactactataagactactaataaaa
taagaaaaaaattcgaacgattaaattacttctcccgaatatccaactgactgattaatt
tcttataacgtactctatttttctttgccaaataagccagcaaacgttgacgttttccca
aaagtcttcgtagacctctttccgatgaaaaatcttttttgtgtaattccaaatgtgaag
caagtctccgtatcttattggtgaaactgaatacttgaaattcaacagaacccctgtttt
cttctttttcttctttaaccataaatcccaaaatttttctacctcctttctttttcatgt
atttttctgatcaggaaaaatacaaaattatgtcagttattttgaagttattctaatctc
gtacacacaaaaatttgcaattattcatctactactggaatttggatttattttatcgat
gcaaattggatttggatagaagggtacattcttttattttagatagaagaaacatttctt
ctatctaaaataaaagaattttgctgatttatttattgcta-----------tatccaat
ttatggaattgatacaccatttaattgatatcgtttagcaaaatgaaacacagcatatgc
atccatctttcggctcgagaatttcacgggatagagatatggtataagaaataggctatt
aagtaactctaaatgaattgtggatacatctgtatccttaacatactgaaacgactgcca
ttattcgtatcaaaccaatagcgattcatacaagctaaatcttctaatcaatggtgggcc
aataatgaatttttttgcatatgtattaagacgcttggcctgatttcgaaattgtccaga
gttttttatgttgttttcattgcaaaatgatggacctccttccgtaactttccaattacg
agtacgagaattgaaagacatgaaaattctcaattctctacggcgtctaggagatagata
gaatattttcaggaacaagaaaatcagaagaatctttctctctattcactaccattccgc
gtcttcgacttctattagtttcttttcttctttaatgcaatagctatagtttgatataga
atccatttctcaaagtaatggaaaccattctcgtataggaaatggttcgaaaatcgctat
tccatcttttaggtatcgtgaaaagtgatacctgtgaagatcgtgcatttcagtcacatt
cagatccgcttttcgagtccatgatataaccaaattggatggatcttccacccgtttagc
taagaaagaatagatgcagaggtggataatagatcgatatgaagatcatgagctgcccca
taatgaaaccgccagtagtcgcgaatatctccttcttccctaatccaagattgaagaaag
aagatctaagagggacctatggagaatgtggtcagaaatccataatagagtccgaccaca
acgaccgaattaattatcctcatcgagaaacttagactactaagtagaaaaggtagaaaa
gatttgaaaatcatggcatgggtctcctttttttctttctttagagttttctat-----a
tgcacaatttctcgatgtttcgatgagaatttcttgactttccatatatagaaagagata
gactataaatgacatctcttatgtaaataagaccaaagggatggatattaaatgatagga
agtgctaggaagtgaaatagaatga-----aatagagccactttgggcttccctatgaaa
tgaggcatggaacggagtcactacgaagaaattccgggagttacgaaagaagcttcggac
tcatattgttcatgggttgagagcgggagttgaactctaggaggtcgaatctccccttgt
tcctcagtagctcagtggtagagcggtcggctgttaactgactggtcgtaggttcgaatc
ctacttggggagatttgattcattctttaatgtaagaataaagaattgaattaaagggct
tgctttgacccttaggagtaggtaacccgttcgctatccttgcttgtttctattgcattc
tatctcatcgtatcacattctgttctacgattccacttcgacaaaagg-----aaagagc
atacccaagttcaatagctttacgtccgctatcccgatcatgattttcctaccctcaggg
ggaaagtaaaggcccttccccctttggaaggctgtgggcgaggagggattcgaacccccg
acaccgtggttcgtagccacgtgctctaatcctctgagctacaggcccaccccgtctcca
ctggatctcttcccgggggtaccccccaaaaggaaccttcctctcctcagccatttcatt
tcgggttaagaagatgggaaagcgcctttctctctataagaacagtgcgttccgaggt--
---gtgaagtgggagagaggggatgtgatgattgaggttttgaataagacgacctttgca
ttttggatttggatctttttcgtatttcaaaatagtgaaaaagtcaaataagaggtgtta
agctttttatcattctggcatcgagctattttgccgcaggacctcccctacagtatcgtc
accgcagtagagtttaaccaccaaattcgggatggattggtgtggttcctctacgcctag
gacaccagaatatcgaaccatgaacgaggaaaggcatgagagaaatattggctagtaatt
gtgaagccccaattcttgactggaagggacaccaaaggcctctgccctccctctctatct
atccaagagatggaagggcagagcttttttttggttttttcatcttttcatcaaagagtt
gaacaatgaagatagatggcaagtgcctgatcaatttgatcaggtcgtgtaggaacaagg
ttcaaatcgttcgttcgttaggatgcctcagctgcatacatcactgcacttccacttgac
acctatttaaacggctcgtctcgccgctaccttatcctatttccatacttctgtcgctcc
atccccgtatgggtggagaacccgtcgctgtctcggctgtgctaccggaggctctaggga
agtcggaggagagagcactcatcttggggtgggcttactacttatatgctttcagcagtt
atcctctccgcacttggctacccagcgtttaccgtaggcacgataactggtacaccagag
gtgcgtccttcccggtcctctcgtactagggaaaggtcctctcaatgctctaacgcccac
accggatatggaccgaactgtctcacgacgttctgaacccagctcacgtaccgcattaat
gggcgaacagcccaacccttggaaccacctacagctccaggtggcgaagagccgacatcg
aggtgccaaaccttcccgtcgatgtggactcttggggaagatcagcctgttatccctaga
gtaacttttatccgttgagcgacggcccttccactcggcaccgtcggatcactaaggccg
actttcgtctctgctcgacgggtgagtcttgcagtcaagctcccttctgcctttgcactc
gaggaccaatgtccgtctggcccgaggaaacctttgcacgcctccgttaccttttgggag
gcctacgccccatagaaactgtctacctgagactgtcccttggcccgcgggtctgacaca
aggttagaatccgagctcttccagagtggtatctcactgatggctcgggcccccccggaa
gggggccttcttcgccttccacctaagctgcgcaggaaaggcccaaagccaatcccaggg
aacagtaaagcttcatagggtctttctgtccaggtgcaggtagtccgcatcttcacagac
atgtctatttcaccgagcctctctccgagacagtgcccagatcgttacgcctttcgtgcg
ggtcggaacttacccgacaaggaatttcgctaccttaggaccgttatagttacggccgcc
gttcaccggggcttcggtcgccggcttccctgtcatcagttcaccaacttccttgacctt
ccggcactgggcaggcgtcagcccccatacatggtcttacgactttgcggagacctgtgt
ttttggtaaacagtcgcccgggcctggtcactgcgacccccttttgcgagggggcacccc
ttctcccgaagttacggggctattttgccgagttccttagagagagttgtctcgcgcccc
taggtattctctacctacccacctgtgtcggtttcgggtacaggtacccttttgttgaag
gtcgttcgagcttttcctgggagtatggcatgggttacatacttcagcgccgtagcgcct
ggtatgaggctcgtggagaagcaatggctagtccacggggctcatacttcagcgctgcag
cgcttggtactcggacctcggctcgaggcattttctctaccccttcttaccctgaaaaag
cagggtcaccttgtgtccttaaacctataaccatctttcggctaacctagcctcctccgt
ccctccgtaccaacaaggggtagtacaggaatattgacctgttgtccatcgactacgcct
ttcggcctgatcttaggccctgactcaccctccgtggacgaaccttgcggaggaaacctt
gggttttcggggcattggattctcaccaatgttttcgttactcaagccgacattctcgct
tccgcttcgtcgacccccgctttcgcgtttgcttccatctaaggcggaacgctcccctac
cgatgcattttgacatcccacagcttcggcagatcgcttagccccgttcatcttcagcgc
aagggcgctcgatcagtgagctattacgcactctttaaagggtggctgcttctaggcaaa
cctcctggctgtctttgcacccccacctcctttatcactgagcggtcatttaggggcctt
agctggtgatccgggctgtttccctctcgacgatgaagcttatcccccatcgtctcactg
gccgaccttgacccctgttatttttgggtcatatctagtattcagagtttgcctcgattt
ggtaccgctcgcgcagcccgcaccgaaacagtgctttacccctagatgtccagtcaactg
ctgcgcctcaacgcatttcggggagaaccagctagctctgggttcgagtggcatttcacc
cctaaccacaactcatccgctgattcttcaacatcagtcggttcggacctctgcttagtt
tcatccaagcttcatcctggtcatggatagatcacccaggttcgggtccataagcagtga
caatcgccctatgaagactcgctttcgctacggctccggtgggttccgttcccttaacca
agccactgcctatgagtcgccggctcattcttcaacaggcacgcggtcagagatcacttt
cccctcccactgcttgggagctcagcacggtttcacgttctatttcactacccactgggg
gttcttttcacctttccctcacggtactacttcgctatcggtcacccaggagtatttagc
cttgcaaggtggtccttgctgattcacacgggattccacgtgccccatgctactcgggtc
agagcgtaagctagtgatgctttcggctactggactttagccatctagggtgcggcactc
aaccgcttcgcctagcagcacaacgcttgtattgctctcccacaaccccgttttcacggt
ttaggctgctcccatttcgctcgccgctactacgggaatcgcttttgctttcttttcctc
tggctactaagatgtttcagttcgccaggttgtctcttgcctgctcatggattcagcagg
cagtttaaaaggttgacctatttgggaatctccggatctatgcttattttcaactccccg
aagcatttcgtcgcttgctacgcccttcctcgtctctgggtgcctaggtatccaccgcaa
gcctttcctcttttgaacctcgccattaacgttaaggctatgccatcctaaggtgctact
aaatggaaggatcttatcaacgtccatgaatgcgaaatcatagatcgaactgccgaattg
gcaaaa------------ttcggtgctatcatagtatccgctaagttcacgggctggaga
taagcggactcgaaccgctgacatccgccacagggtaaaccaccgcctctcaggcctccc
cgacgggttctaccatagaggccaacgatagacaataactcccccccgaacacagcttac
aactttcatcgtactgtgctctccaaagagcaactcttctcaaaatctcaaaacaaaagg
tgctgagttggaatcccattctaaggattcttgtggttccggggaatccagctacaggag
aaccaggaacggggagctctcccctttttccgcccgactctttgatcttaaacttaagaa
tgctggttttaagaacgagtgattgcccttctccgacccttactgcccaaccggagagcg
gacggctaatgtgttccacttattgaacagggtctatggtcggtccgtgacccctggacg
ccgaaggcgtccttggggtgatctcgtagttcctacggggtggagacaatggggtcggtc
catggattttccttccttttgccacatttcgctcaaagggttgaagggagatagtgcatc
aagctattcgcaagggccaacttgatcctcttccccagggatcccagatgagggaagcct
aggagagccgccgactccaactatcgtccatgtacgatccatactagatctgaccaactg
cccatcctacctcctctacctttttgacagcccatctttttgtctcagtagagtctttca
gtggcatgtttcagtcctcttccccattacttagaaaaagtgagccaccggttcaggtac
aagatactatcattaccgcctggacaattagacagccaacccgtaatcgcaacgacccaa
ttgcaagagcggagctctaccaactgagctatatcccccccgagccaagtggagtatgca
tgaaagagtcagatgcttcttcta-----ttcttttccctggcgcagctgggccatcctg
gacttgaaccagagacctcgcccgtgaagtaaatcatcgcccctacgatccaaccaattg
ggagagaatcaatagactccttttcgggagcgattcatccttcccgaacgcagcatacaa
ctccccgttgtactgcgctcttcaagtgtgcttcttcccccttctcccccttaccatggc
aagtccttgggaaataactctgatgggcagaaaaaggaaggcgttaagagaccctcctgg
cccaaccctagacactctaagatcctttttcaaacctgctctgctcccatttcgagtcaa
gagatagataaatagccacatcccattgcactgatcgggggcgctcgtagtgacttaggg
ggtcgaagaccaataagcggcttatttataccaagcattcctcttatggctagatccaat
ctcctggtccctgcggaaaggaaaaagaatttcacgttcttcctttcaggaagggaggat
tagggaagtcctattgattgctgctttctccagaccgccgggaaaagcatgaaaaaaagg
ctcgaatggtacgatccctccgtcaccccagaatgaaaggggtgatctcgtagttcttgg
tctgtgaagatgcgttgttaggtgctccattttcccattgaggacgaacctcaacctgtg
ctcgagagatagctctccatacactgataagggatgtatggattctcgagaagagaggag
ccgtggtggcccccc--ccggaccgcccggatcccacgagtgaatagaaagttagatcta
catgggatctcacctgaatcgccccatctatcctcctgaggagaagtttgtttggtttca
aactccgattcaaacaggaggagtacgccatgctaatgtgccttggatgatccacatctt
cgggtcaggcgctgatgagcacattgaactatccatgtggctgagagccctcacagccca
ggcacaacgacgcaattatcaggggcgcgctctaccactgagctaatagcccgtcgcgcg
ggcctcccaaagggaggcctgctacgccaaaagcgagaaaaactccatccctttcctttt
gacatccccatgccgccataccacacgggggggacatggggacgtcaaaaaggggatcct
atcactatcaactaatttgttccgacctaggataataagctcatgagcttggtcttactt
caccctaaacgaaagaagacttccatatccaagtttagctcagacgtagctgccttcttt
ttgggcgtgaagcagtgtcaaaccaaaatacccaataagcataagcattagctctccctg
aaaaggaggtgatccagccgcaccttccagtacggctaccttgttacgacttcactccag
tcgcaagcctagccttaggcatccccctccttacggttaagggtaatgacttcaaacatg
gccagctcctatagtgtgacgggcggtgtgtacaaggcccgggaacggattcaccgccgt
atggctgaccggcgattactagcgattcctgcttcatgcaggcgagttgcagcctgcaat
ccgaactgaggacgggtttttggagttagctcaccctcgcgagatcgcgaccctttgtcc
cgcccattgtagcacgtgtgtcgcccagggcataaggggcatgatgacttggcctcatcc
tctccttcctccggcttaacaccggcggtctgttcagggttccaaactcatagtggcaac
taaacacgagggttgcgctcgttgcgagacttaacccaacaccttacggcacgagctgac
gacagccatgcaccacctgtgtccgcgttcccgagggcacccctctctttcaagaggatt
cgcggcatgtcaagccctggtaaggttcttcgctttgcatcgaattaaaccacatgctcc
accgcttgtgcgggcccccgtcaattcctttgagtttcattcttgcgaacgtactcccca
ggcgggatacttaacgcgttagctacagcactgcacgggtcgagtcgcacagcacctagt
atccatcgtttacggctaggactactggggtctctaatcccatttgctcccctagctttc
gtctctcagtgtcagtgtcggcccagcagagtgctttcgccgttggtgttctttccgatc
tcaatgcatttcaccgctccaccggaaattccctctgcccctaccgtactccagcttggt
agtttccaccgcctgtccagggttgagccctgggatttgacggcggacttgaaaagccac
ctacagacgctttacgcccaatcattccggataacgcttgcatcctctgtcttaccgcgg
ctgctggcacagagttagccgatgcttattcctcagataccgtcattgtttcttctccga
gaaaagaagttgacgacccgtaggccttccacctccacgcggcattgctccgtcaggctt
tcgcccattgcggaaaattccccactgctgcctcccgtaggagtctgggccgtgtctcag
tcccagtgtggctgatcatcctctcggaccagctactgatcatcgccttggtaagctatt
gcctcaccaactagctaatcagacgcgagcccctccttgggcggatttctccttttgctc
ctcagcctacggggtattagcaaccgtttccagttgttgttcccctcccaagggcaggtt
cttacgcgttactcacccgttcgccactggaaacaccacttcccgttcgacttgcatgtg
ttaagcatgccgccagcgttcatcctgagccaggatcgaactctccatgagattcatagt
tgcattacttatagcttccttattcgtagacaaagcggattcggaattgtctttccttcc
aaggataacttgtatccatgcgcttcagattattagcctggagttcgccaccagcagtat
agccaacccta----------------------------ccctatcacgtcaatcccaca
agcctcttatacattcccgttcgatcgtggcgggggagtaagtcaaaatagaaaaaactc
acattgggtttagggataatcaggctcgaactgatgacttccaccacgtcaaggtgacac
tctaccgctgagttatatcccttccccgtcccatcgagaaagagaattaacgaatcctaa
ggcaaaggggcgagaaactcaaggccactcttcctccgggctttctttccgcactattat
ggatagtcaaataatgggaaaaattggattcaattgtcaaccggtcctatcgaaagtagg
attgactatggattcgagccatagcacatggtttcataaaatctgtacgattttcccgat
ctaaatcgagcaggtttccatgaagaagatcttgttcagcatgttctattcgatactggt
aggagaagaacccgactcggtattcttaaaaaaagaggggaagcagaaccaagtcaagat
gatacgggtcgccccttcttcttgcgccaaagatcttaccatttccgaaggaactggggc
tacatttcttttcaatttccattcaagagtttctatctgtttccacgccctttttttgag
acctcgaaacatgaaatggacaaattccttctcttaggaacacatacaagaaaaaggata
atggtagccctcccattaactacttcattttcatttatgaatttcataggaatagaaatc
catgtcctatcgagacagaatttcgaacttgctatcctcttgcctaataggcaaagattg
acctctgtagaaagactgattcattcggatcgatatgaggacccaactccgttgcattgc
cagaatccatgttccatatttgaagcgggttgacctctgtgcttctctcatggtacaatc
ctcttcctgctga----------------------------accccctttctcctcggtc
cacagagaaaaaatgtaggactggtgccgacagttcatcacggaagaaagaactcacaga
gccgggatcgctaactaatagaatagtactactaactaatactaatatatagaaatagat
atctagaaatagaaacgaactaatatatagataatcgaaattgaaaagaactgtcttttc
tgtatactttccccgttctattgctaccgcgggtcttatgcaatcgatcggatcatatag
atatcccctcaacacaacataggtcatcgaaaggatctcggacgactcaccaaagcacga
aagccagttagaaaatggattcctatttgaagagtgcctaaccgcatggataagctcaca
ttaacccgtcaattttggatccaattcgggatttttcttgggaagtttcgggaagaaatt
ggaatggaataatatcgattcatacagaggaaaaggttctctattgatgcaaacgctgta
cctagaggatagggatagaggaagagggaaaaatcgaaatgaaataaataaagaataaag
ccaaaaaaataagtcgaagatagaagagcccagattccaaatgaagaaatggaaactcga
aaaggatccttctgattctcaaagaatgaggggcaaggggattgataccgagaaagattt
cttctt------attataagacgtgatttgatccgcatatgtttggtaaaagaacaatct
tctcctttaatcataaatggaaagtgttcaattagaacatgaaaacgtgactccattggt
cttagttagtcttcgggacggagtggaagaagggcggagactctcgaacgaggaaaagga
tcccttcgaaagaattgaacgaggagccgtatgaggtgaaaatctcatgtacggttctgt
agagggacagtaagggtgacttatctgtcgacttttccactatcaaccccaaaaaaccca
actctgccttacgtaaagttgccagagtacgattaacctctggatttgaaatcactgctt
atataccaggtattggccataatttacaagaacattctgtagtattagtaagaggaggaa
gggttaaggatttacccggtgtgagatatcgcattattcgaggaaccctagatgctgtcg
cagtaaagaatcgtcaacaagggcgttctagtgcgttgtagattcttatccaagacttgt
atcatttgatgatgccatgtgaatcgctagaaacatgtgaagtgtatggctaacccaata
acgaaagtttcgtaaggggactggagcaggctaccatgagacaaaagatcttctttctaa
agagattcgattcggaactcttatatgtccaaggtcaatatggaaattctttcagaggtt
ttcccttactttgtccgtgtcaacaaacaattcgaaatacctcgactttttcagaacagg
tccgagtcaaatagcaatgattcgaagcacttctttttccattacactatttcggaaacc
taaggactcgatcgtatggatatggaaaatacaggatttccgatcctagggggaaaagga
gggaaacggatactcaatttaaagtgagtaaacagaattccatactcgatctcatagatc
cctatagaattctgtggaaagccgtattcgatgaaagtcgtatgtacggcttggagggag
atctttcctatctttcgagatccaccctacaatatggggtcaaaaagccaaaaaaataag
tgattcgtttttagcccttataaaaagaaaacggattcttgaacctctttcacgctcatg
tcacgtcgaggtactgcagaaaaaagaactgcaaaatccgatccaatttttcgtaatcga
ttagttaacatggtggttaaccgtattatgaaagacggaaaaaaatcattggcttatcaa
attctctatcgagccgtgaaaaagattcaacaaaagacagaaacaaatccactattggtt
ttacgtcaagcaatacgtagagtaactcccaatataggagtaaaaacaagacgtaataaa
aaaggatcgacgcggaaagttccgattgaaataggatctaaacaaggaagagcacttgcc
attcgttggttattagaagcatcccaaaagcgtccgggtcgaaatatggctttcaaatta
agttctgaattagtagatgctgccaaagggagtgggggtgccatacgcaaaaaggaagcg
actcatagaatggcagaggcaaatagagctcttgcacattttcgttaatccatgaacaga
atctaggtatgtagacacatggatccatacatctcgatcggaaaagaatcaatagaagga
gaatcggacgatatctttctcgaaacaaacaaaaaggaaaagaaagagaaaacagaaatc
atgatcaactaagccctctcgggggcttgcttaagaataagaaagaggaatcttatggaa
atagcatggaataaggtttgatcctattcatggggattccgtaaatatcccattccaaaa
atcgaaacaatcgggacttttcggagattggatgcagttactaattcatgatctggcatg
tacagaatgaaaacttcattctcgattctacgagaatttttatgaaagcgtttcatttgc
ttctcttccatggaagtttcattttcccagaatgtatcctaatttttggcctaattcttc
ttctgatgatcgattcaacctctgatcaaaaagatagaccttggttctatttcatctctt
caacaagtttagtaataagcataacggccctattgttccgatggagagaagaacctataa
ttagcttttcgggaaatttccaaacgaacaatttcaacgaaatctttcaatttcttattt
tattatgttcaactttatgtattcctctatccgtagagtacattgaatgtacagaaatgg
ctataacagagtttctgttattcgtattaacagctactctagggggaatgtttttatgtg
gtgctaacgatttaataactatctttgtagctccagaatgtttcagtttatgttcctacc
tattgtctggatataccaagagagatctacggtctaatgaggctactatgaaatatttac
tcatgggtggggcaagctcttctattctggttcatggtttctcttggctatatggttcat
ctgggggggagatcgagcttcaagaaattgtgaacggtcttatcaatacacaaatgtata
actccccaggaatttcaattgcgcttatatccatcactgtaggacttgggttcaagcttt
ccccagccccttttcatcaatggactcctgacgtctacgaaggagtgtggttcgttcgac
aaattcctacctctatatctatctctgaggtgtttgggttttgcaaaactccatagacat
gcagaagagaaatgctatccccactccgaccaagacagaacttttaccaaaagtttattg
tgatctttttgttcaaataacaattaaggtgaagcagggtcaggaacaacgaatctcttt
atgataaacagatccattttgcaagctcgttattacgggtagttcctacaaagaatcgga
ctaatgacgtatacaatgcttgaattatcaatgtagatgctacatagtgggttctcatcc
ttcagagactacgagtgtaataggagcatccgttgacaaaaggatcaccctaagataatc
atctcatggctattgggaacgaatcaaatcagatggttctatttctcaacctttctgact
tgctcctacggaaccaaagtcgaaaggattgaaaaagtcagtcattcacaaccactgatg
aaggattcctcgaaaagttaaggattagtagttctttttcgaaatcgatttcgaaaaaga
atggattgggtcttatacatacgcgaggaaggtaatcaaaaaagaaagaagacgagttct
tctttcttttatcacttaggagccgtgcgagatgaaagtctcatgcacggttttgcatga
gagaaagaagcgaggaatcctcttttcgactctgactcccccactccagtcgttgctttt
ctttctgttacttcgaaagtagctgcttcagcttcagccacgcgaattctcgatattcct
ttttatttctcatcaaacgaatggcatcttcttctggaaatcctagctattcttagcatg
atattggggaatctccttgctattactcaaacaagcatgaaacgtatgcttgcatattcg
tccatagggcaaatcggatatgtaattattggaataattgttggagactcaaatgatgga
tatgcaagcatgataacttatatgctgttctatatctccatgaatctaggaacttttgct
tgcattgtattatttggtctacgtaccggaactgataacattcgagattatgcaggatta
tacacgaaagatccttttttggctctctctttagccctatgtctcttatccctaggaggc
cttcctccactagcgggtttcttcggaaaactctatctattctggtgtggatggcaagca
ggcctatatttcttggtttcaataggactccttacgagcgttctttctatctactattat
ctaaaaataatcaagttattaatgactggacgaaaccaagaaataaccccttatgtgcga
aattatagaagatcccctttaagatcaaacaattccatcgaattgagtatgactgtatgt
gtgatagcatctactataccaggaatatcaatgaaccccattcttgcaattgctcaggat
accctcttttagctgctaggtctatttcttagttcaagatccctcttactaactggaata
aaagaattagtagatctgttccgcccaaaatgggaatgggcgctagggttatgaacttat
aatcatggaatcgactcgatcatcagattataagttcattccataccggaccagaccgtg
cacattcttattatgagaaggggtcattcgagcctatggaaataggatactctgtttaca
tagaaatccctacgcccttacattctatttaggattaggaataggtgtaatcagacctgc
ttttgacatatctatcctatccttatttgggtaccatatgcacctctttgggcttctatt
gaatcgagaaattggattgtacatc-tttttgattttgatatcgattttgatacatataa
ggtgttctacggataatgcaaatcgaagctatttgatgtctgactcaggcctatatgacc
gatcgatcgaaatactccaagactccacctttgtcatatatggaatatatcacattagat
agatatcatattcatggaatacgattcactttcaagatgccttgatggtgaaatggtaga
cacgcgagactcaaaatctcgtgctaaagagcgtggaggttcgagtcctcttcaaggcat
aatatggagaatgctcattgaatgagcattccccgtagaagtattccggaaatctgcgcc
tggcgctctcctctatcttctgaggtccttaaccatctccctgagaaaagtagacagtaa
aagccaaaatagactaaatatagcctgaacgatcctaaaaatccctggaaggagataata
aagaacccaaagcagacggtatcctactgcaagggtggtcttaagaatccaaaagaggtt
gctcagaagagatagatgtatcccaacctctattgctctcgcgtaaagccttttttttac
gcgacaggaaaaagtgactacgaattcccct----------ttttgtttgcgaattcctg
tttgtatcctttgagcgcacgcccataagtagcgatcaaggaaatcgatcaaacgatccc
aataccgtgaaagagaaacttcccagatccagggaagcttatcataaagggcttcgacaa
ggggttttattcgttctttgagcaaaaagataaagatcggatagattcgaaccgcaattg
caaaggtaataactactatgccagcccaaatcatgatcttcaccaacttggatttggttc
tctcgcgaaaatcgcgagttgcagagatgagaaccatgaaaagcaagatcccgaataaga
aaacagaaaccgaggaaaccacaagagtgaagactagtagagtctcgtcttttgtcattc
tttgctcctttttcactcaatgattcattcgaatttcccgaccaaaaattctatatgtct
attctatgatatttctatatatataga----------------------atatgatatct
aatatgacacccgatttgtcaaagggattggattggtgacttacccattcagtgactttg
gcactggacgttccaaaaacgggtactatcggatcgggtgaattagagaatagacagagg
tccgttggcatttcagcctttcttctcctttcagggcctatccgaaagagaatccagtac
ctcttggtcctgaatatcagaataggacgaacgaaccggcctccgcggatatctttgctt
cggaacaaaaccctgcaatcaaatagattgtcccaagggcgccatattctaggagcccaa
gttatgctattgaaaattcgttcctctagcagttccggtttgaccattccgttccctttt
tcaaactccacttcttttcatatagcaatccctgatcaaagagagaacaatatccatttc
aaaacatttctaacggattccttggttcggaccgacgaagtaatggcactcgattattat
caacctgactgcaatctttttctgtcggtaaggattgcaccagagcaccttctacttcta
ataggccatgaactatagatagagaagaatcattctgagcgagtccataagaagcgaccc
actttttttcatcggttccgggggaagaccaaagatcttgcgcgaccggtccgccagaaa
aactcaaaagagaaagaagtctcgttaatctcttcatgctcgttccaagttcgaagtacc
ctttggccaaagaaaaacccgcttcctgacacgattgcctctttatctttatatagatag
attctatggggttattacttagaagtctattttgtacaagagcccctcctatctgataga
aaagggtcccatgatcccgagccggtcttaccttggctcgcaaaccccaagtttgtctat
gaagagccaatctaattgtattagtttctataatggatttcttatgtggaatactaatgg
atagggcctcgttgctaagtgctacaagatctagtgcactggaactcgtggttatggacc
cgaatcctttagtatggaacattgtcttttccaagtaaaaacccctagtatatgaaagaa
tgaaaaggtgctttcgttcttgtggaataagaagccctcgtaccttaatgaaaggaaaat
aggaatttttcgttaggtatttgaccaaataggatcgtccagttcct-----atagaacc
tatcactaaaatacccgatagggctaagcggaacgaaaagggttttccatgagatggtaa
atgaaaacgattagccccacacgaggtttgggaataagtgattgtctgataatgagcaag
gaatatacgtctttctgctaaagaggatctattaaactcataattcattagatccttgtt
atcaatgtcaactaggtatcataagtaaatggatcccggttgttcaatcctttgataacc
aaggtcattctttgctaaagagaaatgatcactatgagtcagactcaatagaattggatc
cattccaaatagcgagaattaggattcttgatccctctcaatctctctttcaattcgagg
atccagagaggtgttttcatagtcatctccgaatatttgccatctccgaatattttcgat
ttcatttttctatgatatgtctttctatatgaaaattggttatttacgatgtacgatgat
ccctgttaagcatccatggctgaatggttaaagcgcccaactcataattggtaaatttgc
gggttcaattcctgctggatgcacgcgaacgggaacgttccataagtctattggaactgg
ctctctatccatggaatctcatccatcatccatacataacgaattggtatggtatattca
taccataacataagaacaataagaactcgaattcttatcgatactggaactcagagcata
ggagggaaagtcgatttatggatggaatcaaatacgcagtatttacagaaaaaagtcttc
gtttattgggaaagaatcaatatacttttaatgtcgaatcgggattcactaagacagaaa
taaagcattgggtcgaactcttctttggtgttaaggtagtagctgtgaatagccatcgac
tacccggaaagggtagaagaatgggacctattctgggacatacaatgcattacagacgta
tgatcattacccttcaaccgggttattctattccacttctagatagagaaaaaaactaaa
ggagaatacttaataatacggcgaaacatttatacaaaacacctatcccgagcacacgca
agggaaccgtagacaggcaagtgaaatccaatccacgaaataatttgatccatggacggc
accgttgtggtaaaggtcgtaattccagaggaatcattaccgcaaggcatagagggggag
gtcataagcgcctataccgtaaaatcgattttcgacggaatcaaaaagacatatctggta
gaatcgtaaccatagaatacgaccctaatcgaaatgcatacatttgtctcatacactatg
gggatggtgagaagagatatattttacatcccagaggggctataattggagatactattg
tttctggtacaaaagttcctatatcaatgggaaatgccctacctttgagtgcggtttgaa
ctattgatttacgtaattggaagtaaccaattaggtttacgacgaaacctagaaatcgat
cactgatccaatttgactacctctacgggatagacctcaacagaaaactgttgagtaacg
gcagcaagtgattgagttcagtagttcctcatagaaaattattgactctagagatatggt
aatatggagaagacaaaattgtttgaagcacgcacagaaccggaagcgccccttgtttca
aagagaggaggacgggttattcacatttaatttgatggtcagaggcgaattgaaagctaa
gcagtggtaattaagaccccccggggaaaatagggatgtctcctacgttacccataatat
gtggaagtatcgacgtaatttcatagagtcattcgatctgaatgctacatgaagaacata
agccagatgacggaacgcggagacctaggatgtagaagatcataacatgagcgattcggc
agatttggattcctttcctatatatccactcatgtggtacttcatcatacgattcatata
agatccatctgtctagagatcgtcatatacatctagaaagctgtatgctttggaagaagc
ttgtacagtttgggaaggggttttttgagagaaaagaagaatctacttcaaccgatatgc
ccttaggcacggccatacataacatagaaatcacacgtggaaggggtgggcaattagcta
gagcagcaggtgctgtagcgaaactgattgcaaaagagggtaaatcggccactttaagat
taccatctggggaggtccgtttggtatcccaaaattgcttagcaacagtcggacaagtgg
gtaatgttggggtgaaccaaaaaagtttgggtagagccggatctaagtgttggctaggta
aacgccccgtagtaagaggggtagttatgaaccctgtggaccacccccatgggggcggtg
aagggaaagcccccattggtagaaaaaaacccacaaccccttggggttatcctgcgcttg
gaagaagaactaggaaaaggaaaaaatatagtgatagttttattcttcgtcgccgtaagt
aaatacgtaactaggaatatggaaa------------------attgcatttttggaatt
tgcaataatgcgatgggcgaacgacgggaattgaacccgcgcatggtggattcacaatcc
actgccttgatccacttggctacatccgccccttatccagctaaaggatttttctctttt
ttccattcatcattattctatttattctgacctccatacttcgatcgagatattggacat
agaatgccactctttaaaatggaaaaaaggagtaatcagctgtgacacgaaaaaaaacga
atccttttgtagctcatcatttattggcaaaaatcgaaaaggtcaatatgaaggaggaga
aagaaacaatagtaacgtggtcccgggcatctagcattctacccgcaatggttggccata
caatcgcgattcataatggaaaggaacatatacctatttacataacaaatcctatggtag
gtcgcaaattgggggaattcgtgcctactcggcatttcacgagttatgaaagtgcaagaa
aagatactaaatctcgtc--------------------------gttaactgaattcaga
atagaaagattcaaaataaaaaaaacaaag--------
>MH410123.1_Ampelocalamus_actinotrichus chloroplast, complete genome
-----------------ctggaacaagata------------ttgggtatttctggcttt
ccttccttcataaattgctatatgttagcagaaaagccttatccattaagagatggaact
tcaagaacagctaggtctagagggaagttgtgagcattacgttcgtgcattacctccata
ccaagattagcacggttgatgatatcagcccaagtattaataacgcgaccttggctatca
actacagattggttgaaattgaaaccatttaggttgaaagccatagtactaatacctaaa
gcagtgaaccagatccctactacaggccaagcagccaagaagaagtgtaaagaacgagag
ttgttgaaactagcatattggaagattaatcggccaaaataaccatgagcagccacaata
ttataagtctcttcctcttgaccaaatttgtaaccctcattagcagattcattttcagtg
gtttccctgatcaaactagaggttaccaaggaaccatgcatagcactgaatagggaaccg
ccgaatacaccagctacacctaacatgtgaaatggatgcataaggatgttgtgctctgcc
tggaatacaatcataaagttgaaagtaccagatattcctaaaggcataccatcagagaaa
cttccttgaccaatagggtaaatcaagaaaacagcagtagcagctgcaacaggagctgaa
tatgcaacagcaatccaaggacgcatacccagacggaaactaagttcccactcacgaccc
atataacaagctacaccaagtaagaagtgtagaacaattagctcataaggaccgccgttg
tataaccactcatcaacagatgcagcttcccaaattgggtaaaagtgcaatccgatcgcc
gcagaagtaggaataatggcaccagagataatattgtttccataaagtaaagaaccagaa
acaggctcacgaataccatcaatatctactggaggagcagcgatgaaggcgataataaat
acggaagttgcggtcaataaggtagggatcatcaaaacaccgaaccatccgatgtaaaga
cgattttcggtgctagttatccagttgcagaagcgaccccacaggcttgtactttcgcgt
ctctctaaaattgcagtcatggtaagatcttggtttattcaaattgcaaggactcccaag
cacacgtattaactaaaaagaaaatagataat-----agaaggcttgttatttaacagta
taacatagactgtataccgatgtcaaccaagccagccccaacgattggatatccatataa
ctaaattcaccaaaccaaaaaattttgtaaatgaagtgagtgaaaattcaaaactcagat
tactcttttctattttccatatgggttgcccgggactcgaacccggaactagtcggatgg
agtagataattcttctttgttacaatagagaacaaaaatccctccccaaatcgtgcttgc
atttttcattgcacacgactttccctatgtagaaatagtcaatttctattcc-----aaa
gaggaagtctaccaatttttttaattagtaagttgattcacctacta-------tttatt
atagtatagggaacatttca---------gaagaacatttcagaatggaaaatgtgaaag
ttttatcttgatcatttatcgatcatttctagtgtattagttttgtctaatg--------
attaattaaaagggttcaccaggtcattgatacggataatatccaaataccaaatacggt
cactgtgtgatccacggaaagaaaagtgggttgttttggtgaacatcaaagaaaaaactt
gctcttcttccgtaaaaaattcttctaaaaataccgaacccaatcgttgcataaaagttc
gtaccgtgcttttatgtttacgagctaaagttctagcgcatgaaagtcgaagtatatact
ttagtcgatacaaagtctgttttttcgaggatccactatgataatgaaaaagatttctac
atatccgaccaaatcgatcaagaatatcccaatctgataaataggtccaaatgggtttac
taataggatgccccgatccagtacaaaattgagcttttgataaggatccaatgaggggag
tagcagggactatggtatcgaattttttcattcgagtctctattagaaatgaattctcta
gcatttgattccttactaacaaaggatttattggtacacttgaaaggtaccccataaaat
cgaagcaagagtttactaattggtttagatggatccttcgcgattgagtccaaaaagaaa
aagaatattgccagaaattgacaaggtaacatttccatttcttcttcaaaagaagagttc
cttttgatgcaagaattgcctttccttgatatcgaacataatgcataagaggatccataa
agatccatacggttttccgaaaaaaacctgggtacattaccccaaaatgttccatcttcc
tagaaaagtggattcgttccacaaaggttccagaagatgttaatggtaagcaagaagatt
gtttacgaagaaacaacaagaaaaattcatattctgatacataagagttatataggaatc
gaaatagtcttttattttcttttttcaaaagaaaaatcgatttcattgaagtaataagac
tattccaattcgaatagtagttgagaaagaatcgcaataaatgcaaagatggaacatctt
tgatccggtattgaaggagttgaaccaagatttcaaaatggataggatagggtatttcta
tatgtgatagataatgtaaatgcaaaaatttgtcttctaaaaagggaaatattgaatgaa
tagatcgtaaattctgaaacttcggtgtttctttttctttcggacaagataattctcgta
gcgagaatgggatttctacaacgatcgcaaacccctcagatagaatctgagaataaaact
cagaataaaaaaaattgttgtaatccaacaatcgatcttggttaggatgattaaccgagt
taatccaaaaattctgctgatacattcgaataattaaacgtttcacaagtagtgaactaa
atttcttgttattacaactaacaatttccacaggttcggaaccttttaatccataatcat
gggcaaatgcataaatatactcctgaaagagaagtgggtaaacgaagtattgttgacgag
atttctgtttttctgaatacccttccaatttttccatttgtatttctacttgaatcagaa
agaagaagcatttctcggtttctcaaatgatgatacatagtgcaatatggtcaaaacagg
gtgttgcattttttaatacaaaccctggaaagaaaaggaatctaatccacagatcttttc
cttttctatccaattagtttatgtttgttctaattacaaa--------------------
agagaacaaatcttttatt-------tttgcaggccaatcgctcttttgactttggaatc
cagtctctttatcaatataaagcttcttttacacattcaatccataacatcccttttcaa
tctataatcaagaataattaggatttct------aaaaaaaaaaaaagaaaaaatcaagg
gtccgttcataggaaaacccaacctttccccgcatcaggcactaatctatttttaacgtc
taattagatcggggaatcatttcaattaagaagttaagctcgttgctttttattttacca
gaattggagccaggctctatccatttattcactagacccagaaaatcagaattttttatt
ccattccaaaaatcaaaaataagaaattgattttattacgacatgctattttttccattc
attacccttgaggatcagtcgtggtcttctagactctaccaagagtctggacgaatttgt
tgcttcatccaaatgtgtaaaagatcatagtcgcacttaaaagccgagtactctaccatt
gagttagcaacccagataaaataggatcttagatatgatcgaaacccaaaaatcaatgga
attacaccgcacgctcctgtcaaaacattgaactagcaaaacattaaaagaaagatttta
tcgcccattaaaaacactcaaatgccaaaatgaacaggtccggctaaatttcactaaggt
taaaaaaggagcggccccaatcacgatagcaaaattgtcatttttttagcaatttatatt
tcttt-------atataaataaatcttgtatgagagtacatgcaagagggacaaccctat
catttgagcgaagtgtagacagaaaaacctaatatggagtgaggataaagagacctatct
atctacaaattctatttgttcaatagacctttgtcaatggaaatacaatggtaagaaaac
aaattagatagaaaaagtaaataaaataagggcttatgttggattggcacgacataaatc
cagtcaaaaataggactaagaaggaggcaaattgtgtctaaataattagacaacgaggga
tactagtgatcctctcctacttttttattcatttagttcttcaattaactcaaagttcct
tctttttctttaaagaattctgccttccttaaaatatcataaacagttcttgtaggttga
gcacccttttcaaggaaatagagaatagctggaacatttaaacaagtttgattctttatc
ggatcataaaaacctacttttcgaagatctcttccttctcttcgagatcgaacatcaatt
gcaacgattcgatagacagcttattgggatagatgtagctaaacaatgccccccctagaa
acgtataggaggttttctcctcatacggctcgagaaaaagattctaatttctgtctatat
ctat-aatacaagtagatagaaattagactatgacttgcattaatttccttacagaaaaa
acaaattacatttatactcatgactcaagttggttaattttgactgacagacttaaaagg
aaaaatccttccaaattttttgagtcgtctctaaactcttttctttgtctcatctcgaac
gaattgacttttattccttattatgatccaattctattgttgagacaattgaaaatcgcg
tttacttgttccggaattctttatctttgatttgtgaaatccttgggtttagacattact
tcgggaattcctattcttttttctttcaaaagagtagcaacatgccctttttttcttatt
tccttcgataaag------catttccctcttctatagaaatcgaatatgggcgattgatt
ctaatagacttttaattgaaagagtttttccaatcttccaaaattggactttcttcttat
tttaacctttcgatttctatattaaggatagactgacaaagttggcctaatttattagtt
ttcactaaccctagattctttcccttgataaaaaatcaattctgtcctctcgagctccat
cgtgtactatttacttacaaacaa--------cccagcgcaaatttggttcgggacgaat
agaacagactatgtcgagccaagagcattttcattactatggaaaatgatggataacaaa
atccacaatcgatcatgtccttcaagtcgcacgttgctttctaccacatcgttttaaacg
aagttttaccataacaaacattcctctaatttcattgcaaagtggtatagggaattgatc
caatatggatgggatcatgaatagtcattggtttagtttagttttttgtatactaattaa
aacttgctatctatggagaaatatggataaaagaaaaaagtatttatcggggaagactcc
gcaaagatccaatttatttaaacccatattc------------------------tatca
tatg-----aaggaaacatagttcgaaaaagacgaataaacaagtttgcttaagacttat
tttttattgaatttccatcctcaacagaggactcgagatggtcaatcctgaaatgagaag
cgaaggatcgactcttctccaac-----------------------aaataaactatcaa
cctcaaaaa-aagtttaattaatttaattactatattagaattagatta--gcattagaa
ttagattagcaatata-tttttccataacaaaaacaattaactattaactaaataaacta
ttccaatga----------------------aaagattgaaagttttttggtagttatag
aattctcgtacttcttcgactcgaataccaaaagaggaaaaaaaaatgaagt--aaaaaa
aaaacacatttcgtgtaaagtcaaattaaggcctttgcttttacttatagcattctttct
tttacctaaaagaagcaactccaaatcaaaaatcaggagaagtatgattttttgaatcca
ttctatccaacgaacagttcttaccttatccttaccagaatggatcattctggatattta
aagaatcgcagatcgagatggttttcgcttaaccaaagaggggccctt----------tt
tactaataatat-----aatacaacaaaaatatatctctatcataaagggataggtctca
ttttttatacagtgttttacgtcaagtttaaaattttttcaattaattcgaaagccgagt
agacagaatatatgaatttctctctaatcctcacattccattgatttagaaatggatatt
tccaaatcagataatatctaaaatacaaaaatggagttcctatccatagaatagaa----
-----accctttttcttttttcgcaagccgatcttggtcaaaagttttaagacctgtgct
gaaactaaaaacttcctattctttaatctggccatgaaatatagaattaggataccccct
ttattttctttttatttacttactttagttctttagttcgggaaaaaaaaatagggggtc
cttcttttctttcacattagatgtcaaatgtatcatgtaagaattcccccttc------a
tggatatggagcataaagtttatctaagaagt-------------------tcgaatttc
----------aaaac-----------------acatatgagtaatgagtagtagtagggg
catatcctgaatgtgactgatagacccaatttttcatgaaaataaagatattcaatttga
ctggacttgacacttgattatgttttctgagaaagaaaaagaatgcttagaaatgcatct
aa----------------------------------------------------------
-tctaagagttcataagagataattattctctttaataaactttcttttgtctcgtgtgg
ggtacaatatgatttcatctttcgtttcatcagaaaaaatctgggacggaaggattcgaa
cctccgagtaacgggaccaaaacccgctgccttaccacttggccacgccccatttctggt
tttatgcgacactaacgaacactattatgtttatttgttattcgtcaatcccacttcaat
tacataaaaaatgagggatactctcttgctaggattctagacatgcgg-----ataatat
agaatccaaaaaatgcattgatcattacatggaattctat--------------------
------taagatattatatgaaagtcgaatttcttccattctcatttgagagtgcgaata
caaggaggtattttgcgtttgggaaagtccgaagaaaaaaggattttgaacccgcctttt
cttttttcccttagaaaaataactcaatcaaaatccaattatctactctacaagaacgaa
atgcttgttatgcctaatatacttagtttaacctgtatctgttttaattctgttctttat
ccgactagttttttcttcgccaaattgcccgaagcttatgccattttcaacccaatcgtg
gattttatgcctgtcatacctatactcttttttctattagcctttgtttggcaagctgct
gtaagttttcgatgaaatctttactactctgttctgtctgccaaattgaatgatgtattc
attccaaaaaaattctaaaaatgaataaaagccgagaagtcttatattatgaaccttcga
ctctaaaattctaattcttctacattgaatgtatagctgcagcaataaattgggatccgc
ctttctaccccaccccctgcacctacgttgagcaggtacctttaggtacccacacaatac
ctaacctaatttttgatattgataagagtgcttattagaaatcaattcttgcaa-ttttt
ttcaagaattgattttttcatttttaggtgtaaaaataaa-aaaacccatcctagtggat
ctgtgtggtaaggaaaaatgggtaatctattcctt--aaaaaaaaatcttggagattatg
taatgcttactctcaaactttttgtttatacagtagtgatattctttgtttccctcttta
tctttggattcttatctaatgacccaggacgtaatcctgggcgtgaggagtaaaaatcca
aatttttttggaattttctcttacaaattggatttgtttcgtacatttatctatgagaaa
atccgggggtcagaattccttccaattcgaaagtcccaaatgatccgagggggcggaaag
agagggattcgaaccctcggtacaaaaaaattgtacaacggattagcaatccgccgcttt
agtccactcagccatctctccccgttccaaatcgaaaggtttccgtgatatgacagaggc
aagaaataacgattgcaaaaaatccttcc----tttttctttcaaaagtccataaaaatt
atattgccaattccatttgaattatattcttttttc-------------------ttaat
gttaataaaaaaaagaagaaaattcttgttttttctttctaaaattcgatattggctgag
aaacaatcagatggattttctcttcagcgggcattttcatataggacttgttataataaa
acaagcaggttatat-aaaaaataaaaaactcttttttcgattattt---------ataa
aca-----------------aaacaaaaagggttcttatcaaacccaccataaaattgga
aagaaagataaagtaagtagacctgactccttgaatgatgcctctatccactattctgat
atataaattcgatgtagatgaaattgtataagcggattttttgtatttccttagacttag
accgcgcaag------------gcaagaatttttcgctatttacgatttcatattcttgt
tactagatgttctataggaataagaagaaatcgcaactcctttccgctacacataaaaat
tgatttcgaaagtcaatttttttttttcaatatctttc--tttttttttcagaatcccat
ttttgttcttccacccatgcaatagagagcgaatgggaaaagaggggttacttttatttt
catttttc-----cttaaaagataggctttgaaataggagtcatggaataatgctgaatt
caaatgttta------------------tttctatagtataagaaaaactaatcgaatca
aattcatggatttaccacgacctcggttgtgaccccatagataaaaatgcaaaatttcta
tcttcgagacctttgaaaaagggcattgaacgagaaagaaattgtccacagataatcaaa
ctatcgtatgccttggaagtgatatgaggtgctcggaaatggttgaagtaattgaatagg
aggatcactatgactatagcccttggtagagttactaaagaagaaaatgatctatttgat
attatggacgactggttacgaagggaccgtttcgtttttgtaggatggtccggcctattg
ctctttccttgtgcttatttcgctttagggggttggtttacagggacaacttttgtaact
tcttggtatacccatggattggctagttcctatttggaaggttgtaatttcttaaccgcg
gcagtttccacccctgccaatagtttagcacactctttgttgctactatggggcccggaa
gcgcaaggggattttactcgttggtgtcaattaggcggtctgtggacttttgtcgctctc
catggggcttttgcactaataggtttcatgttacgtcaatttgaacttgctcggtctgtt
caattgcggccttataatgcaatttcattctctgctccaatcgctgtttttgtttccgta
ttccttatttatccactggggcaatctggttggttctttgcgccgagttttggcgtagca
gcgatatttcgattcatcctctttttccaaggatttcataattggacattgaacccattt
catatgatgggagttgccggagtattaggcgcggctctgctatgcgctattcatggggcg
accgtagaaaacactctatttgaggacggtgatggtgcaaatactttccgcgcttttaac
ccaactcaagctgaagaaacttattcaatggtcactgctaatcgcttttggtcccaaatc
tttggtgttgctttttctaataaacgttggttacatttctttatgctatttgtacccgtc
accggtttatggatgagtgctattggcgtagtcggcctggctctgaacctacgtgcctat
gacttcgtttcccaggaaatccgtgcagcggaagatcctgaatttgagactttctacact
aaaaatattcttttaaacgagggtattcgtgcgtggatggcagctcaggatcagcctcat
gaaaatcttatattccctgaggaggttctaccacgtggaaacgctctttaatggaacttt
cgttttagctggtcgtgaccaagaaaccaccggctttgcttggtgggctgggaatgccag
acttatcaatttgtccggtaaactacttggagctcacgtagcccatgccggattaatcgt
attctgggccggagcaatgaacctatttgaggtggcccatttcgtaccagaaaagcccat
gtatgaacaagggttgattttacttccgcacttagctactctaggttggggagtagggcc
ggggggagaagttctagatacttttccgtactttgtatctggagtacttcacctaatttc
ctccgcagtcttaggcttcggcggcatttatcacgcgcttctgggacccgagactcttga
agaatcttttccattctttggttatgtatggaaagatagaaataaaatgactacaatttt
gggtattcacttaattttgttaggtataggtgcttttcttctagtactcaaggctcttta
ttttggcggtgtatatgatacctgggccccgggggggggagatgtaagaaaaattaccaa
tttgacccttagccccagtgttatatttggttatttactaaaatctccttttgggggaga
agggtggattgttagtgtggatgatttagaagatataattgggggacatgtatggttggg
tttcatttgtgtatttggcggaatttggcatatcttaaccaaacccttcgcatgggctcg
ccgtgcatttgtatggtctggagaagcttacttgtcttatagtttaggcgctttatctgt
ctttggtgttatcgcttgttgttttgtctggttcaataatacggcttatccgagtgagtt
ttatggacccactgggccagaagcttctcaagctcaagcatttacttttctagttagaga
ccagcgtcttggagctaatgtgggatctgcccaaggacccacaggcttaggtaaatatct
aatgcgttccccaacgggggaggttatttttggaggggaaactatgcgtttttgggacct
tcgtgctccatggttagaacctctaagggggcccaacggtttggacttgagtaggttgaa
aaaagacatacaaccttggcaagaacgacgttcggcagaatatatgacccatgctccttt
aggctctttaaattccgtgggtggcgtagctaccgagatcaatgcagttaattatgtctc
tcctagaagttggttagcgacctcccattttgttctaggattcttcttttttgtgggcca
tttgtggcatgcaggaagagcccgggctgctgcagcaggctttgaaaagggaatcgatcg
tgatttggaacctgttctttacatgaaccctcttaactaagattttcttatttatagctg
ttctactg---ttttttttctgttctggctcggttattccatctagccgagccattcatt
cctttttatgaaagaaagataaggggacagaac----aaagaaaaacaaataaagaaaca
aacgtattcaataagcaaaaggagagagagggattcgaaccctcgatagttcctaaaact
ataccggttttcaagaccggagctatcaaccactcagccatctctccacagcctaatccc
tattttattcctacaaatagaacatagccatatgaaatgatctactaacctctagaaaca
tctcagatgcaagtccccctttcgatatatctctgtatactgtat----agacggataca
ggatccgctatatccgcttgtgaaataaagactaaagcccctcccctcaaccccatatcc
aaataaaaaaggtggtaagtaataagttttaaagagaagaatcaatggattcatgattaa
acccctcctacttcttgtattttattacaattttggttaagtgagggatcaaatatgtag
tcaactttatttgatggtagcttggaggattagaaatatgactattgctttccaattagc
tgtttttgcattaattgtgacttcctcagtgttagtaattagtgtaccccttgtatttgc
ttctcctgatggttggtcaaataataaaaacgttgtattttccggtacatcattatggat
tggactagtctttctggtagctattctgaattctctcatttcttaaatttgtttagt---
----atttagtagcccgatacaaaataaataaaaaggccatttcttcg-aaaaaattgga
attgtgagacgcattaaaatgcaatttgcgttccgaattgctacctcttctctttcatta
ttatgaaattccattgccattagaatattgattgaca-----------------------
--gacaattaaaaaaaa-gaaaactcta-------atataatagaaaatcaaacggtcga
cccagacatagacggtcgacccaggcag--------------atataccctataaaatat
atcccgtagcgagcgtagttcaatggtaaaacatctccttgccaaggagaagatacgggt
tcgattcccgccgctcgccagcttaatttagtaaggtactat-------gataaaaaatt
tagtctagttgactacttaactacttatattaaattaagtaggtgttagtctagtaccgt
atcccttactatcttacccttcttttgcaccccactc---------aaaaaaaaggggct
ccggaggcgggaatcgaactcgccaacagggctccctaaattggggattcaccgagacaa
acaactggcaaactgctt------ttaaagggaagggaggtagactgtgcctttctttca
tttcttttttcttttctgcagggtaggaaggagccttgagagttcttcttgtaggggtaa
gtgacttcgcaaactgctccatttggccctttagggccgggaactaatgaataaaaaagg
gttggataccg--cccagccctctaccatatctatacaaatagaatagtccttttataca
gactgctaagtgcggagacgggaatcgaacccgtgacctcaaggttatgagcctcgtgag
ctaccaaactgctctactccgctctggagggacggaaactggtggacaaaaaaggttgaa
tacaggactctaccatgtctagacaaatagaatagtccttttatacagaatggagcgggt
agcgggaatcgaacccgcatcgttagcttggaaggctaggggttatagtcgacgttggtt
gattagttttaacgtctctaattcaaaaccgaacatgaaatttggatttcattcggctcc
tttatggatattctcaccacttaacatctatgtcagcttttctatctgaatggaaccaaa
gctctccgctttctagatgatccctatagagtaggagatagaaattctactaaatctatc
t-------------aatctacttacttcgttccctaatttcattcaagagatcctgagga
aaagaattaggtttccaccgagctgaaacaatatgctgatggttctagtaaaccaaaact
accattttttagctatttggcttccatttccttttttaacaaaagaagatttagttacga
ttggaaataaac-ttttttgtatcttcatccatagatcctttactcatatttaaaaaatt
ggaatacttaatccaatgcaaaattatgcttcgcgactctgtactcataatccaatttgt
attttggatgcaatttcaattagtttttgggtacaaatcgcgagaatgtatattcttcct
caatatgctattgagaggaaaaggattaaatcctttataagaactaaagttttcatcgga
atataaaaaacttaaggacgccttaagtatatcatttccaattcagttattaatagaacg
aatcacacttttaccactaaactatacccgctacatgtagattatgataccaacgctacc
ctttgtcaagggtagccattcgagaaggaggctaattcccccttattgaatcaaatggag
aaggttcatgacagtgagctgttggtacttcgatcgcgggcctttactttagctttaggg
tttagatagcccc-------tctgggatgtaaaatatatctcttctcaccatccccatag
tgtatgagac----aaatgtatgcatttcgattagggtcgtattctacggttacgactac
aatgatcattatttgttttgcgaggacggaagtgtgccagactgctctaaggaatagttt
gattattcctacaatatacactaggagatatagggagcagcactgcccccataaatccct
ttcctccttttcttttttgttcaattctgaacaaagaaatt-------------------
-ggggaagatgttttctttcttcccccacttatcatgaagtccgagccgtagagaaagag
tgagatgcattttaaaaattcatcatagactttccctatggcttgagagaagcaagaaac
aaagagtcgtaacttaaacggagaagcggacaggacccgacggatttacctgatgtaaag
aagatcctaaatgtctctggttagtcgatcctctccatttaccaatttcttctcctcttt
tccactcaattctagtttattagattcttgtttaaaagaatcaaagaagatgaa------
--------------------------------------tagaactaagaacacataaaaa
agagcat-agag------gaccattaccaaatgttcctcccaagaatcatattgggtatc
tgttcccttccttttcccgctaggatcgggaatcttatattttccatatccatataccat
cgaacctttagggttccagaatcctccttttttcctaatcttcggaaacagaaaacccat
agccaggaggagttaggtatgtagggtatggtttattat------tttttgttgggcagg
cagtcgaa-----tttatactctgcagtataaattcgactgcccactttttacaagcaaa
ttgttgctaaaactccaacatagtttgttcaaaatgcaccaaccagaatccttggagaat
attcaagtaccccccttccaaggaagg-------------------ggtacctgt-----
-taaaaatcgcttcaacaaatccgtccaaaactttttaagaaaaattgaaaagttttgaa
ctcgaaggtttttctaagagatgcctgttaaaaatagtttcaatttctcaccaaaacaga
caagaagtatatcactgaaaattaatac---------ccaaccatatgggtatatgaaga
gcgcgaattcctttataccctacccaattagaattagaggaaataaaacataaatggaga
aagttctcatcataagatgagccaatagaagaaaaaagtccctaattctgcagaacgttc
tgagcacgtgaaaagtcaatagcctaaagat--aaaaaa--aaacaaagtctaccgtttt
tttaacagcagctcttattgcccctttggcc-----ttttttttcccattgttgtatccg
attcaacaattgatacatatttgttctcctcttctaaaaaatagaacttctgggctttgg
tttggtgagtcgtccgagatcatgtttacatacctatgaacttaccctcttcaagtatat
cggatactaataagaat-----------tttttattgtgtcaactctctcttcacgtatt
ttat--------------------tatatgtatttttttatataaaa-------------
-----aataaaaaaagaaaaaaacctctactttgtgcaagtgataagagaaaatatgaaa
gattttcttatttttcttgattt----------------tctcaagattttgaacctcgc
tatgaataaacttctatatctcgatatatacatatataatctctacatata---------
-------------------tctctatatatacatatattatgtacattatgcagtagact
cataatgagaaatcaaagtggctaatttttgaattgaataaaaagcccttttaactcagt
ggtagagtaatgccatggtaaggcataagtcatcggttcaaatccgataaagggcttttt
atttggtggtagagtaatgccatggtaagacgtaagtcatcggttcaaatccgataaagt
acttttctactaaatttattatttattcac-tttttttctttgtttttgaaaatttctct
attttttcttgaattttatgacttagtgtgggatgcatgcatttttggtctgaacgctaa
acgaagcacggggtggaaattacaaaaaagaaatcaaattggactctttttcctgttaga
tcaatcaaataactacctg-tactgaactaatctagaatcccttttattaatctattctt
attctataccctttaaatgaatttccctaaaaagtagggaatgatccgtgaattaaccta
accatcaactaaaaaaaatcctatgaaagcataacagaaaagtaggaaagactctttgct
ttggatctagttatactcttcgagtatattgacaattccaaaaaactgc-----------
--------tcatactatcattatagtataatgac--------gagcggttgtatatggcc
ctatcgtctagtgaagtgatgcccctatcgtctagtggttcaggacatctctctttcaag
gaggcagcggggattcgacttcccctgggggtagggagtattatgaaaggag--------
-------------------gttaatcatagattctaaaaaaccctagaataaattcttcc
tgggtcgatgcccgagcggttaatggggacggactgtaaattcgttgacgatatgtctac
gctggttcaaatccagctcggcccaaaaatctagggcttcgtgaatatgaactagatcca
tttgtttttcttcc-----ataaaataaaatgtctgatccatagaaataaaggataaagc
gaaagggggaaatttctttctaatccatatctctctcattccttttttacaaacaaaaga
gtt-----------tttcttattgagatgaaaggtggattatcatccatttttagcgata
aaaaatcgcgacatactagttatgtcactctcactatacccacatatgatat--------
----------------------------------------------gtgggtatgtagta
tatgattcgtctatttcttagagtacgacaggcgaatcgaatc-------------ttct
tatggttctatttaagaataggtatgccatacaccccgcggggattgtagttcaattggt
cagagcaccgccctgtcaaggcggaagctgcgggttcgagccccgtcagtcccgaactag
ggttcaatgaatggagaaattcatctttcctttttccatgaaaaa------gggggggca
ggagagaagatcaaatacctatggggcacccttatttcactttttttatttcgcatttct
cattaaagagggaggggaggcctataggaattttttttttttttcactactcccggttga
taaggaaagacatacatatcatacttggattagtgtaatttaggatattactctatcctt
atgatgataccatcctcatcttaacttcctattcgactcttatcttatggaatagagtac
cggtattttaccgaaatccatacataaatcgtattcgttttttcttagacatagacagtg
aatttaattgaatataattagtactttactttttggattaaaccaggccccctccatttt
gtagttccaactttgtttgtgtatgttcaatgactaattggaaagaatctatctcatttt
cattccatttgcggactcctttttta-----tggatctgttctcatctttagaccccaaa
agtggatattgatagtaacctaataaaataaaa-gaaaaaccaagcaaagcaaacgccct
ttttcc------------------------------------taaattaattaaaatatt
cga--tttttttttatttaagccctcttttctccatctcacttctacttctactgcttat
ttggatgtctatgtgacccatagaaagtcggtcatataatacatacatacataattgtat
gtataactataagaaaaaggaagggaaattggataagataagaaagatcgtgggttatag
atatagaaaagaaaaagtggatcttcctatgttatactattccactctcaaccatgaatt
gatttgatagatccgatattcataatattgaattgattcagtattatcagaatgcaagtc
ctccccttgaatttacaggatacccctttttcctctccatgggattacatcccgagttat
tgtgaaaaaaataaagaggttatggaagtcaatattctcgcatttattgctactgcactg
tttattctagttcctactgcctttttacttattatttatgtaaaaacagtcagccaaaat
gattaattggaattccaattaatcattg-----aagaaatgaaaaagggattaaataaaa
taaaaatccaagtcttaaatgaaaggatctggttggaatcataaagtgtggtagaaagaa
ctacatatagttttttctacgacactttagagtcttt-----------------------
----------------------------ctattatattatcttgaatctacatagaatag
attagtagattgaaatagtagtctaattcaatttcttttttcactgcatccacttaattt
caatcaagtaaaaataaaaaaatcgaagacaattcttcacgaaaaaatccatggagggag
agaaaaataatatgagaatagactatagtaaaaagtaaaagaaaaaaagtaaaaggaaaa
aagtaaaaggaaaaaaccagcgaatctttcatgcttaaacatgcggcgagatacttcaaa
agagcataaaaattattctaagaataagaaaagaatataaaacaaatggaaagtgtacga
tatgttgtgaatagctccgtggaagaaagtctaattttcttatgtatagaacttttttaa
ccattcgtcacttctagtagaaattttgaattgctgtaatcgctctttctatttctat--
---------------atagtagaatagaacgactctttcttacaagagtttcttacaggt
acaggagtgaaacaaaactaaagaaagagagaaagaataaagtttggcaaaatgattaat
gcaaaacgatcaattaaagaaaaaagttgatacaacaattcgactactcaatcaattagt
agtatccctagagtccactcctcccccatactactagtgaaagagaaaatgtaaagacta
ccattaaagcagcccaagcgagacttactatatccatgtaaattatgtctcctatttcta
tgaaggaattattctactattgatcaataatcatagtggaatcaagggtacagagtcaaa
aagggattctgccctaacgctatggatgaat--cagttcaaggaatttactcctaacaaa
ttcttataggatttctggtagaattggagagcattaagtataaatacgatacatagccct
tttccttaaaaaagagtacggggatgatgtcctgaatagaagacgcgggaataggaagat
tttttcttccttttgttaccc-tttt-----tttataagcaaaggacgtcagaatatacc
ataaaattaggatagataaatatttattggatacctaccttgcctatgtttatttttaac
ctaaaccctacagcccttctatcattctatgaaagaatgaggagactttatccacaactc
cgaaattgatttttgatcagcctattcaatctgattctcgacagaatcagtagcccttac
tttagtgtatgt-----------------aggtagcataagatgtatgataaataaaatg
tatgataattaggaagtcttgatattccttcgtggagtcccttcttcaatcttagattga
aaaaaaaaaagaatgccccttagggg-cccttt-ggatatcaagatttctgacatcttag
ccttgtaatttttaattctcgaatcgaatcaattaagaatcaat----------------
-----taaaattaataaaagaataaggaaacgcaacctcatccttattggtagccgtttg
ggccactaccgac------------------------aaaacaaaccctagtttgagg--
------atagaactatggattctcaaaatccagtatcgccaggcctagttactctcttgc
cccaacttatgcagggtacgaatttgttgagttcgatcagtactata-agcctaagtatt
ttattgatcaggcggcacccagatttgaactggggataaaggatttgcagtcccctgcct
taccgcttggccatgccgccaaaaaatccgatctaaaatagagaaaagagcaagtattca
tccaggttttcttactaaaacctcctttcttttatcttgaatctaattctacttactttt
ttccaatctttttcaaaaaatctattcctgctttttttgaatccagtttcgattattctc
ctcgatggattctatcttaaaacaaacattgctaacactagaaaacttcccttttctttc
------------tattgagatgaaaaaagagaaaaagtggatttccagtcacaggctgca
aaattcagaacaaattggaaccattaactagaattcta-tatttttttttgaa-------
ttgcagtagtgaacaactcttaaatcggtattctctccccccttccttttaatggcataa
taaaatagatatggatttatgcctaatccgtgtataggtaaactacaggtccgaacagca
ttattatccataacagcattatta------tccatggatcccccttatgtacatatctct
atggggaatcgtgctttaatttttcattgcattaaatatcttgaataaaaaaaagaa---
---------atttggtctgatatagagtatgacctgaccatcttggcccacccaagtgaa
attacgataaaagcagggatatgtggagaggtggataactagattggcatgtacttaaaa
aaaggacttacttttttttaggattctacaatgaaatcctatattttctagcaattctac
tac-tacgaaacaaaaaagaaccctcaaattctta-ttcttttttgaaattaaactaagc
gtgctattct-------aaatcgaactaaagtcaaattttctagtgcttataaattatta
tactatggctttatcccattcatagaaaggagataaaatgagaaatctttgccatccaat
ctgattagtatcataaagtgtaagtggcagaatttttttctaggaatgttttatcaattc
attttcattc-----gatttgtacccctggcaaattcgaactttcgtcgaaattgtctcc
attcatatgtatgaaatacatatatgaaatatgtatgtggagttccctagaatttcatgt
gattcagtaaa--------------------------cagaatatggattccataattgc
tagatcgatccatagggattgatgaagagtgagctgataat-ggaatttttcttcgataa
acaggaaacttaagattaagatgctccggaatggaaatgagggaatgtccacaatacccg
gatttagtcagatccaattcgagggattttgtaggttcattaatcaaggcttggcagaag
aacttgagaagtttccaacaattaaagatccagatcacgaaattgcatttcaattatttg
cgaaaggatatcaattgctagaaccctcgataaaagaaagggatgctgtgtatgaatcac
tcacctattcttccgaattatatgtatctgcgagattcatttttggtttcgatgtgcaaa
agcaaaccatttctatgggaaacattcctataatgaattccttaggaacctttataataa
atggaatataccgaattgtgatcaatcaaatattgctaagtcctggtatttactaccgct
cggaattagaccataagggaatttctatctacactgggactataatatcagattggggag
gaagatcggaattagcaattgataaaaaagaaaggatatgggctcgcgtgagtagaaaac
aaaagatatctattctagttctatcatcagctatgggttcgaatctaaaagaaattctag
ataatgtttcctaccctgaaattttcttatctttcccgaatgctaaggagaagaagagga
ttgagtcaaaagaaaaagctattttggagttttatcaacaatttgcttgtgtaggtgggg
acctggtattttcggagtccttatgtgaggaattacaaaagaaattttttcaacaaaaat
gtgaattaggaaggattggtcgacgaaatatgaatcggagactgaatcttgatatacctc
agaacaatacattcttgttaccacgagatgtattggccgctacggatcatttgattggaa
tgaaatttggaacgggtatacttgacgatgacgatatgaatcacttgaaaaataaacgta
ttcgttcggttgcggatctgttacaagatcaattcggactggctcttggtcgtttacaac
atgcggttcaaaaaactatccgtagagtattcatacgtcaatcgaaaccgactccacaaa
ctttggtaactccaacttcaacttcgattttattaataactacttatgagaccttttttg
gcacataccccttatctcaagtttttgatcaaaccaatccattgacacaaactgttcatg
ggcgaaaagtgagttgtttgggtcctggaggattgacggggagaactgcaagttttcgga
gccgagatattcatccgagtcactatgggcgtatttgtccaattgacacgtccgaaggaa
tcaatgttggacttactggatccttagctattcatgcgagaattgaccactggtgggggt
ccatagagagtcccttttatgaaatatctgagaaagcaaaagaaaaaaaagagagacagg
tggtttatttatcaccaaatagagatgaatattatatgatagcagcaggaaattctttgt
ccttgaatcagggtattcaggaagaacaggttgttccagctagataccgtcaagaattcc
tgactattgcatgggaacagattcatgttagaagtatttttcctttccaatatttttcta
ttggaggttctctcattccttttattgagcataatgatgcgaatcgggctttaatgagtt
ctaatatgcagcgccaagcagttccgctttctcggtccgagaagtgcattgttggaactg
gattggaacgccaaacagctctagattcgagggtttccgttatagccgaacgcgagggaa
agatcatttctactgatagtcacaagatccttttatcaagtagtgggaagactataagta
ttcctttagttacccatcggcgctctaacaaaaatacttgtatgcaccaaaaacctcggg
ttctgtggggtaaatccattaaaaaaggacaaattttagcggagggagctgctacagttg
gtggggaacttgctttaggaaaaaacgtattagtagcttatatgccatgggaaggttaca
attttgaagacgcagtactaattagcgaacgtttggtatatgaggatatttatacttctt
ttcacatccgaaaatatgaaattcagacggatacgacaagccaaggctccgctgaaaaaa
ttactaaagaaataccacatctagaagaacatttactccgcaatttggacagaaatggag
ttgttaggttgggatcctgggtagaaactggcgatattttagtaggtaaattaacgcctc
agatagcgagcgaatcgtcgtatatcgcggaagctgggttattacgggccatatttggcc
ttgaggtatccacttcaaaagaaacttctctcaaactacctataggtggaagagggcgcg
ttatcgatgtgaaatggatccagagggaccccctagacataatggttcgtgtatatattt
tacagaaacgcgaaatcaaagttggggataaagtagccggaagacacgggaataagggga
tcatttccaaaattttgcccaggcaagatatgccctatttgcaagatggaacacctgttg
atatggtcttcaatcccttaggagtaccctcacgaatgaatgtgggacaaatatttgaaa
gctcgctcggattagccggggatctgctaaagaaacattatagaatagcaccctttgatg
agagatatgagcaagaggcttcaagaaaacttgtgttttcagaattatatgaagccagta
aacaaacaaaaaatccatgggtatttgaacccgagtacccgggaaaaagcagaatatttg
atggaagaacaggagaccccttcgaacaacctgttctaatagggaagtcctatatcttaa
aattaattcatcaagttgatgagaaaatccatggacgttctactgggccctactcacttg
ttacacaacaacccgttagaggaagagccaagcaagggggacaacgagtaggagaaatgg
aagtttgggctttagaaggatttggtgttgctcatattttacaagagatacttacttata
aatctgatcatcttatagctcgccaagaaatacttaatgctacgatctggggaaaaagag
tacctaatcacgagtatcctccagaatcttttcgagtgctcgttcgagaactacgatctt
tggctctagaactgaatcatttccttgtatctgagaagaacttccaggttaatagggagg
aagtttgatcggaataaatataaattcttttcttatttatgattgaccaatataaacatc
aacaacttcaaattggactcgtttcccctcaacaaataaaggcttgggctaacaaaaacc
tacctaatggggaagtcgttggcgaagtcacaaggccctctacttttcattataaaaccg
ataaaccagaaaaagatggattgttttgcgaaagaatctttggacccataaaaagcggaa
tttgtgcttgtggaaattctcgagcgagcggagctgaaaacgaagaggaaagattttgcc
aaaaatgcggggtagaatttgttgattctcggatacgaagatatcaaatgggatacatca
aactcgcatgtcccgcgactcatgtgtggtatttgaaaggtcttcctagttatatcgcga
accttttagataaaccccttaagaaattggagggcctagtatatggcgatttctcttttg
ctaggcccagcgctaaaaaacctactttcttacgattacgaggtttattcgaagatgaaa
ttgcatcctgtaaccacagcatttctccctttttttctaccccaggctttgcaacatttc
gaaatcgggaaattgcgacaggagcaggtgctattagagaacaattagcagatttggatt
tgcgaattattatggagaattccttggtcgaatggaaggaattagaagacgaggggtata
gtggagatgaatgggaagatagaaaaagacgaataagaaaagtttttttgattagacgca
tgcaattggcgaaacattttattcaaacaaatgtagaaccagaatggatggttttgtgct
tattaccagttcttcctcccgaattgagacccattgtttataggtctggggataaagtag
tgacttcggatattaatgaactttataagagagttattcgtcggaacaacaaccttgcct
atctattaaaaagaagtgaattagcgccagcagatttagtaatgtgccaggaaaaattgg
tacaagaagccgtggatacacttcttgctagtgggtcccgcgggcaaccaacgagggatg
gtcacaataaagtatacaaatcactttcagatgtaattgaaggtaaagagggaaggtttc
gcgagactctgcttggaaaacgggtcgattactcggggcgttctgtcattgttgtgggtc
cttcgctttcattacatcaatgtggattacctctagagatagcaataaagctttttcagc
tatttgtaattcgcgatttaatcacgaaacgcgctacttctaatgtcaggattgctaaaa
ggaaaatttgggaaaaggaacccattgtatgggaaatacttcaagaagttatgcggggac
atcctgtactgttgaatagagcacctaccctgcatagattaggcatacaggccttccaac
ctactttagtggaggggcgtactatttgtttacacccattagtgtgtaagggtttcaatg
cggactttgatggggatcaaatggctgttcatctacctttatccttggaagctcaggcgg
aagcccgtttacttatgttttctcatatgaatctcctatctcccgctattggggatccta
tttgcgtaccgacccaagacatgcttatcggactttatgtattaacgattggaaaccgtc
ggggtatttgtgcaaatagatataatagttgcggaaactatccaaatcaaaaagtaaatt
ac------------aataataataattataagtatacaaaagataaagaaccccattttt
ctaattcctatgatgcactgggagcttatagacagaaacgaatcagtttagacagtccct
tgtggctccgatggaaactagatcaacgcgtcattgggtcaagagaagttccgattgaag
ttcaatatgaatctttggggacttatcatgagatttatgcccactatctaatagtgggaa
atagaa---------------------aaaaagaaatccgttctatatacattcgaagca
ctcttggtcatatttctttttatagagaaatagaggaagccatacaaggatttagtcagg
cctattcatacactatctaaacaaggaagttagattcggcgatgcccctccctttcgggg
ggcattcc-----gatttcgctagtatcatcatttttgccgcgcgaatccagattgagat
taaggaaaggaagttaattaaattttcgaatcactgactcaggcccattgtcgaat----
-------------------cctactcagcaattgtcgaatcctactcagccgaaaaaggg
ggtacttatgtatggcggaacgggccaatctggtctttcataataaagagatagacggaa
ctgctatgaaacgacttattagcagattaatagatcatttcggaatgggatatacatccc
atatactggatcaaataaagactctgggctttcatcaagccactactacatcgatttcac
taggaatcgaggatcttttaacaataccatctaagggatggttagtgcaagacgcggaac
aacagagttttcttttggagaaacactattattatggggctgtacacgcggtagaaaaat
tacgccaatccgttgagatatggtatgctacaagtgaatatttgaaacaagaaatgaatt
cgaattttcggataacggatccttctaatccagtctatctaatgtctttttcaggagcca
gaggaaatgcatctcaggtacaccaattagtaggtatgagaggattaatggcggatcctc
aaggacaaatgattgatttacctattcaaagcaatttacgcgagggactttctttgacag
aatatataatttcctgctacggagcccgcaaaggggttgtagatactgctgtacgaacag
cggatgctggatatcttacacgtagacttgttgaagtagttcaacatattattgtgcgta
gaagagattgtggtactatccaaggtatttctttgagtcctcaaaatgggatgacggaaa
aactttttgtccaaacactaattggtcgtgtattagcagacgatatatatattggttcac
gatgcattgccgctcgaaatcaagatattggaattggattagtcaatcgattcataactg
cctttcgagcacaaccatttcgagcacaaccaatatatattagaaccccctttacttgcc
ggagcacatcttggatctgtcaattatgttatggtcggagtcccactcatggcgatctgg
tcgaattgggggaagccgtaggtattattgcaggtcaatcaattggggagccagggactc
aactaacattaagaacttttcatactggcggagtattcacagggggtactgccgaccttg
tacgatccccttcgaatggaaaaatccaattcaatgaagatttggttcaccccacacgta
cccgtcatgggcagcctgcttttctatgttatatagacttgcatgtaactattcagagtc
aggatattctatatagtgtgaatattccctcaaaaagcttgattctagtgcaaaatgatc
aatatgtagaatccgaacaagtaattgcggagattcgtgccggaacgtccactttgcatt
ttaaagaaaaagtacaaaagcatatttattccgaatcagacggggaaatgcactggagta
ctgatgtttaccatgcgcccgaatatcaatatggtaatcttcgtcgattaccaaaaacaa
gccatttatggatattgtcagtaagtatgtgcagatccagtatagcgtctttttcgctcc
acaaggatcaagatcaaatgaatacttattctttttctgttgacggaagatatctctttg
acctctcaatggctaatgatcaagtaagacatagactgttggatacttttggtaaaaaag
atagggaaattcttgattattcaacgccggatcgaatcatatccaatggccattggaatt
ttgtctatccttctattcttcaagataattcggatttgttggcgaaaaagcgaagaaatg
ggttcgtcattccattacaatatcatcaagaacaagagaaagaactaatatcctgtttgg
ggatttcgattgaaataccctttatgggtgttttacgtagaaatactatttttgcttatt
ttgacgatccacgatacagaaaagataaaaaaggttcaggaattgttaaatttagatata
ggaccctagaggacgaatataggactcgagaggaagactcagaggacgaatatgggagcc
cagagaacgaatataggacccgagaggaagaatatgaaaccctagaagacgaatatagga
ctcgagaggacgaatatgaaaccctagaagatgaatatgggatcctagaggacgaatatg
aagccctagaagacgaatatgggatcctagaggatgaatataggactggagagaaagact
cagaagacgaatatgggagcccagaga---------------------acgaatatagaa
cccgagaggacgaatatggaactctagaggaagactcagaggacgaatatgggagcccgg
aggaaggctcagaggacgaatatgggactttagaggaagactcagaagaagactcagagg
acgaatacgggagcccagaggaggattccatcttaaaaaaagagggtttgattgagcatc
gaggaacaaaagaatttagtctaaaataccaaaaagaactagatcggttttttttcattc
ttcaagaactgcatatcttgccgagatcctcatccctaaaggtacttgataatagtatca
ttggagtggatacacaactcacaaaaaatacaagaagtcgactaggtggattggtccgag
tgaagagaaaaaaaagccatacggaactcaaaatcttttccggagatattcattttcctg
aagaggcggataagatattaggtggtagtttgataccaccagaaagagaaaagaaagatt
ctaaggaatcaaaaaaaaggaaaaattgggtctatgttcaacggaaaaaaattctcaaga
gcaaggaaaagtattttgtttcggttcgacctgcagtcgcatatgaaatggacgaaggga
gaaatttagcaacacttttcccgcaagatctcttgcaagaagaggataatttccaacttc
gacttgtcaattttatttctcatgaaaatagcaagttaactcaaagaatttatcatacga
atagtcaatttgttcgaacttgcttagtagtgaattgggaacaagaagaaaaagaggagg
ctcgtgcttcccttgttgaggtaagagcaaatgatctgattcgcgatttcctaagaattg
agttagtcaagtccactatttcgtatacacgaagaaggtatgataggacaagtgcaggac
cgattcccaataataggttagatcgc------accaattccttttattccaaggcgaaga
ttcaatcacttagccaacatcaagaagctattggcaccttgttgaatcgaaataaagaat
accaatctttgatgattttgtcggcatccaactgttctcgaattggtttattcaagaatt
cgaaatatcccaatgcggtaaaagaatcgaatcctagaattcctattcgagatatttttg
ggcccttagccgctattgtacctagtatatcgaatttttcttcatcttactatttactaa
cgcataatcagatcctgttaaaaaaatatttgttccttgacaatttgaaacaaaccctcc
aagtacttcaagggcttaaatactctttaatagatgaaaatcaaaggatttcaaatttcg
atagtaacatcatgttggatccattccatttgaattggcactttctccatcatgattctt
gggaggagacatgggcaataattcaccttggacaatttatttgcgaaaatgtatgtctat
ttaaatcgcacataaaaaaatctggtcaaatttgcattgttaatatggattcctttgtta
taagagcagctaagccttatttggccactacaggagcaactgttcatggtcattatggag
aaatcctttacaaaggagataggttagttacgtttatatatgaaaaatcgagatctagtg
acataacgcaaggtcttccaaaagtagaacaaatctttgaagcgcgttcaattgattcac
tatcgccgaatctcgaaaggagaattgaggattggaatgagcgtataccaagaattcttg
gggtcccctggggattcttgattggagctgagctaaccatagcccaaagtcgtatctctt
tggttaataagatccaaaaggtttatcgatcccaaggggtacagatccataatagacata
tagagattattatacgccaagtaacatcaaaagtgcgggtttccgaagatggaatgtcta
atgttttttcacctggggaattaatcggactattacgagcagaacgagcaggacgagctt
tggatgaatcggtctattatcgggcaatcttattgggaataacaagggcttccctgaata
cccaaagtttcatatctgaagcaagttttcaagaaactgctcgagttttagcaaaagctg
ccctacgaggtcgtattgattggttgaaaggcctgaaagaaaacgtagttctggggggga
ttatacctgttggtaccggattccaaaaatttgtgcatcattccccacaagacaagaacc
tttatttcgaaattcaaaaaaaaaatctattcgcgtcggaaatgagagatattttgtttc
tccatacagaattagtttcttctgattctgatgtaacaaacaatttctatgagacatcag
aacccccatttacccccatttatacgatttaaggatacataaagcagatttttttatttt
tatttaaactagacttttgaccttagaacactaacaggtcagattttagatttttatttt
aa-----------------------------------------------------taagt
taataagtaaaagaagtcagttaattcattaaggttacgtttataccatgtatcaatggc
caattctcagtggaaggttacatcggaac----------------------aattattat
ttatttcaagctatttcggctctttcttaattttca-----aaaaaaaaagaaaaaaatt
ccgtaatggaatggtaggatgaa-aaaaaaagacaaaatcaaaaggaagtgtggaaaaaa
tgacaagaagatattggaacatcaatttgaaagagatgatagaggcgggagttcattttg
gtcatggtattaagaaatggaatcctaaaatggccccttacatctcggcaaagcgtaaag
gtactcatattacaaatctcgctagaacggctcgttttttatcagaagcttgtgatttag
tttttgatgcagcaagtcagggaaaaagcttcttaattgttggtaccaaaaaaagagcag
cggatttagtagcatcagctgcaataagggctcgttgtcattatgttaataaaaagtggt
tcagtggtatgttaacgaattggtcgattacgaaaactagactttctcaatttagagact
taagagcagaagaaaagatgggaaaattccaccatctcccaaaaagagatgtggcaatct
tgaagagaaaattatctaccttgcaaagatatctcggcgggatcaaatatatgacgaggt
tgccggacattgtgatcgtccttgatcagcaaaaagagtatatagctcttcgggaatgtg
ccattttggggattcctactatttctttagtcgatacaaattgtgacccagatctcgcaa
atatatcgattccagccaacgatgacactatgacttcaattcgattgattcttaacaaat
tagtatttgcaatttgtgagggccgttctctctatataagaaatcgttgattaagaagaa
tagttcattcttgggtaactgcgtagatttatgggatcacttactattcttttttg----
-----ttttgcatagataaaagaaggggaatattgatatatattagagggtatt-----g
atatatattatcatctgatgtgatttcttggtatcctaaatataagattaatacttcaag
ttgctgagttgagaaagagatggttgaatcaaaagaattccttttttgaagttcaatttt
tatcagaggacaatatgaatattataccatgttccgttaaaacactcaaggggttatatg
atatatcgggtgtagaagtaggccaacacttctattggcaaataggaggtttccaaattc
atgcccaagtactcatcacttcttgggtcgtaattactatcttgctaggttcagttatca
tagctgttcggaatccacaaaccatcccgaccgacggtcagaatttcttcgaatatgtgc
ttgagtttattcgagacttgagcaaaactcagattggagaagaatatggtccctgggttc
cctttattggaactatgttcctttttatttttgtttcgaattggtcgggtgctcttttac
cttggaaaattatacagttaccccatggggaattagcagcacccacgaatgatataaata
ctactgttgctttagctttactcacatcagcggcatatttttatgcgggtcttagcaaaa
aaggattgagttatttcgagaaatatattaaaccaaccccaattcttttaccaattaaca
tcctagaagatttcacaaaaccattatcgcttagttttcgacttttcggtaatatattgg
cggatgaattagtcgttgttgttcttgtttctttagtccccttagtagtccctataccgg
tcatgtttcttggattatttacaagcggtattcaagctcttatttttgcaacattagccg
cagcctatataggtgaatccatggaaggtcatcattgaattgactagt----tttcaaaa
tagtc--tttttttttagcttagctcaattcatgtacggttccagataatccgcttggtt
ggaaaactcaattaaatagttagaaatgcgtatgaatatacaacctagagttgtaggaga
gagaatagactatattacggaattgtcaaagtatatatgcattaaggggggcggagtcag
gctagatctatatccttaatgtctataagcccagtcatcttttgtgcgggtttttaagga
atgattttagaatccgattcatcaatagaaaatgagaaaatacg----caaaatagaaga
aacaaatgtatatgggatattatatattcctaagttggattcattatctaatccgatata
tcgaattccctctatatgg----------------aattggattccatatccagttctat
gcagcatattgttatcaattgtatatcttgatttaattcctattggatttggattaggtc
gatttcaataggggttcttcctctatttcgtc---------------ttttattatggat
tagatgataggggaaaaaataggaactcaaggatatcgaagagtaaagaaagaagaatgg
aatgaaagagtggttggttggaaagaaagagaaataggataatgagaatcatatggattt
acacaaacctctaacgattagaaactaaaaatgagatctcgaagtagttcggacaattca
gattatcatt-------------------------------tcaatttgtactttttagt
tacttctccccaatagagcttagaagtaagaatttcttggttgattgtatccttaaccat
ttct-ttttttttttgacacgaggaactcaccatgaatccactaattgctgctgcttccg
ttattgctgctggattggccgtagggcttgcttctattgggcctggagttggtcaaggta
ctgctgcaggacaagctgtagaaggtattgcgagacagccagaagcagaaggtaaaatac
gaggtactttattgcttagtctagcttttatggaagctttaacaatttatggactagttg
tggcactagcgcttttatttgcgaacccttttgtttaatcctaaaaaagaaaatgagtcc
tttagattagatacttttttctttttttagtaaattggtatttgcttctgcaattccaat
tatatcaatactttactcctatttattactcctggaattacctatttattgggacagaca
ataccccaccccaggaagggctgatttgaggatgatcaatttagaggatatgctcgcctt
cttccttcccgtccttagtttaggacagtggaaagtctttttccttttattttaggaatt
tttggaacatttcaacaaaggagtctttcacaggtcaaacgagacctaagacttaatcta
aaagaaattattagattgaatctatttgcattaaaaattgcattaaaaaaaattacatta
aaaaaaccgatcaaaaaagggcgagcgaagtaagtgatcgaaaaactttgctctttgttc
gtcctatctat---------------------aagaggagagcatatgaaaaatgtaacc
cattctttcgtttttttagctcactggccatccgctgggagtttcgggcttaataccgat
attttagcaacaaatctaataaatctaactgtagtggttggtgtattgattttttttgga
aagggagtgtgtgcgagttgtctatttcaagaatagattggatctatccggctgcacttt
aaaatatttt------ttcttattttttggataaataagaaaaaggtgcacgatctcgac
gaattacttctgaataaattcagaaatcatatggaagaaccatagcatttcgcgactcat
tggtaaatcaactttgattctctatagaccaataatgtgagaccattaacacggttaaag
ctaaactgcttgaagtccaggcaaaaaggggtactctttctacaactatattagt-----
---attagtaccgaaatgctttaaacgggaaatagctaatgtagaatttatctgatataa
aacactcatatcgataaaatggtttgaactatttactagaagggcaccctgccctttttt
atccaatgccgaatcgacgacctatgtataaaat--aaaaaaaagagaaattttttggat
ttgaag--aaaaaaaaagaattctatcaattttcattttccatttatttagttagttttt
cttaatgaaattgaaattattaactaaagggcaaatacaaataaagaaacaactttgctg
accatgatagatttttatctaggcggaagagtcctcttaatatttatctagtcttatatt
cttaatatgggtttcggtatattgaaatataagcagaaaagagaagatagaggataggct
cattacat------aaaaaaaaagatatggaaatagccatagcaaaaaaaa--aataaaa
aggagcgtgagagccaaatgaatcgaaagattcatgtttggttcgggaagagatcatcaa
aattgtaaacttaatagcaagataatctactttcattaaaagatttattagataatcgaa
aacagagaatcttgagtactattcgaaattcggaagaattgcgtagagggaccattgagc
agctcgaaaaagctcgggttcgattacagaaagtcgaactagaagcagatgagtatcgaa
tgaatggatactctgagatagaacgagaaaaagcaaatttgattaatgctacttctatta
gtttggaacaattagaaaagtctaaaaacgaaatcctttattttgaaaaacaaagggcga
tgaatcaggtccgacaacgggttttccaacaggccatacaaggagctctaggaactctga
atagttgtttgaataccgagttacatttccgtacgattcgtgctaatattggcattctcg
gggccatagaatcaaagaaataattaaattaattaggccttgaacttctactttcgttta
gaatttaggcattatttttccccttgcttccaaaaaaaagagtcaagaaacactaatggc
aacccttcgagtcgacgaaattcataaaattctccgcgaacgtattgaacaatataatag
gaaagtagggattgagaatatcggtcgcgtaattcaagtgggggatgggattgctcgtat
tataggtcttggtgaaataatgtcaggtgaattagtcgaatttgcagaagggactagggg
tattgctctgaatttggaatccaaaaatgttgggattgtattaatgggcgatgggttgat
gatacaagagggaagttttgtaaaagcaacaggaagaattgctcagatacccgtgagcga
ggcttacttgggtcgtgttataaatgctctggctaaacctattgatgggagaggcgaaat
tgtagcttcggaatctcgcttaattgaatctcttgctccgggtataatttccaggcgttc
cgtatatgaaccccttcaaacagggcttattgctatcgattcgatgatccccatagggcg
cggtcagcgagagttaattattggggacagacagactggcaaaacagcagtagccacaga
tacaattctcaatcaaaaagggcaagatgtaatatgtgtttatgtagctatcggtcaaag
agcatcctccgtggctcaagtagtaactactttccatgaagagggggccatggaatacac
tattgtagtagctgaaatggcggattcacctgctacattacaatacctcgccccttatac
gggagcagccctggctgagtattttatgtatcgcgaacggcatactttaataatttatga
tgacctctccaaacaagcacaagcttatcgccaaatgtcccttctattaagaagaccccc
cggccgcgaagcttatccaggggatgttttttatttgcattcacggcttttagaaagagc
cgctaaattaagttctcttttaggcgaaggaagtatgaccgctttaccaatagttgagac
tcaatctggagacgtttccgcctatattcctactaatgtaatctccattacagatggaca
aatattcttatccgcggatctatttaatgccggaattcgacctgctattaatgtgggtat
ttctgtttccagagtaggatccgcggctcaaattaaagccatgaaacaagtagctggcaa
atcaaaattggaactagctcaattcgcagaattacaagcctttgcacaattcgcctctgc
tctcgataaaacaagtcagaatcaattggcaaggggtcgacgattacgggaattgcttaa
acaatcccaatcaaaccctctcccagtggaagagcagatagctactatttataccggaac
gagaggatatcttgattcgttagaaattggacaggtaaagaaatttctggatgagttacg
taaacacctaaaagatacgaaacctcaattccaagaaattatatcttctagcaagacatt
caccgagcaagcggaaatccttttgaaggaagctattcaggaacagctcgaagggttttc
ccttcaggaacaaacataaattttgcatgtctactcttgttagtagaagaggaatcgttg
agaaagatttttcatttgaatcatgcaaaaaagttttcttagtttttagtatagttattt
aaaga-----------------------atagatagaaataagattgcgtccaataggat
ttgaacctataccaaaggtttagaagacctctgtcctatccattagacaatggacgcttt
tctttcatattttcttctttcttttcat---ttttttttttttctcttgttccgataaaa
aaatcttagactgaaactcttttaggaaag-aaaaagaaatccatatacaaatggatgat
gcatatatcataaagaaggaatatggagcaggtagtgggaatcgaacccgcaaccccaag
gttatgagccttgtgagctaccaaacagctctatcctcttaaactaaagagcggggaact
agtggataaaaaggggttggatacgcccctctaccatatctatacaaatagaatagtcca
tttatacagaatggtaaagagggctcttctacgatcatccattctagaaatccatacaaa
tatgaaagaaagggtattttatccttaccaactggatcttgttgcacccggtaacaaaca
tgcataaaccatttctcgaagtatgtgtccggatagtccaaagtctcgatagttagctct
aggtcttccggtcaaaaaacaacgtcgatgaaggcgtgtaggtgcactattacgtggtag
ggattgcaatttttctcgcattttcgttttttcactcaaactcaagggggaaactttgct
tcttatctttttttttgaagatcgacgaatcaaatgatatttctgttctaatttctgccg
cttcttctccctctgaatcaaacttttttttgccataatgtgccgttcctattattacca
agtatatggttcgaatcctagatggaaaaataa-atagaaaaagaaatctaagaaggcgg
atcctccctctccatcaagagtaatgaactaggtgctggtacagtacaaaaaaaacaaaa
aaaactaactaaattaaccaaacttgcctgatgttgaggcaatcaagaaagctgcataag
tgaatatataacccacggaaaagtgggctaatccaaccaatcttgcttgcacaatggaaa
gagccacgggcttatctctccagcgaattaaattagccaaaggtgtgcgttcatgagccc
atgctaaagtctcaattaattcctgccaatatccacgccaggaaattaagaacataaatc
cagtagcccaaacaagatgtccaaataagaacatccacgcccataccgataaactattca
tcccaaaaggattatatccattgataagttgtgaagagtttaaccataggtaatctctta
accatcccatcaaataagtggaggattcattaaattgtgaaacgttgccctgccataatg
tgatgtgtttccaatgccaataaaaagtaacccatccaatggtatttaacatccagaaaa
ctgccaaataaaacgcgtcccaagcagaaatatcacaagtaccgccgcgccctgggccgt
cacaaggaaaactatacccaaaatcctttttatccggcattaatttggaaccgcgtgcat
ctaaagcaccctttactaaaatcaatgtagttgtatgcaaacctagagcaatagcatgat
gaaccaagaaatccccaggtcctattgttaagaaaagagaattactattctcattaacag
cattcaaccatccgggcaaccatagggttcgacctgcattgaaagcggggccgctcgttg
aagataagagtatatcgaacccatatgtcgtcttaccatgagcagattgtatccattggg
caaatataggttcgatcaagatttgcttttctggagtaccaaaagcaagcatgacgtcgt
tatgaacataaaggcccaaggtatggaatcctaggaagaggctagcccaacttaaatgag
atatgatagcttctttatggtctaacattcttgccaatacattatcctcattctgttccg
gattgtaatccctaatgaaaaaaatagctccatgagcaaaagcccctgtcatgatgaacc
ctgcaatatattggtgatgagtatataaagcagcttgagtggtaaagtcttgtgctatga
atgcataagcaggtaaagagtacatatgttgagctactaaggaagtaataacccctaaag
aagctagagcaagacctaattgaaaatgaatcgaattattgattgtgtcgtaaaggccct
tatgcccacgccctaatcgaccccccggaggagtatgtgcttctaaaagatctttgatac
tgtgcccaattccgaagttagttcgatacatatgaccggcaatgagaaaaataaatgcaa
tagctaaatgatggtgagcaatatcggtcagccacaaactttgtgtttgtggatggaatc
ccccaagaagagttagaatggcagttccggctccttgagcggtaccaaataaatgattac
tcgaatcagggttttgggcataaagattccactgacccgtcagaaggggtcccaacccct
ggggatagggtaatacatctaagaaattattccatcgaacgtactcccccctggatccgg
gaatagcgacatgaactaaatgtcctgtccaagccaaagaacttaccccgaaaagtcctg
acaaatgatgattgagacgagattccgcgtttttgaaccacgaaaggcttggtttccatt
tgggttgtagatgtaaccaaccccctattaaggatagcgtagaaagaaataatagaaaca
gagctccagtataaagatctccattggtgcgtaatccaattgtataccaccactgataaa
ccccagaataggcgatattcactggaccggcagcacctcctcgagtaaaggcttccacag
cgggttgaccaaaatgaggatcccaaatcgcatgagcaataggccttacgtgtaaaggat
cctgtatccatgattcaaaatttccttgccaagctacatgaaacagatttccggatgtcc
atagaaagattattgctaactgcccaaagtgagaagcaaaaatgttctgataaagacgtt
cctcagtaatatcatcatgactttcgaaatcatgtgcggtagcaataccaaaccaaatac
gacgagtagtggggtcctgagctaagccttggctaaacctgggaaatcttaattccataa
tgcctttcaaatcctcctagccactatcctactgcaataattctcgctaagaagaatgcc
catgttgtggcaattccacccagaaggtaatgtgttactcctacagcgcgtccttgtata
atgctcaaggctctaggctgagtagcaggagcaacttttaatttgttatgagcccaaacg
atagattcaatgagttcttgccaataaccacggccgctgaataaaaacattaaactgaag
gcccagacaaaatgagcacctaagaaaaaaagaccatatgcagataatgaagaaccataa
gactgaattacttgggatgcctgtgcccacaagaaatctcggagccacccattaatcgta
atggaactctgtgcaaagtttccccctgtgatatgagttaccatcccttcattgcttata
gtaccccaaacatccgactgcattttccaactgaaatggaaaatgactaccgaaattgca
ttgtacatccagaatagacctaagaaaacatgatcccaggcggatacttgacatgttccc
cctctcccaggcccatcgcaagggaagcgaaaaccaagatttgctttatcgggtatcaaa
cgggaactgcgagcaaataaaacacctttcaaaagtattaatacagtcacatggatggta
aatgcgtgaatgtgatggactaaaaaatctgcggttcctaatggaataggtaacaaagct
actttgccgcctactgctactaactcgccacctccccacgttaagctggtacttgttgtt
gcaccaggagctgttacgccaggcgcgttagcatggatattttgtacccattgagcaaag
atgggttgtaattgtatggcggtatccgaaaacatatcttggggacggcctaaagcactc
atggtatcattatgaatgtacaagccaaaactgtgaaaacctagaaatatacatacccag
ttaaggtgggatatgattgcatcgcggtgtctaaggacgcgatctaatagatcgttgtat
cgagtagttggatcatagtctcttaccataaaaatggctgcatgtgcagcagcaccgact
attagaaatccgccaatccacatgtggtgtgtgaacaaggaaagttgtgtaccatagtca
gtagctaggtatggataggggggcatagagtacatatgatgagctacaacaatggttgta
gagcctagcatagctaggttaagagataattgagcgtgccatgacgttgttaggatttca
tagagacccttatggccttgtcctgtaaatgggcccttatgagcttccaaaatatcttta
agtccatgaccaataccccagttggtcctatacatatgacctgcgatcaggaaaagaata
gcaatagctaaatgatggtgcgcaatatcgctcaaccatagacctccggttattgggtct
agtcctccgcgaaaactcagaaattctgcgtatttggaccaattcaaggtgaaaaagggg
gttgctccttcggcaaaactaggataaagttgagccaaaaggtcgcgattcaagataaat
tcatgaggaagtggtatctctttaggatcaaccccagcgtcaagaaattggttaattggt
aaagatacatggatttggtgtcccgcccaagaaagagacccaagtcctaataaccccgct
aagtggtgattcaacatggattctacatcttggaaccaggccaattttggagcggccttg
tgataatggaaccaaccagcaaaaagcattaacgatgcaaaaatcaatgcaccgattgcg
gtacaatagagttgtaattcattagttattccagatgctcgccaaagctgaaaaaaccca
gaggttatttggattcctcggaaacccccgcctacatcaccattcaatatttcttgccct
actattggccaaactacctgagcactgggtccaatgtgagtaggatcacttagccatgct
tcataattggaaaaacgggcaccatggaagtacatgccactcaaccaaagaaagataatg
gagagttgaccgaaatgagcactaaagacttttcgagagatctcctccaaatcaccggta
tgactatcgaaatcgtgagcatcagcatgtaggttccagatccaagtggtagtatcaggg
cccttagctattgttcttgagaaatggccgggtttggcccattcctcaaaagatgttttt
acaggatccctatccacaacaatttttacttctggttccggcgaacgaataatcattaag
tcctcctctttccggacaagacatacaaagagacccgccaactgtctttttagtgaacct
ttgaaagatagatat--------tatgattagtccttttctttactatctaccgtctacc
gtccttctac-tttttttttagttattcactggagcaattat------atattgaagtca
atccgaggcaagtgttcggatctattatgacataaggattaggtgcctaacggacattgt
ttattttggaaaattatttcccgacgtactaaaaaaaacctttttttaatttacgaagct
agtgta---ttttttttttagggtataagctcctatctacatctactttccttgagtata
gatttttttattctattcc-----aaattccaagataactcattagaattatt------a
ataagacggtcctgatatattagcaat--------------------atttagatcgccc
cctttattcgctttattacttctattctagaccctatccctatcgtttatccttatgaaa
tagaat-------------------aaaaaatagaaggtagaagaaagggatataatgaa
attcttgattcgatcttccgacctaatttatttgattaatggatcaacaaccaaatttat
ttgattaatggatcaacaaccaaaccacccattttatgaaaaaggagagtggtcttattc
aaattcaaagcgcttcgtaatcttcaaccagttctgtgcttcaatataatttcccggagt
aagcgctatagcttgtttccaatactcagcagcttgatcaaaccaagcttccgcaatttc
cgaatcaccctgtagaatggcctgttctcctcggtcggaataggcagttccttcccctag
aaccgtacttgagagtttcctacctcatacggctcagaaattgctatcctaatttcccct
atc-------ttaactgaattcgatttctcaaaaatcgatccaaattcttcttgggttaa
gcagaagaagttcattacctaagtttcaaaccctaattttgatcaataatcagtttgatc
ttttctcccaccttcagaagaatgaagcatagatagacctatagccttcgttcgaatttt
ctgaaaggtaactatctcgg-------tttcttatatgaaatttctatagaatccttgaa
aaagactttttcccataagaaagaaaaaagaacttactatctttgggatctgatactaca
ccgctgcttaattccttagtggatcggctctattacataagcagattcctaaattttgcc
ccatatcatgggataagtaagcagttttttttagttgtatcgacccagtcgctcactaat
ggatcttcacggtgctttctctatcaatttgggaactttatccatagagtagtagtatag
gccatactttcttcctattttgattctcgtgaagtgtccttccttcctacagctgatagg
gcaaaatcgttgttttgacgatccctatgtagaaagccctttttctagtatttactataa
aatttgatcctttc------tttttttcttctttctatagtggagatagtcgcacgtaat
gacagatcacggccatattattaaaagcttgcggtaagaaggggtttcgttctagtgccc
ggaaataatattccaaagcctttgtatgctctccattgcttgtgtgtataaggcctatat
tatagagtatataacttcgatcatagggatcaatttctagtcgcgtagcttcataataat
tctgcaaagcttccgcataatttccttcggattgagccaacatccgttacggtcgttcat
tctattcaaaaaatctccgttccaaaaccgtacatgaggttttcatctcatacggctcct
cccttctgtacatagtactaagcgaaataatc------tatagaataaaaatagaattag
tcccatcttattatgaaccgaaaggggctggtatttttccaagaaatctctagccaacct
tcccgcaagaggtttttcttaacaccaatgaattctattaatgctagaggaaaacgatag
ctccaagaatttctttgttctcaacgcctcctatttagaggaattagccacttcaacgat
ctttgatggttataggggtatccaaagtacaaacctgatggttgtttgttatcccaacca
ttcttcccagccctgataccgatcaggaaagggctaatttctaacaaagtttttctcttg
ttgattcctatttctaggtgtagtgcttttctcccctatgctgcctat-----tggtact
agtagagtaggattggcctgtaatacagaacctatcctgtaggtgtaacctttcgctcaa
tactcaaatccacaattgaagcatctgaggccgcatcaatcgaggatacacgacagaagg
aattgttagttcacctcaccttccccaagcgtgggtttcctttactaattttgttctctc
tatgcgaaccccctctctttctcgtaagactgaggtgtaggtagggctaaa---------
--aaaaaaaaaaaagagtcaaatcgcaccatctctataataagtaaatgcccttttttcc
cctgaggttgtcggaattattcgcaataaaatattggctacaattgaagaggtcttatca
atgaaatttccatttatacgggatctaggcataattcccaacccattctatatagaattg
ttttcatttcttcacaaaataacataaaaacaaacacattcgattcttataaatcgatcg
atccatatgctctaaatggataagagaggtatggattttccgctcagctcaaattgtctc
cttttccttctgtttggacaagaagagatatgaaatatttgactaagattggatttcatt
ccacttttctatttctcaacaataacttctctcatcagctatttcgcgttttcaaagtca
ttaattgtctcatacccttttttagatttcgattgtatggcgtagcgtaccttatgcaaa
cagaattctagggttcct----------------------ctattttattatggaataag
aagaattcttccattctctttttctttggttttgggaaaacccaaactaaaacttttcga
gggagcggaattcctagt-aaaaaaatcctggatccttccacttagatgaaaaggaattt
ttccaatagaaccatggaacccccgagccgttgtggttgtacctgtactgcaggaatagg
aaaactcgctattcacttagtttattttccataataagattctgta-ggagagatggccg
agcggttcaaggcgtagcattggaactgctatgtagacttttgtttaccgagggttcgaa
tccctctctttccgtttctcttaattgatcaacgttaacgatcacaatgtatcaaatcaa
ataacaatttattccagcaataatacctttatttaatagaaattttt-------------
-------------------------------tatagtaaattactgtggtatgtaaaata
cacatagaggaaaaaacaaaaaag-aaaaaggatcctagggttaatccatttatgctagt
tgaatgggaaaatacgaattaagggccttaggtcgatttagttcggggaaaggggaaggg
gaagaaaattctatgaacttttccttttttcgttaagttcaagtctgacgagagtaatat
tctacaactaacaactcatttattttgagaccgacccacttcctatctaggattttttta
actagtcctttatattgcaatgtgtcaatcgtcaaatgctttggcaatttccccgggtcg
gatgaagcaatagaattttgaatcagacgttttgatctttggttatccttcgtagtaata
atatctcggggtttgcaacgaaaacttggtatatcgactatacgaccattaactaaaata
tgtctatggttaactaattgccgggccccaggaatggttgaagccatacccaatcgaaaa
aggatattatccaaacgcatttcaagtaattgtagtaaaacctgacctgttgaccttttt
gcttttccagcgatatgtacatatctaagtaattgtcgttctgtcagaccataatgaaaa
cgcaatttctgtttttcttgaagacgaatacgatattgctcttttttcccagaatggaat
ttctttttcagattacttccggatttaggtgtttttctagtgagtcctggtaaagctccc
agacggcgtattttttttaaacgaggtcctcgataacgggacatgaagactccttgttta
ttttattgaaatttcattttacacaattaatttcattgtatttacattacagaatacatc
aaaattaaaactgaattaaactaaaggataaacagagtaaaatctactaaagtaccacaa
aaaatggagtttcatcaacatctggattttttgtata--------------tatattatt
tattttattgttttgtatctagcaaaattgtaaggtagaaccacataatagatcctggat
tctccatttaattcg--------gagaaaaagagagattcttgttcatggaacatcgata
tagaaaaa---------agccgactatcggatttgaaccgatgaccctcgcattacaaat
gcgatgctctaacctctgagctaagtgggcttacataacagaaatagtgtaacaaataga
aatatgtatagtataggaaatccgtaaaatgtcagatcttaattattaatcttagct---
------------attaactagttcgaaattggaagttctacttag---aaaaaaatacta
gaacttcataaagataaagttaacttgatatgcttaactggaggatatcctt--------
---------------aaatagg-----agaaatttttgaactttctttttatttctctaa
ttcgcaaattgatttttct-------aatagaatagaatctattccaatttctatattga
atttgatttcagatattttcaatttgatatggctcagatgagtaatctaatacatagaaa
agaataatatatatgatgaaagatataat----------------------aaagagaaa
atgcgaatttcttggcattttcattcgatcattatagaca-----ttttttgagatattt
tg-ttttttttgttatttcttaataatttaatg---------------------------
--attaatatttcactaaggagaacatagaatcatagcaaataaaattgctaattctgat
tag-----caaaaaaaaagaatgaatatcaagcgttatagtatgattttgaatactctaa
aaaagaaaggcggg-gggggggtgggggagagaaaaactttgggatatattgattcggat
tgaattgcaaatacatcaacgatagaatcaattcaattctgaattgcaataagcagggtc
tgtcaaatagagacgaactgctagactacgtcgagtaatgaattcaacgattcc-aaaaa
aaactaagagatggat----gaaattacacaaggaatccaggtctcaatcaaagaaaagg
aaaatggggatatggcgaaatcggtagacgctacggacttgattgtattgagccttggta
tggaaacctgctaagtggtaacttccaaattcagagaaaccctggaattaaaaaagggca
atcctgagccaaatccgtgttttgagaaaacaagtggttctcgaactagaatccaaagga
aaaggataggtgcagagactcaatggaagctgttctaacgaatcgagttgattacgttgt
gttggtagtggaactctctctaaatttagagaaagtaagggctttatacatctaatacac
acgtatagatactgacatagcaaacgattaatcacggaacccatatcataatataggttc
tttattcttttttagaatgaaattaggaatgattatgaaatagaaaattctgaatttttt
gagaattattgtgaacccattccaatcgaatattgagtaatcaaatccttcaattcatag
ttttcgagatcttttaaaaagtggattaatcggacgaggataaagagagagtcccattct
acatgtcaatactgacaacaatgaaatttctagtaaaaggaaaatccgtcgactttataa
gttgtgagggttcaagtccctctatccccaaaccctcttttattcactaacta-----ta
gtatttatcctc--tttttttctttttatcaatgggtttaagattcattagctttctcat
tctactctttcacaaaggagtgcgaagagaactcaatgga----------------tctt
atgctgctattcattgaatagatttcttttttattatagtatcggcaaggaatctcgatt
attaactctatttttaagtattattaagtaa-----------tttttaagtattattaag
taagccatgcacaatgcataggattaccccc--ccctcacttccaaatttagaatttgga
atactttattgattttttagtccctttaattgacatagatacaaatactctactaggatg
atgcacaagaaaaggtcaggatagctcagttggtagagcagaggactgaaaatcctcgtg
tcaccagttcaaatctggttcctggcacag---aaaaaaaaaggatctaccaaataggta
ttgatacaaatacctcgagatgggttgggatacatattcgttaataatatagatagagta
tgatttattcatctaagtagataaatctctaaatagaggcacttctttttctttttagag
aagggtaaaaatttctggttcttttctttatggtacagaaggaggtgagattaggttacc
ttttcttcatttttgcatttcttaattttgtattccgctattccgacgaatatttattta
ttcttgcttatcttatcttactttcctagctgttctaagtaatgcgcgcggtacaaagtt
cgtggtagggaacttctttgagtcatcatatttttctgttcatacgaaggaaatgaatat
gtgattttccaaattggagaatcgaaatgaagcccttttttgctcagtctatctggaccc
tttttgtataataggaattaa-------ttagaatataataggtattccgtttcatctag
aaacag-------aaatattccttgacttgaataaaatctagagttgtgttgtataagtg
agcatgaatttcttatcattcaatgagcatcttgtatttcatagaa--------------
---------------attgggggttatatagtccttacgtaagggccagcctatccaact
ttcaggcattagaatacgtttaaggcgtggatgattatcataagagattcccaccatatc
ataagattcgcgttcttgaaaatcggcacttctccaaatccagaagacagacgggattct
aggattatcctttttggcaaagacttttatgcatacttcttctgggttatctataccata
ctgtattctcgtaagatgatacacgctagctaaagatccaccgggtgctacgtcataagc
acattgggaacgtaaataattgtaaccatatacatataaaatgacagcaatggaatccca
atcccctgcttttatttgtaaagtctctattcctcggtgatcgaagcccaaagatctatg
aaccacctcatgtttgactagccaattagataaccaaccctgctgcattgtcttgatctc
tccccctt-----------tgtataaatatttcacatttcgaatgcaagtttgaaagatt
gccctgctctttctttttctacacaaaagaacccctcctaattcactaatttggaggaag
atactggacttttggatttgaaaaaagtttcagaagatatgtctaaagtagatggtgatt
gatagagcaattcttgctcgtaagttccagtatgagtactgcgcctaacataaagcttgt
gactggtagtaaaacatcgatttttcttttgagatagagttcgatcctcaactatttctc
gcgatatcttcttacgaagttttgttagggcatctataactgcctccggtttaggtgggc
agcccggcaagtagacatccacaggaattaacttatcaactccccgaacagtactatagg
aatccgtactgaacattccccctgtaatagtacaggctcccatagcaatgacgtattttg
gttcaggcatttgctcgtataatctcactaaagagggagccattttcattgttaccgtac
cagctgttaaaattaggtctgcttgcctaggacttgatcttggtaccaatccataacgat
caaagtcgaatcgtgagcctattaatgaagcaaattcaatgaaacaacaactggtaccat
atagaaggggccataaactggagagtcttgaccaattcgaaagatcatttggtgtagttg
aaataacggaattggaacttgtttggtcaagtaagggaaactcaatcaaactcataactg
tctcaatggaatcttttccttcttttttttttttgtctgaatattcagttaagaccattc
caaggctccttttcgccatgcataaactgaaccaacaactgggataagcacgaaaatgaa
agcttcgataaaaacggatacacccaatacgtcgaaactcattgcccaagggtagagaaa
gaccgtttccacatcaaaaacaacaaaaactagcgcaaacatgtaatagcgtattcggaa
ttgtaaccaagcccctcccatgggttctatacccgattcataactagaaagcttctctgg
tccttcactaatcggggctaaaagtcctgaaatccaaaatgcaaaaataggaataaggct
tgctattattagaaatgtccaaaaaatatcatattcgtgaagcagaaacataaatgtact
cccattaatgtggaataggcggaacttaattagtcaattcaagtcagcgttgtcaattta
tccagaacttctctcttttcctcggtgaaacaagaatctgttttgctcaaaccaaagcac
ttagtttagcctttgtttcctctgtgccctgtcttctttaaagattcatccaatggaatc
ccgactccctttctttttgatttccat--------tctatttat----------------
------------------------------------------------------------
------------------------------------------------------------
---------aattagaacctaattaagataggatgactaatgtatgcagcctaatgagga
gtaatactat-----aaaaataaagaactctatttcagaactatgagacagaatattctg
ttttcttatttactctttctttatttttggattttatttccatttttctatttt------
----atttaaagtggatcgatttagat--------------aatgtatatataagcaaaa
taatatacttcaaacaaagtaggaattcgcaagatggagaaaatcattgcagttattata
gggaaatctagggacttagagcatatcct----------atttgaaggaggatggaattc
aaatcaggtaagggatccttccttctattgatttgatagaaattcgtttttcttttcctg
tctctaagattttcgatgaatgagcctgtggtaatgcttttatctctattctatggcgca
agcgaccgtccagtctataaacaagtactaatgaggaaatgaaaactatactaaaggaaa
cataggatctctatcctaaaatctaaaaaaaggacatattagggctatacggattcgaac
cgtagaccttctcggtaaaacagatcaaacgg------attattatcgaaatgattcaaa
ctgtttcaaagacccaacatgcatttttttgcattgggctctttcatcaactgatgtaaa
gatcagttagtccaccatagtttttctttacggaaagataatgagatggctccctgtgct
ctgattgattatttgtattatgatctatctaggagcaataccaaagtgtttcaaaggagg
attaccttgacttaggtctgcctccggcctaaattaaatcaacctaagtgaaatggagtc
tctatcgttccgctgcaagagttgactatgagacttcatacaccttaaagttcatagaac
gaaaagaagttttttggaggcccttatcctcattacgcctagcatttagtgggctggata
tttaccttatcaactagcaaatcgataagggttctatttgattaggcacctgaattggca
cctgaattggactgaaccgactgtttgtcaggctactgttctcctattctctcgaatcca
tgaagtaagacattgattttgcaataagatcaattatgttcattgcat-----aataagc
tcccttgaaaagcattggcgcacgtgtaagcgagttgctctaccgaactgagctatagcc
cttgtcagagatatcttaacatatagataatttcttgtcaagatgaatattctctaatgc
cagaggatatccctttgatctgtttactatataacatacca-------------------
ataacggagcagtattgcttataaaaaggattcgatctataatcgatcgaagtaatgggt
cttcctttgtggtgataaattgcctacttaactcagtggttagagtattgctttcatacg
gcgggagtcattggttcaaatccaatagtaggtaggtaggtagaaaaattactagatagc
attggacttacttcgcttcgctatctaataactttttctacccctcttccctttttcttt
gtatcaactaaaccattggattgtattcaattggatgggggaatccaattgatagcctcg
actcgtatcctagctcgtctgagagctagcttcgcttcaaccaactctttcgtaccctca
gctctactcaagttagcttcggctatttcaagtgcctgttgagcttcttccggatcaatg
tcactacccagttccgcatcatttcctaaaatgatgatctcattattaactattctcgca
aaaccgctccacagaaccgccgttaaccattggtcgttgaggaggcgtattctcaaagga
cccatatctacagctgtgttaatgggggcgtggtttggtaatacgccaatttggccacta
ttagtagataaaatgatttctttcacttcacaatcccaaataattcgcttaggagttagt
acataaagatttaatttcatttcttcaatttgttctcctcttctaagtttatagctttcg
tgctagcttcatcgatgttacccaccaaataaaaagcttgttcgggtaggccgtctaatt
ctccggaaaggattagttgaaatcccctaattgtttctgcaagaccaacatactttcctg
cagaaccggtaaaaacttctgccacaaagaacggttgtgataagaaacgttcaatttttc
gtgctcttgctacagttaaacgatcctcctctgataattcatccaacccaagaattgcga
taatgtcctgaagttctttgtaacgttgtaaagtttccttaactctttgcgcagtttcat
aatgttcgttgccaacgatccgaggctgtaacatagttgaggttgaatctaaaggatcta
ctgctggataaatacccttggaagctaatcctctggaaagtacggtagtagcatccaaat
gtgcaaatgttgtggcaggagcagggtcggtcaaatcgtccgcaggtacataaactgctt
ggatcgaagttatggatcccttttttgtagaagcaattctttcttgcaaagaacccattt
ctgtactaagagtaggttgataacccactgcggagggcattctccctaataaggcggata
cctccgatcctgcttgaacaaaacgaaagatattatcgatgaatagaagcacgtcttgct
tattaacatctcggaaatattctgccatagttagggcagttaaaccaactctcatacgag
ctcccggcggttcattcatttgaccatagactagagctacctttgattcctcaaaatttt
tttcattaattactccggattccttcatttccatataaagatcatttccttcacgagtcc
gttcccctactccgccaaatacggatacgcctccatgagctttagcaatgttgttgatta
attccatgatgagtactgttttacctactccagcccccccaaatagtcctatttttcctc
cacgtcgataaggagctaaaagatcgaccaccttaatacctgtttcaaagatggataatt
tcgtatctagctcgataaaggcaggcgcagatctatgaatagggaatgttgcattaatat
ctacaggaccaaaattgtcaataggttccccaagaacgttgaaaattcgtccgagagtag
ctccaccgactggaacactgagaggagctcccgtgtcaatcacttccaatcctctcatca
acccgtctgtagcactcatagctacagctctaactcgattatttcctaataattgttgta
cctcacaagtcacattaatttgcttaccggcagtgtctctactcttgactaccaaagcgt
tataaatataaggtaacttgcccgggggaaaagtgatatccagcacgggtccaataattt
gatcgatacgccctatgcttttttcttcaattgtggaaaccccgggacgagaagtagtag
gattggttctcataattatcacataattttcaaaaaaaaaaaggaatttgtcgaattttt
tcttgttgaataatgccaaatcaaatccaaaaaaatagccaaaaatcaaaaagtcaaaag
gaaatgaattag--------------------ttaattcaataagagagaaagggggacg
aggacttgatttcgttgcccaagcgaatcccattcaatcgtttactcatggaatgagtcc
gttggaaagttcaatcaatc-ttttttttcatatacatttcgccttttgt-----ggagg
atctgtccctactctactttcctatctaggacttcgatatacaaaatatatactactgtg
aagcatagattgctgtcaacagagaattttcttagtatttaggtatttacattc------
--aaaataagaaaggggcctattaagaacttgtaaaataaggattagggattgatttggg
ttgcgctatatctatcaaagagtatacaataatgatggatttggtgaatcaaatccatgg
tttaataacgaattatgttaacttaccataacaacaactcaattcctatcgaattcctat
agtagaattcctataggatagaacatacacagggtgtacgcattatatatgaatgaaaca
tattcattaacttaagcatgccctccattttctttaatgagttgatattaattgaatacc
c---tttttgttttaaaagatttttgcaaaggtttcatttacgcctaatccatatcgagt
agaccctgtcgttgtgagaattcttaattcatgagttgtagggagggacttatgtcacca
caaacagaaactaaagcaagtgttggatttaaagctggtgttaaggattataaattgact
tattacaccccggagtatgaaaccaaggatactgatatcttggcagcattccgagtaact
cctcagcccggggttccgcccgaagaagcaggggctgcagtagctgccgaatcttctact
ggtacatggacaactgtttggactgatggacttaccagtcttgatcgttacaaagggcga
tgctatcacatcgagcccgttgttggggaggaaaatcaatatatcgcttatgtagcttat
ccattagacctatttgaagagggttctgttactaacatgtttacttccattgtgggtaac
gtatttggtttcaaagccctacgcgctctacgtctggaggatctgcgaattccccctact
tattcaaaaactttccaaggtccgcctcatggtatccaagttgaaagggataagttgaac
aagtacggccgtccttttttgggatgtactattaaaccaaaattgggattatccgcaaaa
aattatggtagagcgtgttatgagtgtctacgcggtggacttgattttaccaaagatgat
gaaaacgtaaactcacaaccatttatgcgctggagggaccgttttgtcttttgtgccgaa
gcaatttataaatcacaggccgaaaccggtgaaatcaaggggcattacttgaatgcgact
gcaggtacatgcgaagaaatgatgaagagagctatatttgcgagggaattaggggttcct
attgtaatgcatgactacttaactgggggattcaccgcaaatactactttggctcattat
tgccgcgacaatggcctacttcttcacattcaccgggcaatgcatgcagttattgataga
cagaaaaatcatggtatgcattttcgtgtattagctaaagcattgcgtatgtctggggga
gatcatgtccacgccggtacagtagtaggtaagttagaaggggaacgcgaaatgacttta
ggttttgttgatttattgcgcgatgattttattgaaaaagatcgtgctcgcggtgtcttt
ttcactcaggactgggtatctatgccaggtgttataccggtggcttcagggggtattcat
gtttggcatatgccagctctgaccgaaatctttggagatgattccgtattacaatttggt
ggaggaactttaggacatccttggggaaatgcacctggtgcagtagctaatcgggtggct
ttagaagcttgtgtacaagctcgtaacgaagggcgcgatcttgctcgtgaaggtaatgaa
attatccgagcagcttgcaaatggagtcctgaactagccgcagcttgtgaaatatggaag
gcgatcaaatttgagttcgagccggtagataaactagataagtagataaaactagatata
aagaaggtct------aaataaaaaagaagcaaaatagaaagagaaaaaagcagttacga
aatgcagtaattcttctttattcttctaattgattgcaattaaactcggctcaatcttaa
aaaaaagattgagccgaataaaaatagatcttgatacgatcatgagacttgacaaatcga
gattcctctattctatatatttagaatatataaaggtataatac----------------
-----------aataaataaatacaaatatagtattatcatatgataatggaatcaaata
cgcagtatttacagaaaaagtctttatttat---------------------tgggaaag
aatcaatgaaaaaagattaggaatcgcaatgctactatacgcgtccggaggagtattcgg
a-----ataatattcttctataatccattcttgtgtcttgcgcggggtcttatcttacta
acaggacttcgctgcacgggacgggttttcgtcgaaaagctaactccacccggcattttc
atacc----ctttgggtggtatatcgccttaaaaagtctaagggggtagtatgagatctg
tagtaggtaagagaatttgccctttgattttgattgagtatgctatttttccgcctttac
cgcgcattattgtatgagc-----ttctagaggatagaggagcacgtatgcaggaaagaa
at-----tacagcttaataaaaaagtctaaaaaagcttcaactttacggcactatcaatc
aactaaaaagccctatgtatgaatccttacaaccggtgggataggataagagcgagtatt
cggtatactggggttgggggatatccttatttcaaaacctgacgcgcatcttgcgtttgt
gggggtccgagagtggttgaagaagtattgcatgtggaagtaggtagacgaaactgat--
----ttaggattcgaaatgg--gcgcattcgactaaaagtcgtactgagacctt------
tttaaaagggtattctgaaagaggtatttcattttcacaatcgctttcttttgaatccaa
tttcaagttcgattagaaggatagaaaggccatgaggacgggaaaagaaaaagaaaatct
tttt--aatctccttttttgcaattttcttattatccattccattca-tttttttttata
gaatactatagaatactttagtattctatagtattctataaaaaatctttattttgtaaa
ctaaaaaatacaatagtcaatattccttataatagatatacttaattat-----------
--------attataagaatcctaagatatttttcgaatagatagaaatagtaaatttgaa
ttgagacacctattctatgacggattttaacttaccttctattttcgtgcctttagtagg
cttagtatttccggcaattgcaatggcttctttatttctttatgtgcagaaaaataagat
tgtctagaaccgatggggccgaattttctcaatgtatttccacgcaggatcatatcataa
tacagatattttttagtgtaagtaata------taatatggtagggtatgtggctctttc
tacacac-------aaatgaaaaacggctatggatgcggatataggctacgagcataaat
gcatgcatatgcggagccgggtatagcgagttttat------------------------
--tttaagtggatcaacagatattttttgaatagaaagtcaatgtatctaaccaattatt
tcacaggagtactagttactgaaggcgatttctgaatcaaaaaaaagtaaagtcaaaatc
atttagcttattctctcaatttcaatcgaccgctgctggatttagtatatctaatatgaa
ttggcgatcagaacacatatggatagaacttctaaaaggttctcgaaaaagaggtaattt
tttctgggcctgtattctttttctaggttcactaggatttttatcggttggggcttccag
ttatcttggtaagaatatgatatctgtacttccatctcaacaaattcttttttttccaca
gggggtcgtgatgtctttctacggaatcgcgggcctattcattagctcctacttgtggtg
cactattttgtggaatgtaggcagtggttatgaccgattcgatagaaaagagggaatagt
gtgcatttttcgttggggattccctggaataaaacgtcgcgtcttccttcgattccttat
gcgggatatccaatcaattagaattcaggttaaagagggtctttatcctcgtcgtatcct
ttatatggaaatccggggccagggggtcattcccttgactcgtactgatgagaagttttt
tactccacgagaaattgaacaaaaagctgccgaattggcctatttcttgcgcgtaccaat
tgaagtattttgaataccgatttcatttttt---------------------tgaaatga
attgaatgaattggattcgttattgtaaggag-----attttggagtatttatc------
-taaagaaaggaacaaacgaggataagagaaaattgcttctaatttgttttgtccaagtg
agatatatggcataatattcttccattttcatccgaaagggc---ttttttttttattct
atttctctattccactccatctagatctaagaaagaacccaatgcaatgaaattccac--
-------tagtatacaaaaaagaggaatagatacaaggtctcaaaccttgttatagaatt
tttgcttcaaataaaaagaaatatcatatagagtcagcgaatgaaatagag---------
---------tcagcgaatgaagcagattcattaacaactcaatttacagatcaaaaatga
aaaaaaagaaagcattgccttctttcctatatcttgtatttatcgtacttgtgccctggg
gagtctctttctcttttaacaaatgtctggaactttggattaagaattggtggaatacca
ggcaatctgaaactctcttaactgatattcaagagaaaaaggttctagaaagattcatag
aattagaagaactttttctcttggacgaaatgataaaagagaaaccgaagacacatgtac
aaaaacctcctataggaatacacaaggaaataatacaattggtcaaaatagataatgagg
atcatctccatatcattttgcatttctcgacaaatataatctgtttggctattctaagtg
gttctttttttctgggtaaagaggaacttgtcattttgaattcttgggttcaggaattct
tctataacttaaatgactcaataaaagcttttttgattcttttagttactgatttttttg
ttggatttcactccacccgcggttgggaactactaattcgttgggtctacaacgatcttg
gatgggctcctaatgagctaattttcactatttttgtttgtagttttccagtgattctag
atacatgttttaaattttggatctttttttctttaaaccgtctatctccttcgcttgtag
tcatttatcattcaattagtgaagcataaactcattcgatttcctgatattaatcaaatt
agcatctttcttcctttagaaagaaagcccttttccattttagcaaaattctttctattt
ctacctgctcaaggtattcatcattccagtacaactgttgcagtagaatgacaacagact
cgtgtatagggaactagattagcttagctacctatctaatttattgtagaaattctggga
tctgcgattggatatggaaaatagaaatactttttcttgggtaaaggaacagatgattcg
atcgatttctgtatcgatcatgatatacgtaataactcggacatctatttcaaatgcata
tcccatttttgcgcagcagggttatgaaaacccacgagaagcaaccggacgaattgtatg
tgccaattgccatttagctaataagcccgtggatattgaagttccccaaactgtgcttcc
cgatactgtatttgaagcagttcttcgaattccttatgatatgcaactgaaacaagttct
tggtaatgggaaaaagggagggttaaatgtgggtgctgttcttattttgcccgagggatt
cgaattagcgccgcccgaccgtatttctcctgagttgaaagaaaagataggaaatctttc
ttttcagagttatcgtcccgataaaaaaaatattcttgtgataggccctgttcccggtaa
gaaatatagtgaaatcgtctttcccattctttcccccgatcctgctacgaagaaagacgt
tcatttcttaaaatatcccatatatgtagggggaaaccgaggaaggggacagatctatcc
tgatggtagcaagagtaacaatacggtctataatgctacgtcaacaggtatagtaagaaa
aatactacgtaaagaaaaggggggatatgaaatatccatagtcgatgcatcggatggacg
ccaagtgattgatattataccttccgggccagaacttcttgtttcagaaggggaatcgat
caagcttgatcaaccattaacaagcaatcctaatgtgggagggtttggtcagggggatgc
agaaatcgtgcttcaggatccattacgcgtccaaggccttttgttcttcttcgcatctgt
tattttggcacaagtttttttggttctcaaaaagaaacagtttgaaaaggttcaattgta
cgaaatgaatttctaggtcccggcttaccatcaagttggtaaaaagccgcgatttattgg
cgattgctagaattatctatgatccattt-----tggaaatcc-tttttttgtttaaact
gttttttgtttgcgagatgcctggaattccttatttctatctcatgcaaaagaagagaat
tcaaggcaaaggcgagaacaataaaagga----tttcctccttttaggagggattgctgg
tcttcttaatcctctattgggcacaagaaaaaggcttttttgcctttttcttgtgtcgat
tcttcttgtatcaaaattcagaatcatttttcttcctattcgtcaaagattactatttct
tcttttctttattcgggtctgtctcttggacctcttttgcttaggttcaggcgaggtagt
ggacaaacagagggaaagaaaatatggcgggggacaaatttcttgtgagcaaatagaatt
gcttgacttgttcaattaagttcaacttcgaacttacagaatttttgcaaaaaaacgtat
actcttc------------tattgaagggtggtttttctttttaggctcgttgagtagtt
ttgattaaggttttattagtttattactctaaactaaatcaatgatttgcaggatacttc
ttccgtggaataaaatattggatcctcgattgaccccttctttcttgttgcttcat----
---aagagtgaatcaatttcatgggcgaagggcggggactataaatcaaccgatggattg
cttcactaacaccattaacaaacaaaagaataaatagagggattctgaccatcagagcaa
aggttttctctttgttatttttacaaatcgaaatgggtaacccatttgtaggttatggaa
tagattaaagtcgcgttatattataagagtaagaattccgcgggtcctttccgctctaat
cagataaaagggggtaaggacccgctaagctcctactttttcatgtttacaatctggtcc
ctccgattactatagagatgaacccaatccagaatatgaaccgtaaaagaaaacacctat
taaaccaatcacaggaataccagttacagtacctatcagccaaagaggaattcttccagt
agtatcggccatttcccctactttcctccacattttatcaagtggtcgtgctagagacaa
aaacagtcatggatagttataaggatggtatccttccaaatgggataagagaattcttac
tactctctttctttctc----------------------------------tcaattgaa
gaagtaattggaaaataaaacagcaagtacaaaaatgagtaataaaccccagtatagact
ggtacgattcaattcaacattttgttcattcgggtttgattgtgtcatagttctatagtt
ggaatttggtttatcgttggatgaactgcattgctgatattgatcccaagaaaaaaacag
taggtacggctagtccgtgaacagccagccatcggactgtaaaaataggataggttcgat
ctatggtcattgagggcctcctaaaaggatctactaaattcatcgagttgttctaaagaa
tcaaaacggtcggttattaagggaattccttgtcggctttccgtgaaatactcgtttggc
cgaggacttccaaacacgtcataagctaaacccgtactgacaaataaccaacccgcaatg
aatagggaaggtatagtaatgctatgaataacccagtatcgaatactggtaataatatca
gcaaaagaacgttctcccgtgcttccagacatgctgagctccccaaatttttgtacattc
aaaaaaggaattgattccgtaaaagatgggatcaaccagtaaatagaaaattactgatat
ttcatccttgtgagattgtcaattttgtaccaaaggtgtattttgagtataccaaattag
tatagctatccttcctatggcacagcaatctagttttgcttggtcccgaaacagaattct
ttttttctc---------------------------ttctttcttccttgtctataggta
agctatatgttattcaaggcatcaatagaaaacccccaattttt-----tggggtcctgc
ttattttcattggcttcggattagtagaataattcggaatagcggccaagatcttgggaa
aatccaagttaatgatcaataggtttggataaataatttaggaaagatattctcatactg
acacaatataaggacaagtatatgcgaaatctatccctttttagt-------taaaagtt
ttcttcgaatccaacctttccctttaaggaattaaattggttagcataat----------
---ataatatctaataaatagaaaatcgaatagtggataatctgttatgagagaaagaaa
acattctttgaagaatcaagattcgtaatcaatccttgccttgtttgttggattaggtct
aactttcttgactaaactgcaagcgtggaa----ctttacgagatgaaatagggaaagac
agaagatagaacttaaaaggataattgaagtgactcgtcttcgaatcaactttggttggg
gttcgaaaaaggaataaaaataaagtaaattcaaggaagagctttcctttttttaagggg
ccccttgctcggggggtcgtggaatgcttttcttctcctcttattccatatggaatacaa
tcagttaaaataagaaggaataggggaatattcgactgtttcaattctttatttatctta
tattcaaaaattctccc-aaaatccaatttaatttttcaatggggttagatgatctagtt
cttaatattattactttaaagaact-----gacagattccacaacaaatctcttgattcg
gaattagagactcatgtcccatctgatgaatcgattttcttttacacttctgtatctcac
tctatcttgttttttagtattatc--------taaaataaccgatgaattatgaattttc
cataacttaggtaagtgctttaccaacatatgtagtgtagtaaaaaaataaatggaattt
aaccctttcatgcttactataactagttatttcggttttctactggctgctttaactata
accccagctctatttattggcttgaacaagatacgtcttatttgaaatgaattgaatgaa
taagtcagaaaataaaaatctttcttttggattcctggtattctacgactcttttccaca
cta----------------------attatcaattcttttcttggtcattgagattcgtg
gataatttagactactatttagggatagatcgtacctc-tttttttttatcccctcgaac
aaatcgaaatgattgaagtttttctatttggaatcgtcttaggcctaattcctattactt
tagcgggattattcgtgactgcgtatttgcaatacagacgtggggatcagttggatcttt
gattgagtaatatttcttttttgattgacctcctccagaccagagaggaggtcaaattgg
agttgcaattcaactttgttttgttaagttattttactctgcttcgacataagatagatg
gaatcacgctctgtaggatttgaacctacgacatcgggttttggagacccgcgttctacc
gaactgaactaagagcgctttcattcaaaaagaaaacccttttctactcctaacgtgtct
cacgtacgtatagtatccacaaattcaagttatacccactttaatcgatctcctcgctac
tgcccataaagaagaaagaagtaataggtagggatgacaggatttgaacctgtgacattt
tgtacccaaaacaaacgcgctaccaagctgcgctacatcccttttccaaattgttgtata
atggcattgtacacaattcctgtcttgttttccacatcgtaattttct------------
----------tctctttctctatctatatagaaccttcttgtcatttcttctttttggtc
tcatataatcaaggaatggtatacatctaaaatcctatctaatttcacct-ataaaagaa
agattactattccttggtaatgtataggaagaaggggtcatctttttcttttataggggt
aggaaaatctcgtctataccgttca--------------------ttcgtt-cattctat
atataga----atattgattttgttt------ttttagttaggaatttcgcctaaacaaa
agaaatacaaatgatcttgggcaagagtatctgatcatatatgtattccaataaggaagg
aggattttcaatgcgggatataaaaacatatctctctgtagcgcccgtgctaagtactct
atggtttggggctttagcaggtttattgatagaaattaatcgtttattcccagatgcttt
gtcattcccttttttttaattctagttatt----------gctatgcgaggaattcttcg
tgacatgacgcaaatttgccctttttcagtcctttttttttttagtataggaaggaaaaa
gaaagaaaagatggattgggttgaacctcagagtcatgaaaaattcggcaaatcccattt
tggaaaacagaaattcaatcaaaagcggtatccaagctaagtcaggcctcagaaatcaga
gcatagaaagaggctgggctggctacttaaatgaaaggatttcgaagcaaaatccttgct
aattcgacaaggattgtattccttaattatttctctattttttatt-----acttaattt
aagaattttaaaaat------tttttattcgaatggattttattcttcttcttgggattc
aaaatagaagaataacagaataagtagaagaattaagttaagtcaatccaaaaaagaaag
gaggttcatggccaaggggaaaggtgttagaatcagagttattttggaatgtatcagttg
tgttcgaaaaggtgccaatgaggaatcgacggggatttctagatatagtactcaaaagaa
tcgccacaatacacccggacaattagaattaaaaaaattttgtcgttattgtcgcaagca
tacgactcatgacgaaataaaaaaataggagcatcgtgtgttcgatctttccaaagaacg
gatttaatatatagaacatagatagaatacaaaatacaaatcaattcatttgatttcagg
tagatattatttcatatgtatagagggtattcatatactata-tatgaatcaaataataa
tat------------------------gaatcaaataatatatggaccaaagaaagacta
cttcttctggatccaaaattaataaaataaagaaatccatttttttattttattaatttt
aaaataaagaataaataataaatcatgtatacatctaaacaaccttttcataaatct---
------------------aagcaaacttttcataaatccaagcaaacttttcataaatcc
aagcaaacttttcgtaaatccaagcaaacttttcgtaaatccaaacaaccttttcgtagg
cgtcctcggattggcccgggggatcgaattgattatagaaacatgagtttaattaatcga
tttattagtgaacaaggaaaaatattatcgagacgaataaatagattaaccttgaaacaa
caacgattaattactcttgctataaaacaggctcgtattttatctttcttaccatttcgt
aactatgagaatgagaagcaatttcaagcccagtcaatttcaataattactggtcctaga
cccagaaagaatagacatattcctcaattaacgcaaaagttcaattccaatcgaaactta
agaaactccaaccagaatttaagaaacaacaatcggaacttaagttccgattgttgatgt
tttattcgaaagggccagacct---------atataaaggaagtaatccagttttgattc
ttgtgtttgttataagaaagaaaaatggggaagaataaatagtttttttatttattgcaa
catgctcgttgattcctaccacttaatcttaatttattgtatcttcccggagttccctct
ccgggaattcggttttaattattcctgtatattacttttttatccatttaattgaggatc
tttattttattggaaatcgtgtaaagattatttggatttgatacagctacttgtgcaagc
attttacgattaagaatcaattccttcttgtacagattgtgtattaatttactataacta
tcaaatactttatatatccgcgttgctgcgtttatccgagtgatccacaaacgacgaaaa
tccctcttttgcctgcctctatctcgatgagaggaaacaaaagctcttcttacttgttga
gtaatgattcgattaagtcttaaatgagcccctctaaagtttgaggcaaatgaacgcatt
tttgttcgtcgtctccgagctatatatcctcgcggaactctggtcattgaatcaaattaa
ccttaatgaataccaaatgatttctcttcttttagccatcctttttcccattaataacaa
aacgaattattccgatatataaaatatgaattccaatggcttttgctactgtaaccttcc
caaccacgattttttattctattctcttcagttatttcgcataaaaataacaaattctaa
cgatactca-------aaaaaatagtgggttccatcgtttctatggttcccttttaaacg
gtgaggccctctctatacaccggagccctttctttcatttcatcaaaaggtattgtgaac
ttgtatagttcacattctttggctctacctatccattatagagtaaatagctcttttcac
aataagagttatccatacagtgacggcatttaattatgaaagttggctaagtagctgacc
ctgttagtccgttcttttaagataaaagagcataagcctttttctttttattactatttc
ctccgcttaatggataaccattttctaccaatgggggaattgcttcttaatttccaattt
agatgattggatttgcaccaaaggaaaccagaaattccatataccatagaaatctaggat
agagaagctctatcctattcattggtaccgatcatggatacttcaaaaattgtcttattt
gtttgaactcatgatctgaacgagtcacacatacaccctagcacatgttcctcgacgctg
aggacatcccttaagcgcgggtgattttctagcatttcgtattggctgtcttgcatttct
aataagttgtttaaccgttggcatgtcgtatgtatatag-----aaaaaaaggattggtt
tagatcgatcttaacctgatgattgatcatcatgaagtatttctattttctattaaatcg
cagaaaacctgaatttaggtttgaaataaatttacaagaaatccggccactaccaatcct
taaacatttcgggaaaccacactggatcagtatcgcagtgctcgtcaatcatttcatccc
ctacaatatcgacaagtccataagctttggcttcgtctgctgacataaaaacatcccttt
ccatgtcttcggatacaacccaaaaaggcttgcctgttcttagggcataaacccttgtga
tcatttcgcgaactttgtgtaactcttccacttctagtaaaaattctggtgtccttgccc
gataataagcactagcaggttggtgaagcataatcctcgcgtgagggaatgctatacgct
tggtgggttcgcctccaagcagaatgaaggatgccatggacgcagccattccgaggcata
ttgtatatatatctggtgtcaccgtttgcatcgtatcaaaaatcgccattcctgagatta
gccacccgccgggggagtttataaacaaaaaaatatcgctaattccatcttctatactga
gatataccatgagacctgtaatatgattcgtgacctcgcaacgaatctcttgacctaaaa
aaagtgtcctttctcgatacataacattgtataagtcaacccaagtcgcttcttcatctc
cgggaatccggtaaggtacttttggaacaccaatgggcatattagattaatattattaaa
tttaagtaagaaaactacactttaatatggaaacgtaagaatggaagagaaagaaagaat
ccgcagtttattgtcttcattttttttttttcttattctatatgaatactatagattcta
ttaatacgtagattgaa-------ataatacatataaggaaggtaagacag-------aa
agaaaaaggaatcggtgattggaatgataaacaaagagggatagggatctattcttcgtt
ttttccaaataggccaagctacccattgcatattggcacttatcgagtatagaatagatc
tgcttctctttcttcttacgaacagaattggcttc------ttatttttaatggaataaa
ataaatattcacgctttctgacacagaatccccctagaggggttaggtacataggatatg
gatagtcttttccaatgcgataaaataaagcgacatcgtgtctatttttctttgctaaag
gggtatttccatgggtttgccttggtatcgtgttcatactgttgtattgaatgatccggg
tcgattgctttcggtgcatataatgcacacagctttagtttctggttgggccggctcgat
ggctttatatgaattagcggtttttgatccctctgatcctgttctggatccaatgtggag
acaaggtatgttcgtcattcccttcatgactcgtttaggaataaccaattcgtggggtgg
ttggagtatttcaggaggaactgtaacgaatccgggtatttggagttatgaaggtgtggc
aggtgcgcatattgtgttttctggcttgtgtttcttggcagctatctggcattgggtata
ttgggacctagaaatattctgtgatgagcggacaggaaaaccctctttggatttgcccaa
gatctttggaattcatttatttcttgcaggggtggcttgctttggctttggcgcatttca
tgtaacgggtttgtatggtcctgggatatgggtgtccgatccttatggactaactggaaa
agtacaagctgtaaatccagcgtggggtgtagaaggttttgatccttttgttccgggggg
aatagcttctcatcatattgctgcgggtacattgggcatattagcgggcctattccatct
tagtgtccgtccgcctcaacgtctatacaaaggattacgtatgggcaatattgaaactgt
actttccagtagtatcgctgctgttttttttgcagctttcgtagttgccggaactatgtg
gtatgggtcagcaactaccccaatcgaattatttgggcctactcgttatcagtgggatca
gggatactttcagcaagaaatatatcgaagagttagcgatgggttagccgaaaatcttag
tttatcagaagcttggtctaaaattcccgaaaaattagccttttatgattatattggtaa
taatccggcaaaggggggattattcagagcaggctcaatggacaacggggatggaatagc
tgttggatggttaggacatcccgtctttagagataaagaaggacgcgagctttttgtacg
ccgtatgcctactttttttgaaacatttccggttgttttggtagatgaagagggaattgt
gagagcggacgttccttttagaagagcagaatcaaaatatagtgttgaacaagtaggtgt
aacggtggagttctatggtggcgaacttaatggagtaagttattctgatcctgctactgt
aaaaaaatatgcgaggcgttcccaattaggggaaatttttgaattagatcgggctacttt
gaaatcggatggtgtttttcgcagcagtccaaggggttggttcacttttggtcatgctac
ctttgctttgctcttctttttcggacacatttggcatggcgctagaaccttgttccgaga
tgtttttgctggtattgatccagacttggatgctcaagtggaatttggaacattccaaaa
agttggagatccaactacaaggagacaagcagtctgataccacattgctatggtatcttt
catctctcttttttgatttgacatgggaaacatctcccatcctttctttgactctttttc
tttctttatctttatatgggaaaagatcccaaatgacaaatgaataggtgtggaagttat
aattgtaaataaaccacgatcgaatctatggaagcattggtttatacgttccttttagtt
tcgactttagggataatttttttcgctatcttcttccgagaaccacctaaggttccgact
aaaaaaatgaaataatttcattgaagtaagaagtctcccagatggggagacttcttactt
caattagtccccgtgttcttcgaatggatctcttaattgttgagagggttgcccaaacgc
ggtatataaggcatacccagtaaagcttacaagtaaaccagatatggagatggcgactaa
agttgctgtttccatttttatagaatttcaagattacaatggatccacgaaaagatcttg
tatttacaactacaacggaatagtatacaaagtcaacaccaatgattaaatagaatttat
ggctacacaaaccgttgaagatagttctagacctgggccaagacgaactcgcgtaggtag
tttattgaaacccttgaattcggaatatgggaaagtagctccgggttgggggactactcc
ttttatgggggtcgcaatggctttattcgcgatattcctatctatcattttagaaattta
taattcttctgttttactggacggaattttaatgaattaggtttctact-aactaaaact
acgaagtcattgtttttccatccaaaaaagcctttctactttaagctatacatttct---
--------------agacattctggtagttcgaccgtggaatttttttgttttggtatct
ctggaatatgagtgtgtgacttgttagaatggatcctattgataatacatagaaagggcc
tgttatctctatcaagatgattctaattcgtcggatattttttattctagtatctggaac
acgaaatagatagagtggatcaag-aaaaaaaatggaactatgattcatactcactattc
agacctcgcaaccagactg-aaaaaaatt-----caagtagttt------ttaataaaaa
aaagaaattttcttccttccaattttgtttgcccaaaagacaac---tttttttttctct
cgattttgtcgagttattacacggattcaataaatgatcatcaagcggttcttattcgaa
gaacccttgccttttggttagcttgagactcaatcatcgtggctctagtatgaatctaag
gttttaattgaactgattcataggatcgcaacaagataatttctatcagaaaactactag
aatttttgctt-----------------------------tatttatttactagtaaaac
aagagtaaatctgcattacgca--------aaaaaaaaaagaaatccaaaata-------
------gggaagagaaaagtcaagaagcctctaatgaccaacataagggaaagaaagaaa
gacagatgagccaacttgagattttttggcattatcatcacaaagaataagttctggatt
tttcttatttcatatcttcaaggcaaatcgacccaatccagtggctgatgaagttttgaa
cctttt----tttctaatatccgttgaaaatttgtgtgtttctgcttgagccgtacgaga
tgaaattttcatatacggttctcggagggggactcggg------------------ttag
ttacctatctcaataaagtatatgattggtttgaggaacgtcttgagattcaggcaattg
cggatgatataactagtaaatatgttcctcctcatgtcaacatattttattgtttagggg
gaattacacttacttgttttatagtacaagtcgctaccggttttgctatgactttttact
accgcccaaccgttacagaggctttttcctcggttcaatacataatgaccgaggccaact
ttggttggttaatccgatcagttcatcgatggtcagcaagtatgatggttctaatgatga
tcctgcacgtatttcgtgtgtatctcacaggtggatttaaaaaaccccgcgaattaactt
gggtgacaggtgtggttttgggtgtattgactgcatcgtttggtgtaactggttattctt
tgccttgggatcaaattggttattgggcagtcaaaattgtgacaggtgtacctgaagcga
ttccggtaataggatcgcctttagtggagttattacgtggaagtgctagtgtgggccaat
ccactttgactcgtttttatagtttacatacctttgtactgcctctgcttactgccgtat
ttatgttaatgcactttccaatgatacgtaagcaaggtatttcgggtcctttatagggaa
gccatatcatagagaaagataattcgaattttcatatatcatatcgggtaggttgtggta
tttcattgctacaaacatgggttattgtaaaataagacatgtcatttggatacttttctt
caactccgaagtattttg------atacaaatagttgaagttcattttat----gaaaga
aaataaggcggattatgggagtgtgtgacttgaattattgatttggccatgcagataaag
aattggatctgccacattagaattcacaaccaaaggtgtctccgcatccaatcaacacgt
aagtcccctatctaggaaggataggctggttcacttgaggagaatattttctatgatcat
accccaaccatgtcatccatgaacaggctccgtaagatcccatagagtggaaatagaata
agtcatgtgacatgatccaattctctatttattacacttactttttttattatagtatgg
aaatgcattcattttctttgcatcgattgcgatccgcaatactatcggagtaaaagaagg
tatctaaagaagaacgtaggctagactttttgattttttattagtaacaagtaaatactt
tgtttggacgtaagaaacttgcgatattgaggggataaacaccaactaatcaagagacat
gagacaatccacaaagcaattgatcatgatcaaatttgcaagccaacttggatattgagc
atttacccataagaataagattcttttc-----aataagtagttgtaggtgcaacttcgg
aaaagagaatctgataaagcttttcttacctagagtcattgagtcattatataccttatt
ctattatggatcttccacggtcttttttctttcattcttgctcgagccggatgatgaaaa
attctcatgtccggttcctttgggggatggatcctaaagaattcacctatcccaataaca
aagaaacctgacttaaatgatcctgtattaagagcaaaattagctaaagggatgggacat
aattattacggggaacccgcgtggcccaacgatcttttatatatttttccagtagtaatt
ctaggtactattgcatgtaatgtaggtttagcggttctcgagccgtcaatgattggtgaa
ccggcggatccgtttgcaactcctctggaaatattacccgagtggtacttctttcccgtc
tttcaaatactccgtacagtacccaataagttattgggcgttctcttaatggtttctgtg
ccaacgggcttattgacagtaccctttctagagaatgtcaataaattccaaaatccattt
cgtcgcccagtagctacgaccgtttttttaatcggtactgcagtagctctttggttaggt
attggagcaacattacccattgaaaaatccttaactttaggtcttttttagggatttttc
aggttgattcattcaaccgtgaagtaccgtgcataggtatctaggaaatagttacttcca
agtgaatcttccctagatacctaaaatcca------ttttattatgatccatttcgcgaa
aatatagattgtgccaaagatgcaaaattg-------ttttctttttattctaactcgaa
aaagaagaagaggaaaaaattgcaatggatttaaaacgagaacttattcttaggtaaatc
gattgggagatgcttctctagagtgtcccatatctgttttccatcttccatacgaaaact
gtcaattctcataagatcttcttcagtcttactcaaaaggtccaatagtgtatgtatatt
ggcccttttgagacaattatacgttctagaaggcaattctaattgatcaataaaaatgca
attcaatggaattccttttttgtttttctttagattagttaatcttttttgaaaggttaa
aaggggtggagtaaacctgtttttattttcttcgaaactagtgccctcttcctccgcgtg
tagaaaaggaagaaataaatcaatcaaattacgagaagcctcataaagcgcttccttagg
ggttaaacttccattcgtccatatttctagaaaaagtatctcgtgtttttcatttccatt
cccacaagaaaaaatactataattcacatttcgaacaggcatggatacagcatctatggg
ataacttccgtcttgagagttctttctgagttccgtgtgatatccgcgatctctcttgat
ctgtaactcaatacagaaatcaatgggctctgtcaagttagctataggttgtgccgtatc
aacgatctctacggaaggtggtaagatgatatcttgagcagttatgtatctaggaccttt
gacgcaaattgatgcgtctctaactccatagagattacttctcaatacaatttctttcaa
atttagtaaaatttcttgtacggattcttcaataccagctattgtagaatattcgtgtgg
cacgctcccaaattttgcacgtgtgatacatgttccttctatttctccaagtaaagctct
tcgcaaggcaataccgacggtatccgcttgaccttttctaagcggggacaaaatgaaacg
accataataaagacgcttactatctactcttgattcaacacacttccactgtagtgtttg
agtggatcctgctacctcctctcgaaccataatagactagtattattatttgatcattga
atcgtttatttctcttgaaagcgttttaattcttttacagacgtctttttttaggaggtc
gacatccattatgcggcataggtgttacatcgcgtatacaacttaatcgtacaccacttt
tagcaatggctcgtaatgcggcatctcttccactaccagcaccctttaccataacttctg
ctcgttgcaaacccactgtacgaatagcatctactgctgttctttgaccagcatagggtg
atgcttttcttgagcttttgaatccacaagtacccgcggaggaccagaaaaccacccgac
cttgcgggtctgtaacagttataatggtattgttgaaactagcttgaacatgaataactc
cttttgttattctacgtgcacttttccgtaaactaaaacgcgcattcctacgcaaaccaa
tacgcactctcctacgtgaaccaatttttggtatagcttttgtcatattttattatctca
taaatatgagttagaaataacaaaaagaaaaaaagatacaaagatatccgtttcagggta
aaatatatcctttactttaatta-ttaattattttatttggaatttggacgtttccgcgg
gtac----------tttttttactttttagaaagtaaagttctttttcgaaagattaccc
ctgcctttgtttatgcttcggattggaacaaatgactctaattcgtccacgcctacgaat
cagtcgacattttgtacaaattttacgaacggaagctcttattttcatatttccgtattc
ctttcttaaactatgaatctaatctttggga-aaaaatgagtctcttcgcttgaattttg
gaactttgaatttattaccctag-----aaaaaagaaaaaccta----------------
--atcctttgaatctttggtatccttcaaatcttcggtatccttcaaatcttcggtatcc
ttcgagtcttcggtacgcttcgaatccttatggggaagtctataaattatacgtcctttg
cttgaatcataacgacttacttcaattttgaccctatcccccatcagtattcgtatagaa
ctagaccggatctttcctgaaatatagcccaggatgatggtgtcattctctaggcgaacg
cggaacattccgttgggtagggcttccgtaactaaaccttcgaaagtgacttttgcttct
ctcggtttttttttttctctcctattttttttttctgtcatattttttttttc-------
--------------------------cctatttttctattttgattttcaaataaaaaaa
-aacgttgtatttttatttgaaaaataggaagttcgagatagaattcgagtactatagga
ggggcgattaccatatataacataagacttctcccccaattctgtttagtcgagcttctc
gatctgtcattatacctcgagaagtagaaagaatagcaattcccattccgcccaaaactt
taggaattccttgatagttggcataaattcgtaagccgggtcggctgatacgctttaaaa
aggttctagttctatatattccttttctagtctttctcttttgatgtcgcaaagttgaaa
ccaagaaatatctgttactttcctgatgtttccgaacactttcaataaaaccctctcgta
gaagtattttaacaatgttttcggtaatatttgtagatactactcgaactgttccttttt
tattcatgtccgcgtttcttatagaggttagtaaatcagcaatagtgtccttgcccataa
gactctaattctaggttcctcctaatttttctataatcaacatgttttc-----tttttt
tttcttttacttttggattttaaagcatatacgtgagacataatctactaattttttctt
tgatctatatctcgcctactagtatttataatacttcaggagctaatgaaactattttag
taaaattcaattctctcaattcctcggcgatcgcgccaaaaactcgagttccttttggat
ttcctttttgatcaatgataaccgctgcattgtcatcatagcgtattattataccgtctt
cgcatttgaactctttacatgtacgtacaattacagctcgaattacttcggatctttcta
gaggcatttggggcactgcgtctttgattacagcaacaataacatcaccaatacgagcat
atcgctgattactagcagctcctatgactcgaatacacatcaattttcgagctccactgt
tatctgctacatttaaaagggtctgaggttgaatcatattattttgatttcaatttgtta
tttctatgcaaaaggatgaaagaaatattgtctatccat--aaaaaaaacctgg------
------------------ttttttttatcttcaatactcc-ttttttgggatgctatatc
tctaatcgaagaaattgacttcgtatgggcattttactggcagctatggagatagctgct
ctagctacagtttcggatactccgcccatttcataaagtattcgacctggtttaacaacg
gctacccaatattcgggggatccctttcctgagcccatacgtgtttccgtgggtcttagt
gtaaccggtttgtcgggaaatatacgtacccatatttttccaccacgacgtgcatatcgt
gtcattgctcttcgtcctgcttctatctgtctcgacgtgatccaagcgggttcaagtgct
tgcagagcatatctaccaaaacaaatatgattgcctcggcaggattttcccttcattctt
cctctatgttgtttacgaaatctggttcttttggggttatagttg-atggttctttctta
gttccatctctactgcaaaactggacatgagagtttcttctcatccagctcctcgcgaat
gaaatgagaaagcgtgcaaatttctctaattccataatattttggaatattatggataga
tgcacattaatagataatagaaaaagttagggttt-------------------------
----ttttaat-------attgaatttgttaaaatagaaaaatatatagtcaagaaagaa
gatctagaatatatctagatgtgtgtgtctatttatctatattctatatttatagataat
gtaatctttctta-----------------------------aaaaaaaaaatctcctta
-----ttttgactcttattgaatcgcgggaaagtattcta-------attcaataaagat
ttcgcgggcgaatatttactctttcctgtcttatttgttaatttataaccttaccaaata
aggcaatttttttggtttgttccgccatcccacccaatgaagtcttaggattcttttcaa
aaaaatcctatgcagtcataggttctgtcgttcccactacttctcctttaatggttaggt
ctgaatcccacaatggagctttccaaaaatttctttccgagtcaattttctcagttttat
taacccgggccgctctttattttattattgcttaaaatttctattttttgtttcaagtta
cgatttcgaattctctgttatttttattatattgatgctttatcacattgccttttatga
tgtaactcatagaccatacatattggaatcctatatctttcttattcttcttccttcttt
ctatcatccctccttttatccacatccctttagttttgcttcacaacctagaatccgttt
tcttttttagagaaaaaattgcagttgctacaactatatgatagatctactcatttatga
tagatgtatttattcatcatatagtgactgtttcttagttaggatctcgacaatacgaag
caataggttggtta-ttagttaat------------------------------tttcta
-------taattactaagttttttctttttctat-------------------ttatagt
agggttcagtcaa-ttttttttgaatctccatttttgactctaaagaaaaaactaacgag
tcacacactaagcatagcaattatattaaaagatttatcaattttcattaaattttcatt
aaatcttatagaaagaggtagaatttcttc--ttttttttcagggatttcaggaaaaata
aggctcttgtctttttttattctatcactgaacagaatgggaagacaaggttagttattc
ttcgtctacgaatatccaaatttttacacctaatactccatagatagttcgaattggata
gcagcaataatcaattttagcgcgaattgtttggaggggaagtctaccctttttgatgca
ttcggcacgtgcaatttctttccctgcgagacgacctgcaatttttacttttacccccct
tatatctgcttttttagttaattcaatggcttttttcattgcctttcggaatgaaactct
attttttaattggaaagctatatattctgcaagaatgttaggttgtctataaggttcttt
aactttttcaatagcaatattaagtctctggtttacagaattaacttccttttgtagatc
tttctctaattcttcgattgctccttttttctttaataaattggggaatccaatatggat
tatgacgtggatcgtatcgatttctttttgaatttctatacgtgtaattacttcagaact
tgagcctgagtccatttttctattatgtgt------------------------------
---------------aattacttcggaacttgagtctgattctatttttctattcgagcc
ttttttcctattcttttgtatatagttcttgatacaattccgtatttttttatcttcctg
tagaccttcagaataattttttggttgtgcgaaccaaaaggaatggtgattttgggttgt
accaagtctgaaaccgagtggatttattttttgtcccatatttttctattcta---tttt
tttttactgagaatcgaaatctaagatggatctaaagattatttggatttctttactata
tttagtacaattgttatatgacacatggttttttttatgggagaactacgtcctcgagct
cgaggtctgaattttttcatgatagtactcctactgacttcggctttagcgatgaataaa
ttcgctttgtcgaaatccctgtaatgagtagcatttgctgctgccgaataaaccaacttt
aggatgggataagatgctcgataaggcatgaggttcagtatcataacagtttcctcgtag
taacgccagcgaatctcatcaagaactctttgtgctttgaaaacagacatatggatgcgt
ttttgtgctttgaaaacccgttcgaacttaagtagacgatcggttggaactttccttgcg
agtttccttagcccactcttcttcttctttatcctaggggtatactttaccagtttgaaa
cttgtcataaataaggttattccccgc------ctacctttg------ttttttttattt
tgaatctttctattctgaattcagttaacgac--------------------------ga
gatttagtatcttttcttgcactttcataactcgtgaaatgccgagtaggcacgaattcc
cccaatttgcgacctaccataggatttgttatgtaaataggtatatgttcctttccatta
tgaatcgcgattgtatggccaaccattgcgggtagaatgctagatgcccgggaccacgtt
actattgtttctttctcctccttcatattgaccttttcgatttttgccaataaatgatga
gctacaaaaggattcgttttttttcgtgtcacagctgattactccttttttccattttaa
agagtggcattctatgtccaatatctcgatcgaagtatagaggtcagaataaatagaata
atgatgaatggaaaaaagagaaaaatcctttagctggataaggggcggatgtagccaagt
ggatcaaggcagtggattgtgaatccaccatgcgcgggttcaattcccgtcgttcgccca
tcgcattattgcaaattccaaaaatgcaa------------------ttttccatattcc
tagttacgtatttacttacggcgacgaagaataaaactatcactatattttttccttttc
ctagttcttcttccaagcgcaggataaccccaaggggttgtgggtttttttctaccaatg
ggggctttcccttcaccgcccccatgggggtggtccacagggttcataactacccctctt
actacggggcgtttacctagccaacacttagatccggctctacccaaacttttttggttc
accccaacattacccacttgtccgactgttgctaagcaattttgggataccaaacggacc
tccccagatggtaatcttaaagtggccgatttaccctcttttgcaatcagtttcgctaca
gcacctgctgctctagctaattgcccaccccttccacgtgtgatttctatgttatgtatg
gccgtgcctaagggcatatcggttgaagtagattcttcttttctctcaaaaaaccccttc
ccaaactgtacaagcttcttccaaagcatacagctttctagatgtatatgacgatctcta
gacagatggatcttatatgaatcgtatgatgaagtaccacatgagtggatatataggaaa
ggaatccaaatctgccgaatcgctcatgttatgatcttctacatcctaggtctccgcgtt
ccgtcatctggcttatgttcttcatgtagcattcagatcgaatgactctatgaaattacg
tcgatacttccacatattatgggtaacgtaggagacatccctattttccccggggggtct
taattaccactgcttagctttcaattcgcctctgaccatcaaattaaatgtgaataaccc
gtcctcctctctttgaaacaaggggcgcttccggttctgtgcgtgcttcaaacaattttg
tcttctccatattaccatatctctagagtcaataattttctatgaggaactactgaactc
aatcacttgctgccgttactcaacagttttctgttgaggtctatcccgtagaggtagtca
aattggatcagtgatcgatttctaggtttcgtcgtaaacctaattggttacttccaatta
cgtaaatcaatagttcaaaccgcactcaaaggtagggcatttcccattgatataggaact
tttgtaccagaaacaatagtatctccaattagagcccctctgggatgtaaaatatatctc
ttctcaccatccccatagtgtatgagacaaatgtatgcatttcgattaggatcgtattct
atggttacgattctaccagatatgtctttttgattccgtcgaaaatcgattttacggtat
aggcgcttatgacctccccctctatgccttgcggtaatgattcctctggaattacgacct
ttaccacaacggtgccgtccatggatcaaattatttcgtggattggatttcacttgcctg
tctacggttcccttgcgtgtgctcgggataggtgttttgtataaatgtttcgccgtatta
ttaagtattctcctttagtttttttctctatctagaagtggaatagaataacccggttga
agggtaatgatcatacgtctgtaatgcattgtatgtcccagaataggtcccattcttcta
ccctttccgggtagtcgatggctattcacagctactaccttaacaccaaagaagagttcg
acccaatgctttatttctgtcttagtgaatcccgattcgacattaaaagtatattgattc
tttcccaataaacgaagacttttttctgtaaatactgcgtatttgattccatccataaat
cgactttccctcctatgctctgagttccagtatcgataagaattcgagttcttattgttc
ttatgttatggtatgaatataccataccaattcgttatgtatggatgatggatgagattc
catggatagagagccagttccaatagacttatggaacgttcccgttcgcgtgcatccagc
aggaattgaacccgcaaatttaccaattatgagttgggcgctttaaccattcagccatgg
atgcttaacagggatcatcgtacatcgtaaataacccattttcatatagaaagacatatc
atagaaaaatgaaatcgaaaatattcggagatggcaaatattcggagatgactatgaaaa
cacctctctggatcctcgaattgaaagagagattgagagggatcaagaatcctaattctc
gctatttggaatggatccaattctattgagtctgactcatagtgatcatttctctttagc
aaagaatgaccttggttatcaaaggattgaacaaccgggatccatttacttatgatacct
agttgacattgataacaaggatctaatgaattatgagtttaatagatcctctttagcaga
aagacgtatattccttgctcattatcagacaatcacttattcccaaacctcgtgtggggc
taatcgttttcatttaccatctcatggaaaacccttttcgttccgcttagccctatcggg
tattttagtgatagg-----ttctataggaactggacgatcctatttggtcaaataccta
acgaaaaattcctattttcctttcattaaggtacgagggcttcttattccacaagaacga
aagcaccttttcattctttcatatactaggggtttttacttggaaaagacaatgttccat
actaaaggattcgggtccataaccacgagttccagtgcactagatcttgtagcacttagc
aacgaggccctatccattagtattccacataagaaatccattatagaaactaatacaatt
agattggctcttcatagacaaacttggggtttgcgagccaaggtaagaccggctcgggat
catgggacccttttctatcagataggaggggctcttgtacaaaatagacttctaagtaat
aaccccatagaatctatctatataaagataaagaggcaatcgtgtcaggaagcgggtttt
tctttggccaaagggtacttcgaacttggaacgagcatgaagagattaacgagacttctt
tctcttttgagtttttctggcggaccggtcgcgcaagatctttggtcttcccccggaacc
gatgaaaaaaagtgggtcgcttcttatggactcgctcagaatgattcttctctatctata
gttcatggcctattagaagtagaaggtgctctggtgcaatccttaccgacagaaaaagat
tgcagtcaggttgataataatcgagtgccattacttcgtcggtccgaaccaaggaatccg
ttagaaatgttttgaaatggatattgttctctctttgatcagggattgctatatgaaaag
aagtggagtttgaaaaagggaacggaatggtcaaaccggaactgctagaggaacgaattt
tcaatagcataacttgggctcctagaatatggcgcccttgggacaatctatttgattgca
gggttttgttccgaagcaaagatatccgcggaggccggttcgttcgtcctattctgatat
tcaggaccaagaggtactggattctctttcggataggccctgaaaggagaagaaaggctg
aaatgccaacggacctctgtctattctctaattcacccgatccgatagtacccgtttttg
gaacgtccagtgccaaagtcactgaatgggtaagtcaccaatccaatccctttgacaaat
cgggtgtcatattagatatcatattctatatatttagatatcatattctatatatataga
aatatcatagaatagacatatagaatttttggtcgggaaattcgaatgaatcattgagtg
aaaaaggagcaaagaatgacaaaagacgagactctactagtcttcactcttgtggtttcc
tcggtttctgttttcttattcgggatcttgcttttcatggttctcatctctgcaactcgc
gattttcgcgagagaaccaaatccaagttggtgaagatcatgatttgggctggcatagta
gttattacctttgcaattgcggttcgaatctatccgatctttatctttttgctcaaagaa
cgaataaaaccccttgtcgaagccctttatgataagcttccctggatctgggaagtttct
ctttcacggtattgggatcgtttgatcgatttccttgatcgctacttatgggcgtgcgct
caaaggatacaaacaggaattcgc----------aaacaaaaaggggaattcgtagtcac
tttttcctgtcgcgtaaaaaaaaggctttacgcgagagcaatagaggttgggatacatct
atctcttctgagcaacctcttttggattcttaagaccacccttgcagtaggataccgtct
gctttgggttctttattatctccttccagggatttttaggatcgttcaggctatatttag
tctattttggcttttactgtctacttttctcagggagatggttaaggacctcagaagata
gaggagagcgccaggcgcagatttccggaatacttctacggggaatgctcattcaatgag
cattctccatattatgccttgaagaggactcgaacctccacgctctttagcacgagattt
tgagtctcgcgtgtctaccatttcaccatcaaggcatcttgaaagtgaatcgtattccat
gaatatgatatctatctaatgtgatatattccatatatgacaaaggtggagtcttggagt
atttcgatcgatcggtcatataggcctgagtcagacatcaaatagcttcgatttgcatta
tccgtagaacaccttatatgtatcaaaatcgatatcaaaatc-aaaaagatgtacaatcc
aatttctcgattcaatagaagcccaaagaggtgcatatggtacccaaataaggataggat
agatatgtcaaaagcaggtctgattacacctattcctaatcctaaatagaatgtaagggc
gtagggatttctatgtaaacagagtatcctatttccataggctcgaatgaccccttctca
taataagaatgtgcacggtctggtccggtatggaatgaacttataatctgatgatcgagt
cgattccatgattataagttcataaccctagcgcccattcccattttgggcggaacagat
ctactaattcttttattccagttagtaagagggatcttgaactaagaaatagacctagca
gctaaaagagggtatcctgagcaattgcaagaatggggttcattgatattcctggtatag
tagatgctatcacacatacagtcatactcaattcgatggaattgtttgatcttaaagggg
atcttctataatttcgcacataaggggttatttcttggtttcgtccagtcattaataact
tgattatttttagataatagtagatagaaagaacgctcgtaaggagtcctattgaaacca
agaaatataggcctgcttgccatccacaccagaatagatagagttttccgaagaaacccg
ctagtggaggaaggcctcctagggataagagacatagggctaaagagagagccaaaaaag
gatctttcgtgtataatcctgcataatctcgaatgttatcagttccggtacgtagaccaa
ataatacaatgcaagcaaaagttcctagattcatggagatatagaacagcatataagtta
tcatgcttgcatatccatcatttgagtctccaacaattattccaataattacatatccga
tttgccctatggacgaatatgcaagcatacgtttcatgcttgtttgagtaatagcaagga
gattccccaatatcatgctaagaatagctaggatttccagaagaagatgccattcgtttg
atgagaaataaaaaggaatatcgagaattcgcgtggctgaagctgaagcagctactttcg
aagtaacagaaagaaaagcaacgactggagtgggggagtcagagtcgaaaagaggattcc
tcgcttctttctctcatgcaaaaccgtgcatgagactttcatctcgcacggctcctaagt
gataaaagaaagaagaactcgtcttctttcttttttgattaccttcctcgcgtatgtata
agacccaatccattctttttcgaaatcgatttcgaaaaagaactactaatccttaacttt
tcgaggaatccttcatcagtggttgtgaatgactgactttttcaatcctttcgactttgg
ttccgtaggagcaagtcagaaaggttgagaaatagaaccatctgatttgattcgttcccg
atagccatgagatgattatcttagggtgatccttttgtcaacggatgctcctattacact
cgtagtctctgaaggatgagaacccactatgtagcatctacattgataattcaagcattg
tatacgtcattagtccgattctttgtaggaactacccgtaataacgagcttgcaaaatgg
atctgtttatcataaagagattcgttgttcctgaccctgcttcaccttaattgttatttg
aacaaaaagatcacaataaacttttggtaaaagttctgtcttggtcggagtggggatagc
atttctcttctgcatgtctatggagttttgcaaaacccaaacacctcagagatagatata
gaggtaggaatttgtcgaacgaaccacactccttcgtagacgtcaggagtccattgatga
aaaggggctggggaaagcttgaacccaagtcctacagtgatggatataagcgcaattgaa
attcctggggagttatacatttgtgtattgataagaccgttcacaatttcttgaagctcg
atctcccccccagatgaaccatatagccaagagaaaccatgaaccagaatagaagagctt
gccccacccatgagtaaatatttcatagtagcctcattagaccgtagatctctcttggta
tatccagacaataggtaggaacataaactgaaacattctggagctacaaagatagttatt
aaatcgttagcaccacataaaaacattccccctagagtagctgttaatacgaataacaga
aactctgttatagccatttctgtacattcaatgtactctacggatagaggaatacataaa
gttgaacataataaaataagaaattgaaagatttcgttgaaattgttcgtttggaaattt
cccgaaaagctaattataggttcttctctccatcggaacaatagggccgttatgcttatt
actaaacttgttgaagagatgaaatagaaccaaggtctatctttttgatcagaggttgaa
tcgatcatcagaagaagaattaggccaaaaattaggatacattctgggaaaatgaaactt
ccatggaagagaagcaaatgaaacgctttcataaaaattctcgtagaatcgagaatgaag
ttttcattctgtacatgccagatcatgaattagtaactgcatccaatctccgaaaagtcc
cgattgtttcgatttttggaatgggatatttacggaatccccatgaataggatcaaacct
tattccatgctatttccataagattcctctttcttattcttaagcaagcccccgagaggg
cttagttgatcatgatttctgttttctctttcttttcctttttgtttgtttcgagaaaga
tatcgtccgattctccttctattgattcttttccgatcgagatgtatggatccatgtgtc
tacatacctagattctgttcatggattaacgaaaatgtgcaagagctctatttgcctctg
ccattctatgagtcgcttcctttttgcgtatggcacccccactccctttggcagcatcta
ctaattcggaacttaatttgaaagccatatttcgacccggacgcttttgggatgcttcta
ataaccaacgaatggcaagtgctcttccttgtttagatcctatttcaatcggaactttcc
gcgtcgatccttttttattacgtcttgtttttactcctatattgggagttactctacgta
ttgcttgacgtaaaaccaatagtggatttgtttctgtcttttgttgaatctttttcacgg
ctcgatagagaatttgataagccaatgatttttttccgtctttcataatacggttaacca
ccatgttaactaatcgattacgaaaaattggatcggattttgcagttcttttttctgcag
tacctcgacgtgacatgagcgtgaaagaggttcaagaatccgttttctttttataagggc
taaaaacgaatcacttatttttttggctttttgaccccatattgtagggtggatctcgaa
agataggaaagatctccctccaagccgtacatacgactttcatcgaatacggctttccac
agaattctatagggatctatgagatcgagtatggaattctgtttactcactttaaattga
gtatccgtttccctccttttccccctaggatcggaaatcctgtattttccatatccatac
gatcgagtccttaggtttccgaaatagtgtaatggaaaaagaagtgcttcgaatcattgc
tatttgactcggacctgttctgaaaaagtcgaggtatttcgaattgtttgttgacacgga
caaagtaagggaaaacctctgaaagaatttccatattgaccttggacatataagagttcc
gaatcgaatctctttagaaagaagatcttttgtctcatggtagcctgctccagtcccctt
acgaaactttcgttattgggttagccatacacttcacatgtttctagcgattcacatggc
atcatcaaatgatacaagtcttggataagaatctacaacgcactagaacgcccttgttga
cgattctttactgcgacagcatctagggttcctcgaataatgcgatatctcacaccgggt
aaatccttaacccttcctcctcttactaatactacagaatgttcttgtaaattatggcca
atacctggtatataagcagtgatttcaaatccagaggttaatcgtactctggcaacttta
cgtaaggcagagttgggttttttggggttgatagtggaaaagtcgacagataagtcaccc
ttactgtccctctacagaaccgtacatgagattttcacctcatacggctcctcgttcaat
tctttcgaagggatccttttcctcgttcgagagtctccgcccttcttccactccgtcccg
aagactaactaagaccaatggagtcacgttttcatgttctaattgaacactttccattta
tgattaaaggagaagattgttcttttaccaaacatatgcggatcaaatcacgtc------
ttataataagaagaaatctttctcggtatcaatccccttgcccctcattctttgagaatc
agaaggatccttttcgagtttccatttcttcatttggaatctgggctcttctatcttcga
cttatttttttggctttattctttatttatttcatttcgatttttccctcttcctctatc
cctatcctctaggtacagcgtttgcatcaatagagaaccttttcctctgtatgaatcgat
attattccattccaatttcttcccgaaacttcccaagaaaaatcccgaattggatccaaa
attgacgggttaatgtgagcttatccatgcggttaggcactcttcaaataggaatccatt
ttctaactggctttcgtgctttggtgagtcgtccgagatcctttcgatgacctatgttgt
gttgaggggatatctatatgatccgatcgattgcataagacccgcggtagcaatagaacg
gggaaagtatacagaaaagacagttcttttcaatttcgattatctatatattagttcgtt
tctatttctagatatctatttctatatattagtattagttagtagtactattctattagt
tagcgatcccggctctgtgagttctttcttccgtgatgaactgtcggcaccagtcctaca
ttttttctctgtggacc----------------------------gaggagaaagggggt
tcagcaggaagaggattgtaccatgagagaagcacagaggtcaacccgcttcaaatatgg
aacatggattctggcaatgcaacggagttgggtcctcatatcgatccgaatgaatcagtc
tttctacagaggtcaatctttgcctattaggcaagaggatagcaagttcgaaattctgtc
tcgataggacatggatttctattcctatgaaattcataaatgaaaatgaagtagttaatg
ggagggctaccattatcctttttcttgtatgtgttcctaagagaaggaatttgtccattt
catgtttcgaggtctcaaaaaaagggcgtggaaacagatagaaactcttgaatggaaatt
gaaaagaaatgtagccccagttccttcggaaatggtaagatctttggcgcaagaagaagg
ggcgacccgtatcatcttgacttggttctgcttcccctctttttttaagaataccgagtc
gggttcttctcctaccagtatcgaatagaacatgctgaacaagatcttcttcatggaaac
ctgctcgatttagatcgggaaaatcgtacagattttatgaaaccatgtgctatggctcga
atccatagtcaatcctactttcgataggaccggttgacaattgaatccaatttttcccat
tattttactatccataatagtgcggaaagaaagcccggaggaagagtggccttgagtttc
tcgcccctttgccttaggattcgttaattctctttctcgatgggacggggaagggatata
actcagcggtagagtgtcaccttgacgtggtggaagtcatcagttcgagcctgattatcc
ctaaacccaatgtgag-tttttctattttgacttactcccccgccacgatcgaacgggaa
tgtataagaggcttgtgggattgacgtg----------------------------atag
ggtagggttggctatactgctggtggcgaactccaggctaataatctgaagcgcatggat
acaagttatccttggaaggaaagacaattccgaatccgctttgtctacgaataaggaagc
tataagtaatgcaactatgaatctcatggagagttcgatcctggctcaggatgaacgctg
gcggcatgcttaacacatgcaagtcgaacgggaagtggtgtttccagtggcgaacgggtg
agtaacgcgtaagaacctgcccttgggaggggaacaacaactggaaacggttgctaatac
cccgtaggctgaggagcaaaaggagaaatccgcccaaggaggggctcgcgtctgattagc
tagttggtgaggcaatagcttaccaaggcgatgatcagtagctggtccgagaggatgatc
agccacactgggactgagacacggcccagactcctacgggaggcagcagtggggaatttt
ccgcaatgggcgaaagcctgacggagcaatgccgcgtggaggtggaaggcctacgggtcg
tcaacttcttttctcggagaagaaacaatgacggtatctgaggaataagcatcggctaac
tctgtgccagcagccgcggtaagacagaggatgcaagcgttatccggaatgattgggcgt
aaagcgtctgtaggtggcttttcaagtccgccgtcaaatcccagggctcaaccctggaca
ggcggtggaaactaccaagctggagtacggtaggggcagagggaatttccggtggagcgg
tgaaatgcattgagatcggaaagaacaccaacggcgaaagcactctgctgggccgacact
gacactgagagacgaaagctaggggagcaaatgggattagagaccccagtagtcctagcc
gtaaacgatggatactaggtgctgtgcgactcgacccgtgcagtgctgtagctaacgcgt
taagtatcccgcctggggagtacgttcgcaagaatgaaactcaaaggaattgacgggggc
ccgcacaagcggtggagcatgtggtttaattcgatgcaaagcgaagaaccttaccagggc
ttgacatgccgcgaatcctcttgaaagagaggggtgccctcgggaacgcggacacaggtg
gtgcatggctgtcgtcagctcgtgccgtaaggtgttgggttaagtctcgcaacgagcgca
accctcgtgtttagttgccactatgagtttggaaccctgaacagaccgccggtgttaagc
cggaggaaggagaggatgaggccaagtcatcatgccccttatgccctgggcgacacacgt
gctacaatgggcgggacaaagggtcgcgatctcgcgagggtgagctaactccaaaaaccc
gtcctcagttcggattgcaggctgcaactcgcctgcatgaagcaggaatcgctagtaatc
gccggtcagccatacggcggtgaatccgttcccgggccttgtacacaccgcccgtcacac
tataggagctggccatgtttgaagtcattacccttaaccgtaaggagggggatgcctaag
gctaggcttgcgactggagtgaagtcgtaacaaggtagccgtactggaaggtgcggctgg
atcacctccttttcagggagagctaatgcttatgcttattgggtattttggtttgacact
gcttcacgcccaaaaagaaggcagctacgtctgagctaaacttggatatggaagtcttct
ttcgtttagggtgaagtaagaccaagctcatgagcttattatcctaggtcggaacaaatt
agttgatagtgataggatcccctttttgacgtccccatgtcccccccgtgtggtatggcg
gcatggggatgtcaaaaggaaagggatggagtttttctcgcttttggcgtagcaggcctc
cctttgggaggcccgcgcgacgggctattagctcagtggtagagcgcgcccctgataatt
gcgtcgttgtgcctgggctgtgagggctctcagccacatggatagttcaatgtgctcatc
agcgcctgacccgaagatgtggatcatccaaggcacattagcatggcgtactcctcctgt
ttgaatcggagtttgaaaccaaacaaacttctcctcaggaggatagatggggcgattcag
gtgagatcccatgtagatctaactttctattcactcgtgggatccgggcggtcc--gggg
ggggccaccacggctcctctcttctcgagaatccatacatcccttatcagtgtatggaga
gctatctctcgagcacaggttgaggtttgtcctcaatgggaaaatggagcacctaacaac
gcatcttcacagaccaagaactacgagatcacccctttcattctggggtgacggagggat
cgtaccattcgagcctttttttcatgcttttcccggcggtctggagaaagcagcaatcaa
taggacttccctaatcctcccttcctgaaaggaagaacgtgaaattctttttcctttccg
cagggaccaggagattggatctagccataagaggaatgcttggtataaataagccgctta
ttggtcttcgaccccctaagtcactacgagcgcccccgatcagtgcaatgggatgtggct
atttatctatctcttgactcgaaatgggagcagagcaggtttgaaaaaggatcttagagt
gtctagggttgggccaggagggtctcttaacgccttcctttttctgcccatcagagttat
ttcccaaggacttgccatggtaagggggagaagggggaagaagcacacttgaagagcgca
gtacaacggggagttgtatgctgcgttcgggaaggatgaatcgctcccgaaaaggagtct
attgattctctcccaattggttggatcgtaggggcgatgatttacttcacgggcgaggtc
tctggttcaagtccaggatggcccagctgcgccagggaaaagaaaagaatagaagaagca
tctgactctttcatgcatactccacttggctcgggggggatatagctcagttggtagagc
tccgctcttgcaattgggtcgttgcgattacgggttggctgtctaattgtccaggcggta
atgatagtatcttgtacctgaaccggtggctcactttttctaagtaatggggaagaggac
tgaaacatgccactgaaagactctactgagacaaaaagatgggctgtcaaaaaggtagag
gaggtaggatgggcagttggtcagatctagtatggatcgtacatggacgatagttggagt
cggcggctctcctaggcttccctcatctgggatccctggggaagaggatcaagttggccc
ttgcgaatagcttgatgcactatctcccttcaaccctttgagcgaaatgtggcaaaagga
aggaaaatccatggaccgaccccattgtctccaccccgtaggaactacgagatcacccca
aggacgccttcggcgtccaggggtcacggaccgaccatagaccctgttcaataagtggaa
cacattagccgtccgctctccggttgggcagtaagggtcggagaagggcaatcactcgtt
cttaaaaccagcattcttaagtttaagatcaaagagtcgggcggaaaaaggggagagctc
cccgttcctggttctcctgtagctggattccccggaaccacaagaatccttagaatggga
ttccaactcagcaccttttgttttgagattttgagaagagttgctctttggagagcacag
tacgatgaaagttgtaagctgtgttcgggggggagttattgtctatcgttggcctctatg
gtagaacccgtcggggaggcctgagaggcggtggtttaccctgtggcggatgtcagcggt
tcgagtccgcttatctccagcccgtgaacttagcggatactatgatag------------
caccgaattttgccaattcggcagttcgatctatgatttcgcattcatggacgttgataa
gatccttccatttagtagcaccttaggatggcatagccttaacgttaatggcgaggttca
aaagaggaaaggcttgcggtggatacctaggcacccagagacgaggaagggcgtagcaag
cgacgaaatgcttcggggagttgaaaataagcatagatccggagattcccaaataggtca
accttttaaactgcctgctgaatccatgagcaggcaagagacaacctggcgaactgaaac
atcttagtagccagaggaaaagaaagcaaaagcgattcccgtagtagcggcgagcgaaat
gggagcagcctaaaccgtgaaaacggggttgtgggagagcaatacaagcgttgtgctgct
aggcgaagcggttgagtgccgcaccctagatggctaaagtccagtagccgaaagcatcac
tagcttacgctctgacccgagtagcatggggcacgtggaatcccgtgtgaatcagcaagg
accaccttgcaaggctaaatactcctgggtgaccaatagcgaagtagtaccgtgagggaa
aggtgaaaagaacccccagtgggtagtgaaatagaacgtgaaaccgtgctgagctcccaa
gcagtgggaggggaaagtgatctctgaccgcgtgcctgttgaagaatgagccggcgactc
ataggcagtggcttggttaagggaacggaacccaccggagccgtagcgaaagcgagtctt
catagggcgattgtcactgcttatggacccgaacctgggtgatctatccatgaccaggat
gaagcttggatgaaactaagcagaggtccgaaccgactgatgttgaagaatcagcggatg
agttgtggttaggggtgaaatgccactcgaacccagagctagctggttctccccgaaatg
cgttgaggcgcagcagttgactggacatctaggggtaaagcactgtttcggtgcgggctg
cgcgagcggtaccaaatcgaggcaaactctgaatactagatatgacccaaaaataacagg
ggtcaaggtcggccagtgagacgatgggggataagcttcatcgtcgagagggaaacagcc
cggatcaccagctaaggcccctaaatgaccgctcagtgataaaggaggtgggggtgcaaa
gacagccaggaggtttgcctagaagcagccaccctttaaagagtgcgtaatagctcactg
atcgagcgcccttgcgctgaagatgaacggggctaagcgatctgccgaagctgtgggatg
tcaaaatgcatcggtaggggagcgttccgccttagatggaagcaaacgcgaaagcggggg
tcgacgaagcggaagcgagaatgtcggcttgagtaacgaaaacattggtgagaatccaat
gccccgaaaacccaaggtttcctccgcaaggttcgtccacggagggtgagtcagggccta
agatcaggccgaaaggcgtagtcgatggacaacaggtcaatattcctgtactaccccttg
ttggtacggagggacggaggaggctaggttagccgaaagatggttataggtttaaggaca
caaggtgaccctgctttttcagggtaagaaggggtagagaaaatgcctcgagccgaggtc
cgagtaccaagcgctgcagcgctgaagtatgagccccgtggactagccattgcttctcca
cgagcctcataccaggcgctacggcgctgaagtatgtaacccatgccatactcccaggaa
aagctcgaacgaccttcaacaaaagggtacctgtacccgaaaccgacacaggtgggtagg
tagagaatacctaggggcgcgagacaactctctctaaggaactcggcaaaatagccccgt
aacttcgggagaaggggtgccccctcgcaaaagggggtcgcagtgaccaggcccgggcga
ctgtttaccaaaaacacaggtctccgcaaagtcgtaagaccatgtatgggggctgacgcc
tgcccagtgccggaaggtcaaggaagttggtgaactgatgacagggaagccggcgaccga
agccccggtgaacggcggccgtaactataacggtcctaaggtagcgaaattccttgtcgg
gtaagttccgacccgcacgaaaggcgtaacgatctgggcactgtctcggagagaggctcg
gtgaaatagacatgtctgtgaagatgcggactacctgcacctggacagaaagaccctatg
aagctttactgttccctgggattggctttgggcctttcctgcgcagcttaggtggaaggc
gaagaaggcccccttccgggggggcccgagccatcagtgagataccactctggaagagct
cggattctaaccttgtgtcagacccgcgggccaagggacagtctcaggtagacagtttct
atggggcgtaggcctcccaaaaggtaacggaggcgtgcaaaggtttcctcgggccagacg
gacattggtcctcgagtgcaaaggcagaagggagcttgactgcaagactcacccgtcgag
cagagacgaaagtcggccttagtgatccgacggtgccgagtggaagggccgtcgctcaac
ggataaaagttactctagggataacaggctgatcttccccaagagtccacatcgacggga
aggtttggcacctcgatgtcggctcttcgccacctggagctgtaggtggttccaagggtt
gggctgttcgcccattaatgcggtacgtgagctgggttcagaacgtcgtgagacagttcg
gtccatatccggtgtgggcgttagagcattgagaggacctttccctagtacgagaggacc
gggaaggacgcacctctggtgtaccagttatcgtgcctacggtaaacgctgggtagccaa
gtgcggagaggataactgctgaaagcatataagtagtaagcccaccccaagatgagtgct
ctctcctccgacttccctagagcctccggtagcacagccgagacagcgacgggttctcca
cccatacggggatggagcgacagaagtatggaaataggataaggtagcggcgagacgagc
cgtttaaataggtgtcaagtggaagtgcagtgatgtatgcagctgaggcatcctaacgaa
cgaacgatttgaaccttgttcctacacgacctgatcaaattgatcaggcacttgccatct
atcttcattgttcaactctttgatgaaaagatgaaaaaaccaaaaaaaagctctgccctt
ccatctcttggatagatagagagggagggcagaggcctttggtgtcccttccagtcaaga
attggggcttcacaattactagccaatatttctctcatgcctttcctcgttcatggttcg
atattctggtgtcctaggcgtagaggaaccacaccaatccatcccgaatttggtggttaa
actctactgcggtgacgatactgtaggggaggtcctgcggcaaaatagctcgatgccaga
atgataaaaagcttaacacctcttatttgactttttcactattttgaaatacgaaaaaga
tccaaatccaaaatgcaaaggtcgtcttattcaaaacctcaatcatcacatcccctctct
cccacttca-----cacctcggaacgcactgttcttatagagagaaaggcgctttcccat
cttcttaacccgaaatgaaatggctgaggagaggaaggttccttttggggggtacccccg
ggaagagatccagtggagacggggtgggcctgtagctcagaggattagagcacgtggcta
cgaaccacggtgtcgggggttcgaatccctcctcgcccacagccttccaaagggggaagg
gcctttactttccccctgagggtaggaaaatcatgatcgggatagcggacgtaaagctat
tgaacttgggtatgc-----tctttccttttgtcgaagtggaatcgtagaacagaatgtg
atacgatgagatagaatgcaatagaaacaagcaaggatagcgaacgggttacctactcct
aagggtcaaagcaagccctttaattcaattctttattcttacattaaagaatgaatcaaa
tctccccaagtaggattcgaacctacgaccagtcagttaacagccgaccgctctaccact
gagctactgaggaacaaggggagattcgacctcctagagttcaactcccgctctcaaccc
atgaacaatatgagtccgaagcttctttcgtaactcccggaatttcttcgtagtgactcc
gttccatgcctcatttcatagggaagcccaaagtggc-----tctatttcattctatttc
acttcctagcacttcctatcatttaatatccatccctttggtcttatttacataagagat
gtcatttatagtctatctctttctatatatggaaagtcaagaaattctcatcgaaacatc
gagaaattg-----tgcatatagaaaactctaaagaaagaaaaaaaggagacccatgcca
tgattttcaaatcttttctaccttttctacttagtagtctaagtttctcgatgaggataa
ttaattcggtcgttgtggtcggactctattatggatttctgaccacattctccataggtc
cctcttagatcttctttctccaatcttggattagggaagaaggagatattcgcgactact
ggcggtttcattatggggcagctcatgatcttcatatcgatctattatccacctctgcat
ctattctttcttagctaaacgggtggaagatccatccaatttggttatatcatggactcg
aaaagcggatctgaatgtgactgaaatgcacgatcttcacaggtatcacttttcacgata
cctaaaagatggaatagcgattttcgaaccatttcctatacgagaatggtttccattact
ttgagaaatggattctatatcaaactatagctattgcattaaagaagaaaagaaactaat
agaagtcgaagacgcggaatggtagtgaatagagagaaagattcttctgattttcttgtt
cctgaaaatattctatctatctcctagacgccgtagagaattgagaattttcatgtcttt
caattctcgtactcgtaattggaaagttacggaaggaggtccatcattttgcaatgaaaa
caacataaaaaactctggacaatttcgaaatcaggccaagcgtcttaatacatatgcaaa
aaaatgcattattggcccaccattgattagaagatttagcttgtatgaatcgctattggt
ttgatacgaataatggcagtcgtttcagtatgttaaggatacagatgtatccacaattca
tttagagttacttaatagcctatttcttataccatatctctatcccgtgaaattctcgag
ccgaaagatggatgcatatgctgtgtttcattttgctaaacgatatcaattaaatggtgt
atcaattccataaat-----------tggatatagcaataaataaatcagcaaaattctt
ttattttagatagaagaaatgtttcttctatctaaaataaaagaatgtacccttctatcc
aaatccaatttgcatcgataaaataaatccaaattccagtagtagatgaataattgcaaa
tttttgtgtgtacgagattagaataacttcaaaataactgacataattttttatttttcc
tgatcagaaaaatacatgaaaaagaaaggaggtagaaaaatttttggatttatggttaaa
gaagaaaaagaagaaaacagaggttctgttgaatttcaagtattcagtttcaccaataag
atacggagacttgcttcacatttggaattacacaaaaaagatttttcatcggaaagaggt
ctacgaagacttttgggaaaacgtcaacgtttgctggcttatttggcaaagaaaaataga
gtacgttataagaaattaatcagtcagttggatattcgggagaagtaatttaatcgttcg
aatttttttcttattttattagtagtcttatagtagtcttagattttgcattttgatgag
cctcgttttgaggaattcatggaataatccattttcatggaataatgaattaaggaagaa
aggatatgagtctaccgcttacaagaaaagatctcatgatagtcaatatgggccctcagc
acccatcaatgcatggtgttcttcgactgatcgttactctcgatggtgaagatgttattg
attgtgaacccatattaggctatttacacagaggaatggaaaaaatcgcggaaaaccgaa
ctattataca------------------------------atgagggagta---------
----------------------tagaaaaatat---------------agaaaaagagag
agatggtagaaaagggggagagatgggggaagaatataggaaggggaata--agggggct
ctttaggcaggagacgggggaattccttaa-gttaagaaagaaaaaagaataagaacacg
gatacataacataaaaaaaagaataaataagacgatattcgccctccccctacatattta
atttcttctcctatacaaaaaccagcaagacctactccattggtaattccatcaatgaca
cccttatcgaaaaactgcgttagttcagttaatcctcttatacccagggtaaagacccta
gtatagaaaatatctatataaccacgattatatgaccaactgtatatctttttttttact
tgatccgaaaaaaactttttcggactctcttttacaagagaatttattaaatccaaattc
tgaaaaaaggaataagcggatccatagaagatatatgctatggatagaccaaacatagct
agacttacagaagaaattgcattagtgataaattcatatgaatttatggaagaattagaa
ctttcctggaaaaggtttattgagggagttaaccactttgataatatggttaactctgct
attccattatccattactccattatcaaaatggattcctatggatccaatgaacaaagta
aaaagcagtaatataaaaagagggaatagcatagtatttcccgtttcatgaggatagaca
aaagtgtttttagccccaaaggaagtactaaaggaccctatcctatttcttgtattacca
tgaattttggatatattttgtgaaaaaaaagaaactccactcttcgttgttgataaaatg
aaatccctattcactcctttgggtatcctttttccccataaggatattgaatacaacgaa
ccctctttagtgctactgtaattttgaaaatgaacacgcaggtacccatcaaaagtaagt
aaatatatccgaaacatataaaacgcagttaatcctgcagtaaaagaggctattattcca
aaaaagggtgaatacaaccaactattactaaggatttcatctttggaccagaagcaagca
agaggtggaataccacaaagagaaagcgtaccccataaaaaagtagttcttgtaattgga
acgtattttcttaaaccacccataagaaccatattctgacttttatctggtgaatatcca
acaagaggttccattgaatgaataatggatccggatcccaagaacaataaagctttcgaa
taagcatgagtgatcaaatggaataaagcagcttgataagaacctatacctagagctaac
atcatataacccaattgagacattgtagaataggctaagcttcttttaatatctctctga
gcaagagctaaagtagctcctaagaagagtgttattgtacctactaaagaaatgaaattc
attattaaaggtagggatatgaaaagaggaagaagtcgagctagaagaaaaatccccgca
gcaaccatagttgctgcgtgtataagagccgaaatgggagtgggtccttccatagcatcg
ggtaaccatacgtgaagagggaattgtgcggatttcgcaactgcaccaaggaataataaa
aaagcacacaaagtagtaagtaaggaattaatcccattattaggaatccagttattagct
attttgaacaaatcccgaaactctaaactacctgttatccaaaaaaaacctaaaattcct
aataacagaccaaaatcccctacacgattagttacaaaagctttttgacaagcactcgct
gcaattggccgtgtaaaccaaaagcctatcaataaataggaacacattcccacaagttcc
caaaaaaaataaatttgtatcaaattggaactagtaaccaatcccaacatggaagtattg
aaaaaacttatataaacaaaaaatctcaaatatccttcatcgtgagacatataatcgtca
ctataaataagaacgaggattcctacagtagtaattagtattaacataatagaagtaagc
gggtcgatcaagtatccaaattctaaggaaaaatcattattgacggtccaagaccataga
tattgatagatagaacttccatttatttgttgaatagataggtgaactgagaataccata
gctatacttaagagtaaaacacaaggaaaagcccatatgcgacgaagattttttgttgct
gtcggaataagaataagtccaaaccccattgacataataactggaagtgggagaagaggg
attacccatgcatattgatatgtatgttccataagaaaagaaattgcaatttttacttga
aat------------ttttctataaaataaaattgtttccgattcaccaaaccaattctt
atctctttctgaa--------ggaattcaaa----aaaataagaataagacaaaatactg
gaattcttcatttttccaaatttctctcattgaaataatcaaaaatgaagaatgggttta
cttggttaaattcaaaaagttaattaaataactttgttacctagttattacctaaagaag
gatatttgttaaaat-acaaaaaaggattgaatcattttactttctattcatttttgtat
ttctttctattaaaatgaagatgaagcagctctcatgtttcgtaactgattgattgaatt
ccaatgaaaacctatgtttataggaaattatcgaatattccttacttc--------atat
agaactgaaatcctaatgactagaattacctaagttttagaatgtcttgtttaagagact
aagta---tttttttttgttttgattggaattccattatggaataccattctgaacttaa
ttaactatttgaattttctcttccttttatccccccatcttatatgggggat--------
-aggccgtagatttatata-----------------------tggagtatacttaatata
taaattgatttaatttaaatagaaaacctt--------------------------tgta
tatattctatattattaaaacaaagtataaaataaaacaaagtataaaatatatatgaaa
aatatgc------------taaaaaattcttgtcttatccgcattagataaaataaaata
aaaaataaaaaagaattctgaatttcag-----ttcagtatct-----------------
--------------aagtataaatactaagaaaaagtataaatactaagaaaaaacagaa
agaaggattgatttgcggcaatagatgtctttcacatacaactag-aaaaaagtaatctc
ctttttgaatggcagttccaaaaaaacgtacttcgatgtcaaaaaagcgtattcgtaaaa
atctttggaagaaaaagacttatttttcc------atagtgcaatcttattctttagcaa
aatcaagatcattttccagcggtagcgagcatccaaaaccaaagggtttttctgggcaac
aaacaaacaaataatctggttttggaataatctgaattgacctat-----cccaaagaaa
ttccaattat------ttaatatgaataattcggattaattaatgaatgtac---tatgt
gtcgaattcctcggtacaatattcttagaactaacccc--------tctgata-tataga
acaaaagtt--------------------tttggtatactgtgtcctaagtattcttttc
ctatcaacgaacttttcataatagaatcctcataataaaatatgaggattctattatgaa
aagtagagtattcttgcaataggacttacaacttctacctatcttatcaaaaatccacaa
aaaaataggtttaggcttggtaaatcatattaataagagcataaaggctttcattctaga
aattttgctaaaatccaaaattctttgtatttaatgatgaaattatagaaattctaatgg
atagatggaaaga--------tttttttttatttcaatgagaaactaattag-----aaa
aaaatgagttctat---------------attgcaactgagaaaaaacagttccaactct
ttcaagctttgtttctattgggcaaagcaagagtttattgttaaaaaaatccccaatgat
actaccaaacgaagtccattttaatgaggattctaatgttcctaaattctatggactctc
ccaatctcgacgatttgcgagaaaataactattattcttttaacttccct----------
-attatttaaagttagccgccatggtgaaattggtagacacgctgctcttaggaagcagt
gctcaagcatctcggttcgagtccgagtggcggcattctcgaaaaagaatacaatagatt
agaaaatggattcaattcgaaatttcctattttgtaatgggaccttctccttatgctatt
tgcaactttagaacatatactaactcatatctctttctcaaccatttcaattgtgattac
aattcatttgataaccttattagttcgtgaacttgggggattacgtgattcgtcagaaaa
aggaatgatagctacttttttctctataacaggatttctagtttctcgttgggcttcttc
gggacattttccattaagtaatttatatgagtcattgatcttcctttcatgggctctgta
tattcttcatacgattcctaagatacagaactctaaaaatgatttaagcacaataactac
gccaagtactattttaacgcaaggctttgccacgtcgggtcttttaactgaaatgcatca
atccacaatactagtacctgctctacaatctcagtggttaatgatgcatgtcagtatgat
gttactaagctatgcaactcttttgtgcggatccttattatccgccgctcttctaatcat
taaatttcgaaagaatttcaatttctttttaga---------------aaagaaaaaaaa
tgttttaaataaaacatttttctttagtgagtttagtgagattgaatatttctatgtaaa
aagaagtgctttaaaaaacacctcttttccttcatttccaaattattacaaatatcaatt
aattgagcgtttggattcttggagttatcgtgtcattagcctagggtttacccttttaac
cataggtattctttgtggagcagtatgggctaatgaggcgtggggatcctattggaattg
ggatcctaaggaaacttgggcatttattacttggaccatattcgcaatttatttacatag
tagaacaaatccaaattggaagggtacgaattccgcacttgtagcttcgataggatttct
tataatttggatctgctattttggtatcaatctattaggaataggtttacatagttatgg
tgcatttacattaccatctaaatgattacataacataaaaccttcgtgaaatgaaagttt
ttccatttttgtttgatttgagaacccttgaacgccttctcaaagggttctcaaaaattc
gagatagatctaattagacttttttacttttttctgaattatttggtttttccactatgg
aatatagagcggactagt--aaaaaaaaattatttaggataataattggataagagagcc
tctaccttgtcaaccgatagcgagagaacaaaatctggataaataccaattcctattact
ggtaaaaagatacagattaaaagaaagagttctcgtggtccagaatccaccaaatttgcg
tttggaacatgaaatagcttgtatccatagaacatctggcgtaacatagataataaaaaa
ataggagttaatatcattccaattgccattacaaaagtaattagcatttttggtattaac
agaaattttggactagtaattagtccaaaaaatactactaattctgcaacaaaaccgctc
attcctggtaaggcaagagaagccattgaaaagctactaaacatggtaaaaattttcggc
attgggatagatatcccccccagttcttcgagataaacaagacgcattctatcacaagcc
gttcccgccaagaaaaaaagtgtagcaccaataaatccatgggatagtatttgtaaaata
gctccattgagtccaatgttggttatggaaccaattcctataattatgaaacccatgtga
gatacggaggagtaggctattctttttttgaaatttcgctgaccaagagaagttgaagct
gcatagattatttgcatcgctcctattattaccaaccagggggaaaatagataatgagca
tgaggtaacaattccatattgatccgaatcaatccgtatgctcccatctttaataggatt
cccgctaaaagcatacatgtactgtaatgcgcttccccatgggtatctggtaaccacgta
tgtaggggtataatcggcaatttgacagcataagcaataaggaagccaaaataaaatagt
atttccaatgttgcagggtatgatcgattaattaatctttccaaatctaatcttggttcg
ttggaaccatataagcccatacctagaactccgattaagaaaaaaatggaaccgcctgca
gtatacaaaataaattttgtagctgaatacagacgcctctttcccccccacatggataaa
agtaagtaaacaggaattaattctaactcccacatgataaaaaaaagtaaaaggtctcgc
gaagaaaataatcctatttgaccactatacattgctagcatcaggaaatagaataatcgc
gaattccgggtaactggccaagctgctaaagtagctaaagtagtgataaatcctgtcaat
aaaatagatcctaatgaaagtccatcgattcccaatctccagtggaaatcaaagacatct
atccatttagaatcctcctttaattggattaaaggatcctccaattggaaatgataacag
aatgcataagtcattagaaggaattctaataaacaaatagatatagtataccacctaatg
attttgtttcccctatgaggtaaaaagaaaattaatgaacctgcaaatatcggcaaaaca
acaagtattgttaaccaaggaaaataactcatgataaagtgataaagagaagatacgttt
tgaccagaaaagcccgtgctcgaaataagcgagcacaggcttcctcggtaaagaggaatc
agacgattcaagtggag-ttttttgtaacgtatcaataagatagagccatgctgcgggtt
gtttcaggccctaaataaacgcggacacttaaaaaatctgttgggcaggcagattcgcat
ctcttacaacccacacaatcttcggttctcggcgcggaagcaatttgcttggctttacac
ccatcccagggtatcatttctaatacatctgttggacaagctcgtacacattgagtgcat
cctatacatgtatcataaatttttacggaatgtgacattggatctataaattttcctttt
caacataaaaattttcgatctggtaaa--------------------------aatcaaa
ttagtactatatgagtcatatgtattgtagacaccagacgaagcaatggtttatccaaac
ttcaacaaataaa-----------taaataaaataatgcaata------tatttcttaat
ccgtttgtgagaaagcgtgaaaagagccaagagacttgaatttttggcttcaacaatcat
aattatacaaattgtacatacgaattcgaattagccaatttattggctatcgtcttttca
atataaattattgcaatattcaaattgcaatatcaatgaattgcaaaaattcaataagta
aaaaagaatactat------gtaataacctaatcaaaaaatagatattataaaataataa
aataat----------aagaaaatagtatttgatttctattcatcttaatat------tt
gatattattattatatgtgcgcctttgtttagaggattttatgtctaattattcaaaaaa
taagattgattgatacgagttgatttcttgttacgatggatggaagaaagaatggata--
----------------------------gtccaatagctgcttcagcagccgcaagggct
ataacaaaaattgcgaaaatgtctccttttaattggcgactatcaaatagatctgaaaat
gttacgagatttagattaattgaattcagtataagttcaagacatattagagctctaacc
atgtttcggcttgtgatcaatccatagataccaatcgaaaataaatagacactaaaaaaa
agtacatgctcaaacatcattaactaactccttatcaatctcgattcatttcaatatgag
gacaagaattgaaccgattccattaattagaatagaacagttacacaacaaaagagaaaa
gaaggtatttgttggcagtagatgggttttactaaatcaaaattgtgattctttagttat
ttattttagatttgaaattctaagaattttgactaattctaagtatttcttattgccgag
ccatagtaattgcacctattaaagaaactagaagaattatggaaatgagttcaaacggaa
gataaaaatcagttgctaaatgaatcccaatttgttgaacgttatttatgagaccctgtt
ctactatttggtttgatcttgtagtccaaagaattccataccatgacgtatctgggatag
tagtcattagtgaaaaaagaatagttatacaaacgagtgaagtgaacccatctccaatag
tccaataattcttatttttagaccattctgagccatttacgaacattacggcaaatatga
tcaaaacatttatagctcccacataaataagaagttgtgcgacagctacaaagtaggaat
tcaataaaatatagaataaggatatacaaacaagaactaatcccagcgaaaaggcagaat
aaattgggttggtaagtaatactactcctagacctcctagtagaagaacaaatcccccaa
atagcacaagaatctcatgtattggtccaggtaaatccattatggataagaagaaattaa
t-gtataaaatttttcatgaattgactaaaactaaaagattcaaggaagcaaaaagggat
taggatatttttttgtatataagttgtatagttagaaatcacatcacgaaaatctactct
cattttaaatcaggaataatttgcaataagcagtagttattcgtttttc-----------
--tttatagttaataaaaaactattggatttttctaacaaaaaagaaaaatcctagtaac
taataattagtaaccgttcttgaattccaagatttttcttcgtctattttactttgagtc
gaattcctaattgtttgaattgtgtaatctcccattatggagattggtaaccgactcaaa
gcaatttgattgtaattcaattcatgacgatcataagtagaaagttcatattcttcagtc
attgataaacagcttgtcggacagtactcaacacaattaccacaaaatatacaaactccg
aaatcaatactataattaagcaattgtttccttttaatatccttttcaaatctccaatcc
acaaggggtagatctatcgggcatacgcgaacacatacttcacaagcaatacatttatca
aattcaaagtggattcgcccccggaaacgctccgatgtaattgatttttcataagggtag
tgaatcgttataggtaaacgatttgtgtgggataaggtaattatgaaactttgaccaatg
taccttgcagcgcgtattgtttgttgaccataactcatgaacccagttaccatagggaac
atattctaaatatctatgaaaaaggtatg-----tttctttctcttgtttgagagaactt
ttgtgttgaaaatattcttactgttattgtattatcttatttatagtgaaacaagttggg
aagaagttgttaataagagattgcccagggaaataggtaaaagaaatttccatccaagat
ttaataactgatccattctcatcctgggtaaagtccatcttattgtgatagaaatgaaga
gaaataaataagctttagttaatgtaataaagatacccattgtcatttccaaaattccaa
ccattttattcatttggaaaaattcaaaaaaggatatatagggaatagagaaattccacc
cgcctaagtagagaactgttacaaataaagaggaaactaataaatttaggtaagaaacaa
gataaaataaaccatatttgataccggaatattcagtttgataacctgctactaattctt
cctctgcttctggtaaatcaaagggtaatctttcacattctgccaaagaagaaattagaa
aaaccagaaaacctataggctgacgccaaagattccatccaaaaaaaccatattttgact
gtgcttcaactatatcaactgtacttgaactgttagataatcatagtcgatgataacatc
acagttcccaccgctattccaaaaccgtacatgaaaccttagcttcatacggcttctcta
tgatcagaaaaaaggaaagggttgtttcgtttcggtattatccccctgggcatagataga
attaggtaagataaaatcgattggaaagtcctaaattagaccaaaggaattccgtctgct
agaataagaaaaagcgcttccgaattgatctcgtcc-----tttataatataatgcaaat
ttttctttgttcagtaataacttaatcttggaataaaacactcgttatagcaattaataa
atgaaaagaattaggcattaattaaagaattaggcattaattcatgaggaattctgtatt
aatatgaatagaggaaggaaagaataaataaatatc-ttttttttgtattgcattccata
tcttttgtcctattcttctttccccggggaagggtacttaaaaagaaaaaaggaataaag
gattaattcgttcttgatagccatttctttaacaagtgaaagggaacatactctggatcg
gaatccgaagaaagtactacttgatcatttccaccaatttcaagtccttattatgattcc
ttttatgaggaaaaatccctaatgtcttagattccctcattactaatcctttatgtactt
tagtgttcctaacccctcactaatttttgatggattccccttatgattataagt-----t
atagtaataactcggaatattctagtaatggaattccatatcgcgaatcctttattcttg
cccgcttcaagatatgatgactaatcaaaaaatatcaaccttggggtaaagagtttacac
tacttatgtttacttcaacttttttcttgtacgtaggaaatgagattttttctttttact
acaaattaataagctgttttgtttcactcatatagctatctagtttaacttaccaacccg
aatacagaataagaaaaggaagataaatattcaatggattttggaggaaaaagatcccat
tttaacgaatcacacgtagagatattgctagcacacaaaaagttaatggtatttcataac
taatagattgagcagcagctcgtagaccgcctgaaaaagaatatttattatttgagctat
atcctgccataagaagaccaataggagcaatacttgaaatggcaatccataaaaaaacac
caatactaagatcggctaaaacaaaacgatatcccaaagggataactaaaaaacttaata
aaattgatatgactgctatagaaggtccaatgctaaataaaggaatatctcctcgggatg
gcaggatatcctccttaaaaagtagcttagttccatcggctatagcttgaagcagtccca
gggggccagcatattcaggaccaatacgttgttgtatcgatgcggatatttctctttcta
accacacaattacgagtacttctattgtgattcccagtaggagggtcaaaatgggtagaa
tccatatcagtccatagacttcttttaataattccgatttcgaaaaagaattgatagttt
ctatctctaccctatctattatcatttcaacgatcaacttcccccataatgatatctata
ctacctaatatcgtcatgatatcagccaatttcatttttttaactagttgaggaagaatt
tgcaaattaataaaaccgggtggacgaattttccatctccaggggaaaagactatcatct
cctaccagataaattcctaattcaccttttggagcttccactcttacataaagctcttgc
tttgacaattcaaaattgggcgaaggttttttaccaagaaatcgatattcaaaatcattc
cattcggaattctttgttttcttaaagcgtcggacttctaaattctcataagggcctcca
ggaattttctctacagcctgttgaataattttgatggattccctcatttcacccattcgt
actaaatagcgagctaatgaatccccctctttttgccattgggctttccaatcgaattgg
ttgtaagactcataaggatcgactttacgaagatcccattgtattccagaagctcgtaac
atcggtcccgataagccccaatttactgcttcttctccgctaataaaaccgactccttca
actcgttctaaaaaaacgggattccgtgtaataagttgttgatattcaacaactcctcgt
aaaaaataatcacagaaatctaaacatttatcgacccatccataaggtagatcggcggct
acccctccgatgcgaaagtaattatgcatcattcgcatacctgtagcagcttcaaataga
tcatatatcaattctctctctctaaaaatatagaaaaaaggggtctgtgcgcctagatcc
gccataaaaggtccaagccataacaagtgagaagctatacggctcaactctaacataatt
accctaatatagctggctctttggggtatttgaatattctccaagaattctggtgcattt
accgttattgcttctgtaaacatagtagctaaataatcccaccgtgttacataaggtaag
tattgtataatagttcggttttccgcgattttttccattcctctgtgtaaatagcctaat
atgggttcacaatcaataacatcttcaccatcgagagtaacgatcagtcgaagaacacca
tgcattgatgggtgctgagggcccatattgactatcatgagatcttttcttgtaagcggt
agactcatatcctttcttccttaattcattattccatgaaaatggattattccatgaatt
cctcaaaacgaggctcatcaaaatgcaaaatctaagactactataagactactaataaaa
taagaaaaaaattcgaacgattaaattacttctcccgaatatccaactgactgattaatt
tcttataacgtactctatttttctttgccaaataagccagcaaacgttgacgttttccca
aaagtcttcgtagacctctttccgatgaaaaatcttttttgtgtaattccaaatgtgaag
caagtctccgtatcttattggtgaaactgaatacttgaaattcaacagaacctctgtttt
cttctttttcttctttaaccataaatccaaaaatttttctacctcctttctttttcatgt
atttttctgatcaggaaaaataaaaaattatgtcagttattttgaagttattctaatctc
gtacacacaaaaatttgcaattattcatctactactggaatttggatttattttatcgat
gcaaattggatttggatagaagggtacattcttttattttagatagaagaaacatttctt
ctatctaaaataaaagaattttgctgatttatttattgcta-----------tatccaat
ttatggaattgatacaccatttaattgatatcgtttagcaaaatgaaacacagcatatgc
atccatctttcggctcgagaatttcacgggatagagatatggtataagaaataggctatt
aagtaactctaaatgaattgtggatacatctgtatccttaacatactgaaacgactgcca
ttattcgtatcaaaccaatagcgattcatacaagctaaatcttctaatcaatggtgggcc
aataatgcatttttttgcatatgtattaagacgcttggcctgatttcgaaattgtccaga
gttttttatgttgttttcattgcaaaatgatggacctccttccgtaactttccaattacg
agtacgagaattgaaagacatgaaaattctcaattctctacggcgtctaggagatagata
gaatattttcaggaacaagaaaatcagaagaatctttctctctattcactaccattccgc
gtcttcgacttctattagtttcttttcttctttaatgcaatagctatagtttgatataga
atccatttctcaaagtaatggaaaccattctcgtataggaaatggttcgaaaatcgctat
tccatcttttaggtatcgtgaaaagtgatacctgtgaagatcgtgcatttcagtcacatt
cagatccgcttttcgagtccatgatataaccaaattggatggatcttccacccgtttagc
taagaaagaatagatgcagaggtggataatagatcgatatgaagatcatgagctgcccca
taatgaaaccgccagtagtcgcgaatatctccttcttccctaatccaagattggagaaag
aagatctaagagggacctatggagaatgtggtcagaaatccataatagagtccgaccaca
acgaccgaattaattatcctcatcgagaaacttagactactaagtagaaaaggtagaaaa
gatttgaaaatcatggcatgggtctcctttttttctttctttagagttttctat-----a
tgcacaatttctcgatgtttcgatgagaatttcttgactttccatatatagaaagagata
gactataaatgacatctcttatgtaaataagaccaaagggatggatattaaatgatagga
agtgctaggaagtgaaatagaatga-----aatagagccactttgggcttccctatgaaa
tgaggcatggaacggagtcactacgaagaaattccgggagttacgaaagaagcttcggac
tcatattgttcatgggttgagagcgggagttgaactctaggaggtcgaatctccccttgt
tcctcagtagctcagtggtagagcggtcggctgttaactgactggtcgtaggttcgaatc
ctacttggggagatttgattcattctttaatgtaagaataaagaattgaattaaagggct
tgctttgacccttaggagtaggtaacccgttcgctatccttgcttgtttctattgcattc
tatctcatcgtatcacattctgttctacgattccacttcgacaaaagg-----aaagagc
atacccaagttcaatagctttacgtccgctatcccgatcatgattttcctaccctcaggg
ggaaagtaaaggcccttccccctttggaaggctgtgggcgaggagggattcgaacccccg
acaccgtggttcgtagccacgtgctctaatcctctgagctacaggcccaccccgtctcca
ctggatctcttcccgggggtaccccccaaaaggaaccttcctctcctcagccatttcatt
tcgggttaagaagatgggaaagcgcctttctctctataagaacagtgcgttccgaggt--
---gtgaagtgggagagaggggatgtgatgattgaggttttgaataagacgacctttgca
ttttggatttggatctttttcgtatttcaaaatagtgaaaaagtcaaataagaggtgtta
agctttttatcattctggcatcgagctattttgccgcaggacctcccctacagtatcgtc
accgcagtagagtttaaccaccaaattcgggatggattggtgtggttcctctacgcctag
gacaccagaatatcgaaccatgaacgaggaaaggcatgagagaaatattggctagtaatt
gtgaagccccaattcttgactggaagggacaccaaaggcctctgccctccctctctatct
atccaagagatggaagggcagagcttttttttggttttttcatcttttcatcaaagagtt
gaacaatgaagatagatggcaagtgcctgatcaatttgatcaggtcgtgtaggaacaagg
ttcaaatcgttcgttcgttaggatgcctcagctgcatacatcactgcacttccacttgac
acctatttaaacggctcgtctcgccgctaccttatcctatttccatacttctgtcgctcc
atccccgtatgggtggagaacccgtcgctgtctcggctgtgctaccggaggctctaggga
agtcggaggagagagcactcatcttggggtgggcttactacttatatgctttcagcagtt
atcctctccgcacttggctacccagcgtttaccgtaggcacgataactggtacaccagag
gtgcgtccttcccggtcctctcgtactagggaaaggtcctctcaatgctctaacgcccac
accggatatggaccgaactgtctcacgacgttctgaacccagctcacgtaccgcattaat
gggcgaacagcccaacccttggaaccacctacagctccaggtggcgaagagccgacatcg
aggtgccaaaccttcccgtcgatgtggactcttggggaagatcagcctgttatccctaga
gtaacttttatccgttgagcgacggcccttccactcggcaccgtcggatcactaaggccg
actttcgtctctgctcgacgggtgagtcttgcagtcaagctcccttctgcctttgcactc
gaggaccaatgtccgtctggcccgaggaaacctttgcacgcctccgttaccttttgggag
gcctacgccccatagaaactgtctacctgagactgtcccttggcccgcgggtctgacaca
aggttagaatccgagctcttccagagtggtatctcactgatggctcgggcccccccggaa
gggggccttcttcgccttccacctaagctgcgcaggaaaggcccaaagccaatcccaggg
aacagtaaagcttcatagggtctttctgtccaggtgcaggtagtccgcatcttcacagac
atgtctatttcaccgagcctctctccgagacagtgcccagatcgttacgcctttcgtgcg
ggtcggaacttacccgacaaggaatttcgctaccttaggaccgttatagttacggccgcc
gttcaccggggcttcggtcgccggcttccctgtcatcagttcaccaacttccttgacctt
ccggcactgggcaggcgtcagcccccatacatggtcttacgactttgcggagacctgtgt
ttttggtaaacagtcgcccgggcctggtcactgcgacccccttttgcgagggggcacccc
ttctcccgaagttacggggctattttgccgagttccttagagagagttgtctcgcgcccc
taggtattctctacctacccacctgtgtcggtttcgggtacaggtacccttttgttgaag
gtcgttcgagcttttcctgggagtatggcatgggttacatacttcagcgccgtagcgcct
ggtatgaggctcgtggagaagcaatggctagtccacggggctcatacttcagcgctgcag
cgcttggtactcggacctcggctcgaggcattttctctaccccttcttaccctgaaaaag
cagggtcaccttgtgtccttaaacctataaccatctttcggctaacctagcctcctccgt
ccctccgtaccaacaaggggtagtacaggaatattgacctgttgtccatcgactacgcct
ttcggcctgatcttaggccctgactcaccctccgtggacgaaccttgcggaggaaacctt
gggttttcggggcattggattctcaccaatgttttcgttactcaagccgacattctcgct
tccgcttcgtcgacccccgctttcgcgtttgcttccatctaaggcggaacgctcccctac
cgatgcattttgacatcccacagcttcggcagatcgcttagccccgttcatcttcagcgc
aagggcgctcgatcagtgagctattacgcactctttaaagggtggctgcttctaggcaaa
cctcctggctgtctttgcacccccacctcctttatcactgagcggtcatttaggggcctt
agctggtgatccgggctgtttccctctcgacgatgaagcttatcccccatcgtctcactg
gccgaccttgacccctgttatttttgggtcatatctagtattcagagtttgcctcgattt
ggtaccgctcgcgcagcccgcaccgaaacagtgctttacccctagatgtccagtcaactg
ctgcgcctcaacgcatttcggggagaaccagctagctctgggttcgagtggcatttcacc
cctaaccacaactcatccgctgattcttcaacatcagtcggttcggacctctgcttagtt
tcatccaagcttcatcctggtcatggatagatcacccaggttcgggtccataagcagtga
caatcgccctatgaagactcgctttcgctacggctccggtgggttccgttcccttaacca
agccactgcctatgagtcgccggctcattcttcaacaggcacgcggtcagagatcacttt
cccctcccactgcttgggagctcagcacggtttcacgttctatttcactacccactgggg
gttcttttcacctttccctcacggtactacttcgctattggtcacccaggagtatttagc
cttgcaaggtggtccttgctgattcacacgggattccacgtgccccatgctactcgggtc
agagcgtaagctagtgatgctttcggctactggactttagccatctagggtgcggcactc
aaccgcttcgcctagcagcacaacgcttgtattgctctcccacaaccccgttttcacggt
ttaggctgctcccatttcgctcgccgctactacgggaatcgcttttgctttcttttcctc
tggctactaagatgtttcagttcgccaggttgtctcttgcctgctcatggattcagcagg
cagtttaaaaggttgacctatttgggaatctccggatctatgcttattttcaactccccg
aagcatttcgtcgcttgctacgcccttcctcgtctctgggtgcctaggtatccaccgcaa
gcctttcctcttttgaacctcgccattaacgttaaggctatgccatcctaaggtgctact
aaatggaaggatcttatcaacgtccatgaatgcgaaatcatagatcgaactgccgaattg
gcaaaa------------ttcggtgctatcatagtatccgctaagttcacgggctggaga
taagcggactcgaaccgctgacatccgccacagggtaaaccaccgcctctcaggcctccc
cgacgggttctaccatagaggccaacgatagacaataactcccccccgaacacagcttac
aactttcatcgtactgtgctctccaaagagcaactcttctcaaaatctcaaaacaaaagg
tgctgagttggaatcccattctaaggattcttgtggttccggggaatccagctacaggag
aaccaggaacggggagctctcccctttttccgcccgactctttgatcttaaacttaagaa
tgctggttttaagaacgagtgattgcccttctccgacccttactgcccaaccggagagcg
gacggctaatgtgttccacttattgaacagggtctatggtcggtccgtgacccctggacg
ccgaaggcgtccttggggtgatctcgtagttcctacggggtggagacaatggggtcggtc
catggattttccttccttttgccacatttcgctcaaagggttgaagggagatagtgcatc
aagctattcgcaagggccaacttgatcctcttccccagggatcccagatgagggaagcct
aggagagccgccgactccaactatcgtccatgtacgatccatactagatctgaccaactg
cccatcctacctcctctacctttttgacagcccatctttttgtctcagtagagtctttca
gtggcatgtttcagtcctcttccccattacttagaaaaagtgagccaccggttcaggtac
aagatactatcattaccgcctggacaattagacagccaacccgtaatcgcaacgacccaa
ttgcaagagcggagctctaccaactgagctatatcccccccgagccaagtggagtatgca
tgaaagagtcagatgcttcttctattcttttcttttccctggcgcagctgggccatcctg
gacttgaaccagagacctcgcccgtgaagtaaatcatcgcccctacgatccaaccaattg
ggagagaatcaatagactccttttcgggagcgattcatccttcccgaacgcagcatacaa
ctccccgttgtactgcgctcttcaagtgtgcttcttcccccttctcccccttaccatggc
aagtccttgggaaataactctgatgggcagaaaaaggaaggcgttaagagaccctcctgg
cccaaccctagacactctaagatcctttttcaaacctgctctgctcccatttcgagtcaa
gagatagataaatagccacatcccattgcactgatcgggggcgctcgtagtgacttaggg
ggtcgaagaccaataagcggcttatttataccaagcattcctcttatggctagatccaat
ctcctggtccctgcggaaaggaaaaagaatttcacgttcttcctttcaggaagggaggat
tagggaagtcctattgattgctgctttctccagaccgccgggaaaagcatgaaaaaaagg
ctcgaatggtacgatccctccgtcaccccagaatgaaaggggtgatctcgtagttcttgg
tctgtgaagatgcgttgttaggtgctccattttcccattgaggacaaacctcaacctgtg
ctcgagagatagctctccatacactgataagggatgtatggattctcgagaagagaggag
ccgtggtggcccccc--ccggaccgcccggatcccacgagtgaatagaaagttagatcta
catgggatctcacctgaatcgccccatctatcctcctgaggagaagtttgtttggtttca
aactccgattcaaacaggaggagtacgccatgctaatgtgccttggatgatccacatctt
cgggtcaggcgctgatgagcacattgaactatccatgtggctgagagccctcacagccca
ggcacaacgacgcaattatcaggggcgcgctctaccactgagctaatagcccgtcgcgcg
ggcctcccaaagggaggcctgctacgccaaaagcgagaaaaactccatccctttcctttt
gacatccccatgccgccataccacacgggggggacatggggacgtcaaaaaggggatcct
atcactatcaactaatttgttccgacctaggataataagctcatgagcttggtcttactt
caccctaaacgaaagaagacttccatatccaagtttagctcagacgtagctgccttcttt
ttgggcgtgaagcagtgtcaaaccaaaatacccaataagcataagcattagctctccctg
aaaaggaggtgatccagccgcaccttccagtacggctaccttgttacgacttcactccag
tcgcaagcctagccttaggcatccccctccttacggttaagggtaatgacttcaaacatg
gccagctcctatagtgtgacgggcggtgtgtacaaggcccgggaacggattcaccgccgt
atggctgaccggcgattactagcgattcctgcttcatgcaggcgagttgcagcctgcaat
ccgaactgaggacgggtttttggagttagctcaccctcgcgagatcgcgaccctttgtcc
cgcccattgtagcacgtgtgtcgcccagggcataaggggcatgatgacttggcctcatcc
tctccttcctccggcttaacaccggcggtctgttcagggttccaaactcatagtggcaac
taaacacgagggttgcgctcgttgcgagacttaacccaacaccttacggcacgagctgac
gacagccatgcaccacctgtgtccgcgttcccgagggcacccctctctttcaagaggatt
cgcggcatgtcaagccctggtaaggttcttcgctttgcatcgaattaaaccacatgctcc
accgcttgtgcgggcccccgtcaattcctttgagtttcattcttgcgaacgtactcccca
ggcgggatacttaacgcgttagctacagcactgcacgggtcgagtcgcacagcacctagt
atccatcgtttacggctaggactactggggtctctaatcccatttgctcccctagctttc
gtctctcagtgtcagtgtcggcccagcagagtgctttcgccgttggtgttctttccgatc
tcaatgcatttcaccgctccaccggaaattccctctgcccctaccgtactccagcttggt
agtttccaccgcctgtccagggttgagccctgggatttgacggcggacttgaaaagccac
ctacagacgctttacgcccaatcattccggataacgcttgcatcctctgtcttaccgcgg
ctgctggcacagagttagccgatgcttattcctcagataccgtcattgtttcttctccga
gaaaagaagttgacgacccgtaggccttccacctccacgcggcattgctccgtcaggctt
tcgcccattgcggaaaattccccactgctgcctcccgtaggagtctgggccgtgtctcag
tcccagtgtggctgatcatcctctcggaccagctactgatcatcgccttggtaagctatt
gcctcaccaactagctaatcagacgcgagcccctccttgggcggatttctccttttgctc
ctcagcctacggggtattagcaaccgtttccagttgttgttcccctcccaagggcaggtt
cttacgcgttactcacccgttcgccactggaaacaccacttcccgttcgacttgcatgtg
ttaagcatgccgccagcgttcatcctgagccaggatcgaactctccatgagattcatagt
tgcattacttatagcttccttattcgtagacaaagcggattcggaattgtctttccttcc
aaggataacttgtatccatgcgcttcagattattagcctggagttcgccaccagcagtat
agccaacccta----------------------------ccctatcacgtcaatcccaca
agcctcttatacattcccgttcgatcgtggcgggggagtaagtcaaaatag-aaaaactc
acattgggtttagggataatcaggctcgaactgatgacttccaccacgtcaaggtgacac
tctaccgctgagttatatcccttccccgtcccatcgagaaagagaattaacgaatcctaa
ggcaaaggggcgagaaactcaaggccactcttcctccgggctttctttccgcactattat
ggatagtaaaataatgggaaaaattggattcaattgtcaaccggtcctatcgaaagtagg
attgactatggattcgagccatagcacatggtttcataaaatctgtacgattttcccgat
ctaaatcgagcaggtttccatgaagaagatcttgttcagcatgttctattcgatactggt
aggagaagaacccgactcggtattcttaaaaaaagaggggaagcagaaccaagtcaagat
gatacgggtcgccccttcttcttgcgccaaagatcttaccatttccgaaggaactggggc
tacatttcttttcaatttccattcaagagtttctatctgtttccacgccctttttttgag
acctcgaaacatgaaatggacaaattccttctcttaggaacacatacaagaaaaaggata
atggtagccctcccattaactacttcattttcatttatgaatttcataggaatagaaatc
catgtcctatcgagacagaatttcgaacttgctatcctcttgcctaataggcaaagattg
acctctgtagaaagactgattcattcggatcgatatgaggacccaactccgttgcattgc
cagaatccatgttccatatttgaagcgggttgacctctgtgcttctctcatggtacaatc
ctcttcctgctga----------------------------accccctttctcctcggtc
cacagagaaaaaatgtaggactggtgccgacagttcatcacggaagaaagaactcacaga
gccgggatcgctaactaatagaatagtactactaactaatactaatatatagaaatagat
atctagaaatagaaacgaactaatatatagataatcgaaattgaaaagaactgtcttttc
tgtatactttccccgttctattgctaccgcgggtcttatgcaatcgatcggatcatatag
atatcccctcaacacaacataggtcatcgaaaggatctcggacgactcaccaaagcacga
aagccagttagaaaatggattcctatttgaagagtgcctaaccgcatggataagctcaca
ttaacccgtcaattttggatccaattcgggatttttcttgggaagtttcgggaagaaatt
ggaatggaataatatcgattcatacagaggaaaaggttctctattgatgcaaacgctgta
cctagaggatagggatagaggaagagggaaaaatcgaaatgaaataaataaagaataaag
ccaaaaaaataagtcgaagatagaagagcccagattccaaatgaagaaatggaaactcga
aaaggatccttctgattctcaaagaatgaggggcaaggggattgataccgagaaagattt
cttctt------attataagacgtgatttgatccgcatatgtttggtaaaagaacaatct
tctcctttaatcataaatggaaagtgttcaattagaacatgaaaacgtgactccattggt
cttagttagtcttcgggacggagtggaagaagggcggagactctcgaacgaggaaaagga
tcccttcgaaagaattgaacgaggagccgtatgaggtgaaaatctcatgtacggttctgt
agagggacagtaagggtgacttatctgtcgacttttccactatcaaccccaaaaaaccca
actctgccttacgtaaagttgccagagtacgattaacctctggatttgaaatcactgctt
atataccaggtattggccataatttacaagaacattctgtagtattagtaagaggaggaa
gggttaaggatttacccggtgtgagatatcgcattattcgaggaaccctagatgctgtcg
cagtaaagaatcgtcaacaagggcgttctagtgcgttgtagattcttatccaagacttgt
atcatttgatgatgccatgtgaatcgctagaaacatgtgaagtgtatggctaacccaata
acgaaagtttcgtaaggggactggagcaggctaccatgagacaaaagatcttctttctaa
agagattcgattcggaactcttatatgtccaaggtcaatatggaaattctttcagaggtt
ttcccttactttgtccgtgtcaacaaacaattcgaaatacctcgactttttcagaacagg
tccgagtcaaatagcaatgattcgaagcacttctttttccattacactatttcggaaacc
taaggactcgatcgtatggatatggaaaatacaggatttccgatcctagggggaaaagga
gggaaacggatactcaatttaaagtgagtaaacagaattccatactcgatctcatagatc
cctatagaattctgtggaaagccgtattcgatgaaagtcgtatgtacggcttggagggag
atctttcctatctttcgagatccaccctacaatatggggtcaaaaagccaaaaaaataag
tgattcgtttttagcccttataaaaagaaaacggattcttgaacctctttcacgctcatg
tcacgtcgaggtactgcagaaaaaagaactgcaaaatccgatccaatttttcgtaatcga
ttagttaacatggtggttaaccgtattatgaaagacggaaaaaaatcattggcttatcaa
attctctatcgagccgtgaaaaagattcaacaaaagacagaaacaaatccactattggtt
ttacgtcaagcaatacgtagagtaactcccaatataggagtaaaaacaagacgtaataaa
aaaggatcgacgcggaaagttccgattgaaataggatctaaacaaggaagagcacttgcc
attcgttggttattagaagcatcccaaaagcgtccgggtcgaaatatggctttcaaatta
agttccgaattagtagatgctgccaaagggagtgggggtgccatacgcaaaaaggaagcg
actcatagaatggcagaggcaaatagagctcttgcacattttcgttaatccatgaacaga
atctaggtatgtagacacatggatccatacatctcgatcggaaaagaatcaatagaagga
gaatcggacgatatctttctcgaaacaaacaaaaaggaaaagaaagagaaaacagaaatc
atgatcaactaagccctctcgggggcttgcttaagaataagaaagaggaatcttatggaa
atagcatggaataaggtttgatcctattcatggggattccgtaaatatcccattccaaaa
atcgaaacaatcgggacttttcggagattggatgcagttactaattcatgatctggcatg
tacagaatgaaaacttcattctcgattctacgagaatttttatgaaagcgtttcatttgc
ttctcttccatggaagtttcattttcccagaatgtatcctaatttttggcctaattcttc
ttctgatgatcgattcaacctctgatcaaaaagatagaccttggttctatttcatctctt
caacaagtttagtaataagcataacggccctattgttccgatggagagaagaacctataa
ttagcttttcgggaaatttccaaacgaacaatttcaacgaaatctttcaatttcttattt
tattatgttcaactttatgtattcctctatccgtagagtacattgaatgtacagaaatgg
ctataacagagtttctgttattcgtattaacagctactctagggggaatgtttttatgtg
gtgctaacgatttaataactatctttgtagctccagaatgtttcagtttatgttcctacc
tattgtctggatataccaagagagatctacggtctaatgaggctactatgaaatatttac
tcatgggtggggcaagctcttctattctggttcatggtttctcttggctatatggttcat
ctgggggggagatcgagcttcaagaaattgtgaacggtcttatcaatacacaaatgtata
actccccaggaatttcaattgcgcttatatccatcactgtaggacttgggttcaagcttt
ccccagccccttttcatcaatggactcctgacgtctacgaaggagtgtggttcgttcgac
aaattcctacctctatatctatctctgaggtgtttgggttttgcaaaactccatagacat
gcagaagagaaatgctatccccactccgaccaagacagaacttttaccaaaagtttattg
tgatctttttgttcaaataacaattaaggtgaagcagggtcaggaacaacgaatctcttt
atgataaacagatccattttgcaagctcgttattacgggtagttcctacaaagaatcgga
ctaatgacgtatacaatgcttgaattatcaatgtagatgctacatagtgggttctcatcc
ttcagagactacgagtgtaataggagcatccgttgacaaaaggatcaccctaagataatc
atctcatggctatcgggaacgaatcaaatcagatggttctatttctcaacctttctgact
tgctcctacggaaccaaagtcgaaaggattgaaaaagtcagtcattcacaaccactgatg
aaggattcctcgaaaagttaaggattagtagttctttttcgaaatcgatttcgaaaaaga
atggattgggtcttatacatacgcgaggaaggtaatcaaaaaagaaagaagacgagttct
tctttcttttatcacttaggagccgtgcgagatgaaagtctcatgcacggttttgcatga
gagaaagaagcgaggaatcctcttttcgactctgactcccccactccagtcgttgctttt
ctttctgttacttcgaaagtagctgcttcagcttcagccacgcgaattctcgatattcct
ttttatttctcatcaaacgaatggcatcttcttctggaaatcctagctattcttagcatg
atattggggaatctccttgctattactcaaacaagcatgaaacgtatgcttgcatattcg
tccatagggcaaatcggatatgtaattattggaataattgttggagactcaaatgatgga
tatgcaagcatgataacttatatgctgttctatatctccatgaatctaggaacttttgct
tgcattgtattatttggtctacgtaccggaactgataacattcgagattatgcaggatta
tacacgaaagatccttttttggctctctctttagccctatgtctcttatccctaggaggc
cttcctccactagcgggtttcttcggaaaactctatctattctggtgtggatggcaagca
ggcctatatttcttggtttcaataggactccttacgagcgttctttctatctactattat
ctaaaaataatcaagttattaatgactggacgaaaccaagaaataaccccttatgtgcga
aattatagaagatcccctttaagatcaaacaattccatcgaattgagtatgactgtatgt
gtgatagcatctactataccaggaatatcaatgaaccccattcttgcaattgctcaggat
accctcttttagctgctaggtctatttcttagttcaagatccctcttactaactggaata
aaagaattagtagatctgttccgcccaaaatgggaatgggcgctagggttatgaacttat
aatcatggaatcgactcgatcatcagattataagttcattccataccggaccagaccgtg
cacattcttattatgagaaggggtcattcgagcctatggaaataggatactctgtttaca
tagaaatccctacgcccttacattctatttaggattaggaataggtgtaatcagacctgc
ttttgacatatctatcctatccttatttgggtaccatatgcacctctttgggcttctatt
gaatcgagaaattggattgtacatc-tttttgattttgatatcgattttgatacatataa
ggtgttctacggataatgcaaatcgaagctatttgatgtctgactcaggcctatatgacc
gatcgatcgaaatactccaagactccacctttgtcatatatggaatatatcacattagat
agatatcatattcatggaatacgattcactttcaagatgccttgatggtgaaatggtaga
cacgcgagactcaaaatctcgtgctaaagagcgtggaggttcgagtcctcttcaaggcat
aatatggagaatgctcattgaatgagcattccccgtagaagtattccggaaatctgcgcc
tggcgctctcctctatcttctgaggtccttaaccatctccctgagaaaagtagacagtaa
aagccaaaatagactaaatatagcctgaacgatcctaaaaatccctggaaggagataata
aagaacccaaagcagacggtatcctactgcaagggtggtcttaagaatccaaaagaggtt
gctcagaagagatagatgtatcccaacctctattgctctcgcgtaaagccttttttttac
gcgacaggaaaaagtgactacgaattcccct----------ttttgtttgcgaattcctg
tttgtatcctttgagcgcacgcccataagtagcgatcaaggaaatcgatcaaacgatccc
aataccgtgaaagagaaacttcccagatccagggaagcttatcataaagggcttcgacaa
ggggttttattcgttctttgagcaaaaagataaagatcggatagattcgaaccgcaattg
caaaggtaataactactatgccagcccaaatcatgatcttcaccaacttggatttggttc
tctcgcgaaaatcgcgagttgcagagatgagaaccatgaaaagcaagatcccgaataaga
aaacagaaaccgaggaaaccacaagagtgaagactagtagagtctcgtcttttgtcattc
tttgctcctttttcactcaatgattcattcgaatttcccgaccaaaaattctatatgtct
attctatgatatttctatatatatagaatatgatatctaaatatatagaatatgatatct
aatatgacacccgatttgtcaaagggattggattggtgacttacccattcagtgactttg
gcactggacgttccaaaaacgggtactatcggatcgggtgaattagagaatagacagagg
tccgttggcatttcagcctttcttctcctttcagggcctatccgaaagagaatccagtac
ctcttggtcctgaatatcagaataggacgaacgaaccggcctccgcggatatctttgctt
cggaacaaaaccctgcaatcaaatagattgtcccaagggcgccatattctaggagcccaa
gttatgctattgaaaattcgttcctctagcagttccggtttgaccattccgttccctttt
tcaaactccacttcttttcatatagcaatccctgatcaaagagagaacaatatccatttc
aaaacatttctaacggattccttggttcggaccgacgaagtaatggcactcgattattat
caacctgactgcaatctttttctgtcggtaaggattgcaccagagcaccttctacttcta
ataggccatgaactatagatagagaagaatcattctgagcgagtccataagaagcgaccc
actttttttcatcggttccgggggaagaccaaagatcttgcgcgaccggtccgccagaaa
aactcaaaagagaaagaagtctcgttaatctcttcatgctcgttccaagttcgaagtacc
ctttggccaaagaaaaacccgcttcctgacacgattgcctctttatctttatatagatag
attctatggggttattacttagaagtctattttgtacaagagcccctcctatctgataga
aaagggtcccatgatcccgagccggtcttaccttggctcgcaaaccccaagtttgtctat
gaagagccaatctaattgtattagtttctataatggatttcttatgtggaatactaatgg
atagggcctcgttgctaagtgctacaagatctagtgcactggaactcgtggttatggacc
cgaatcctttagtatggaacattgtcttttccaagtaaaaacccctagtatatgaaagaa
tgaaaaggtgctttcgttcttgtggaataagaagccctcgtaccttaatgaaaggaaaat
aggaatttttcgttaggtatttgaccaaataggatcgtccagttcct-----atagaacc
tatcactaaaatacccgatagggctaagcggaacgaaaagggttttccatgagatggtaa
atgaaaacgattagccccacacgaggtttgggaataagtgattgtctgataatgagcaag
gaatatacgtctttctgctaaagaggatctattaaactcataattcattagatccttgtt
atcaatgtcaactaggtatcataagtaaatggatcccggttgttcaatcctttgataacc
aaggtcattctttgctaaagagaaatgatcactatgagtcagactcaatagaattggatc
cattccaaatagcgagaattaggattcttgatccctctcaatctctctttcaattcgagg
atccagagaggtgttttcatagtcatctccgaatatttgccatctccgaatattttcgat
ttcatttttctatgatatgtctttctatatgaaaatgggttatttacgatgtacgatgat
ccctgttaagcatccatggctgaatggttaaagcgcccaactcataattggtaaatttgc
gggttcaattcctgctggatgcacgcgaacgggaacgttccataagtctattggaactgg
ctctctatccatggaatctcatccatcatccatacataacgaattggtatggtatattca
taccataacataagaacaataagaactcgaattcttatcgatactggaactcagagcata
ggagggaaagtcgatttatggatggaatcaaatacgcagtatttacagaaaaaagtcttc
gtttattgggaaagaatcaatatacttttaatgtcgaatcgggattcactaagacagaaa
taaagcattgggtcgaactcttctttggtgttaaggtagtagctgtgaatagccatcgac
tacccggaaagggtagaagaatgggacctattctgggacatacaatgcattacagacgta
tgatcattacccttcaaccgggttattctattccacttctagatagagaaaaaaactaaa
ggagaatacttaataatacggcgaaacatttatacaaaacacctatcccgagcacacgca
agggaaccgtagacaggcaagtgaaatccaatccacgaaataatttgatccatggacggc
accgttgtggtaaaggtcgtaattccagaggaatcattaccgcaaggcatagagggggag
gtcataagcgcctataccgtaaaatcgattttcgacggaatcaaaaagacatatctggta
gaatcgtaaccatagaatacgatcctaatcgaaatgcatacatttgtctcatacactatg
gggatggtgagaagagatatattttacatcccagaggggctctaattggagatactattg
tttctggtacaaaagttcctatatcaatgggaaatgccctacctttgagtgcggtttgaa
ctattgatttacgtaattggaagtaaccaattaggtttacgacgaaacctagaaatcgat
cactgatccaatttgactacctctacgggatagacctcaacagaaaactgttgagtaacg
gcagcaagtgattgagttcagtagttcctcatagaaaattattgactctagagatatggt
aatatggagaagacaaaattgtttgaagcacgcacagaaccggaagcgccccttgtttca
aagagaggaggacgggttattcacatttaatttgatggtcagaggcgaattgaaagctaa
gcagtggtaattaagaccccccggggaaaatagggatgtctcctacgttacccataatat
gtggaagtatcgacgtaatttcatagagtcattcgatctgaatgctacatgaagaacata
agccagatgacggaacgcggagacctaggatgtagaagatcataacatgagcgattcggc
agatttggattcctttcctatatatccactcatgtggtacttcatcatacgattcatata
agatccatctgtctagagatcgtcatatacatctagaaagctgtatgctttggaagaagc
ttgtacagtttgggaaggggttttttgagagaaaagaagaatctacttcaaccgatatgc
ccttaggcacggccatacataacatagaaatcacacgtggaaggggtgggcaattagcta
gagcagcaggtgctgtagcgaaactgattgcaaaagagggtaaatcggccactttaagat
taccatctggggaggtccgtttggtatcccaaaattgcttagcaacagtcggacaagtgg
gtaatgttggggtgaaccaaaaaagtttgggtagagccggatctaagtgttggctaggta
aacgccccgtagtaagaggggtagttatgaaccctgtggaccacccccatgggggcggtg
aagggaaagcccccattggtagaaaaaaacccacaaccccttggggttatcctgcgcttg
gaagaagaactaggaaaaggaaaaaatatagtgatagttttattcttcgtcgccgtaagt
aaatacgtaactaggaatatggaaa------------------attgcatttttggaatt
tgcaataatgcgatgggcgaacgacgggaattgaacccgcgcatggtggattcacaatcc
actgccttgatccacttggctacatccgccccttatccagctaaaggatttttctctttt
ttccattcatcattattctatttattctgacctctatacttcgatcgagatattggacat
agaatgccactctttaaaatggaaaaaaggagtaatcagctgtgacacgaaaaaaaacga
atccttttgtagctcatcatttattggcaaaaatcgaaaaggtcaatatgaaggaggaga
aagaaacaatagtaacgtggtcccgggcatctagcattctacccgcaatggttggccata
caatcgcgattcataatggaaaggaacatatacctatttacataacaaatcctatggtag
gtcgcaaattgggggaattcgtgcctactcggcatttcacgagttatgaaagtgcaagaa
aagatactaaatctcgtc--------------------------gttaactgaattcaga
atagaaagattcaaaataaaaaaaacaaa---------
>NC_020341.1_Arundinaria_gigantea chloroplast, complete genome
aaatacccaatatcttgctggaacaagata------------ttgggtatttctggcttt
ccttccttcaaaaattgctatatgttagcagaaaagccttatccattaagagatggaact
tcaagaacagctaggtctagagggaagttgtgagcattacgttcgtgcattacctccata
ccaagattagcacggttgatgatatcagcccaagtattaataacgcgaccttggctatca
actacagattggttgaaattgaaaccatttaggttgaaagccatagtactaatacctaaa
gcagtgaaccagatccctactacaggccaagcagccaagaagaagtgtaaagaacgagag
ttgttgaaactagcatattggaagattaatcggccaaaataaccatgagcagccacaata
ttataagtctcttcctcttgaccaaatttgtaaccctcattagcagattcattttcagtg
gtttccctgatcaaactagaggttaccaaggaaccatgcatagcactgaatagggaaccg
ccgaatacaccagctacacctaacatgtgaaatggatgcataaggatgttgtgctctgcc
tggaatacaatcataaagttgaaagtaccagatattcctaaaggcataccatcagagaaa
cttccttgaccaatagggtaaatcaagaaaacagcagtagcagctgcaacaggagctgaa
tatgcaacagcaatccaaggacgcatacccagacggaaactaagttcccactcacgaccc
atataacaagctacaccaagtaagaagtgtagaacaattagctcataaggaccgccgttg
tataaccactcatcaacagatgcagcttcccaaattgggtaaaagtgcaatccgatcgcc
gcagaagtaggaataatggcaccagagataatattgtttccataaagtaaagaaccagaa
acaggctcacgaataccatcaatatctactggaggagcagcgatgaaggcgataataaat
acggaagttgcggtcaataaggtagggatcatcaaaacaccgaaccatccgatgtaaaga
cgattttcggtgctagttatccagttgcagaagcgaccccacaggcttgtactttcgcgt
ctctctaaaattgcagtcatggtaagatcttggtttattcaaattgcaaggactcccaag
cacacgtattaactaaaaataaaatagataat-----agaaggcttgttatttaacagta
taacatagactgtataccaatgtcaaccaagccagccccaacgattggatatccatataa
ctaaattcaccaaaccacaaaattttgtaaatgaagtgagtgaaaattcaaaactcagat
tactcttttctattttccatatgggttgcccgggactcgaacccggaactagtcggatgg
agtagataattcttccttgttacaatagagaacaaaaatccctccccaaatcgtgcttgc
atttttcattgcacacgactttccctatgtagaaatagtcaatttctattcc-----aaa
gaggaagtctaccaattttttgaattagtaagttgattcacctacta-------tttatt
atagtatagggaacatttca---------gaagaacatttcagaatggaaaatgtgaaag
ttttatcttgatcatttatcgatcatttctagtgtattagttttgtctaatg--------
attaattaaaagggttcaccaggtcattgatacggataatatccaaataccaaatacggt
cactgtgtgatccacggaaagaaaagtgggttgttttggtgaacatcaaagaaaaaactt
gctcttcttccgtaaaaaattcttctaaaaataccgaacccaatcgttgcataaaagttc
gtaccgtgcttttatgtttacgagctaaagttctagcgcatgaaagtcgaagtatatact
ttagtcgatacaaagtccgttttttcgaggatccactatgataatgaaaaagatttctac
atatccgaccaaatcgatcaagaatatcccaatctgataaatcggtccaaatgggtttac
taataggatgccccgatccagtacaaaattgagcttttgataaggatccaatgaggggag
tagcagggactatggtatcgaattttttcattcgagtctctattagaaatgaattctcta
gcatttgattccttactaacaaaggatttattggtacacttgaaaggtaccccagaaaat
cgaagcaagagtttactaattggtttagatggatccttcgcggttgagtccaaaaagaaa
aagaatattgccagaaattgacaaggtaacatttccatttcttcttcaaaagaagagttc
cttttgatgcaagaattgcctttccttgatatcgaacataatgcataagaggatccataa
agatccatacggttttccgaaaaaaacctgggtacattaccccaaaatgttccatcttcc
tagaaaagtggattcgttccacaaaggttccagaagatgttaatggtaagcaagaagatt
gtttacgaagaaacaacaagaaaaattcatattctgatacataagagttatataggaatc
gaaatagtcttttattttcttttttcaaaagaaaaatcgatttcattgaagtaataagac
tattccaattcgaatagtagttgagaaagaatcgcaataaatgcaaagatggaacatctt
tgatccggtattgaaggagttgaaccaagatttcaaaatggataggatagggtatttcta
tatgtgatagataatgtaaatgcaaaaatttgtcttctaaaaagggaaatattgaatgaa
tagatcgtaaattctgaaactttggtgtttctttttctttcggacaagataattctcgta
gcgagaatgggatttctacaacgatcgcaaacccctcagatagaatctgagaataaaact
cagaataaaaaaaattgttgtaatccaacaatcgatcttggttaggatgattaaccgagt
taatccaaaaattctgctgatacattcgaataattaaacgtttcacaagtagtgaactaa
atttcttgttattacaactaacaatttccacaggttcggaaccttttaatccataatcat
gggcaaatgcataaatatactcctgaaggagaagtgggtaaacgaagtattgttgacgag
atttctgtttttctgaatacccttccaatttttccatttgtatttctacttgaatcagaa
agaagaagcatttctcggtttctcaaatgatgatacatagtgcaatatggtcaaaacagg
gtgttgcattttttaatacaaaccctggaaagaaaaggaatctaatccacagatcttttc
cttttctatccaattagtttatgtttgttctaattacaaa--------------------
agagaacaaatcttttatt-------tttgcaggccaatcgctcttttgactttggaatc
cagtctctttatcaatatactgcttcttttacacattcaatccataacatcccttttcaa
tccataatcaagaataattaggatttct------aaaaaaaaaaaaagaaaaaatcaagg
gtccgctcataggaaaacccaacctttccccgcatcaggcactaatctatttttaacgtc
taattagatcggggaatcatttcaattaagaagttaagctcgttgctttttattttacca
gaattggagccaggctctatccatttattcactagacccagaaaataggaattttttatt
ccattccaaaaatcaaaaataagaaattgattttattacgacatgctattttttccattc
attacccttgaggatcagtcgtggtcttctagactctaccaagagtctggacgaatttgt
tgcttcatccaaatgtgtaaaagatcatagtcgcacttaaaagccgagtactctaccatt
gagttagcaacccagataaaataggatcttagatacgatcgaaacccaaaaatcaatgga
attacaccgcacgctcctgtcaaaacattgaactagcaaaacattaaaagaaagatttta
tcgcccattaaaaacactcaaatgccaaaatgaacaggtccggctaaatttcactaaggt
taaaaaaggagcggccccaatcacgatagcaaaattgtcatttttttagcaatttagatt
tcttt-------atataaagaaatcttgtatgagagtacatgcaagagggacaaccctat
catttgagcgaagtgtagacagaaaaacctaatatggagtgaggataaagagacctatct
atctacaaattctatttgttcaatagacctttgtcaatggaaatacaatggtaagaaaac
aaattagatagaaaaagtaaataaaataagggcttatgttggattggcacgacataaatc
cagtcaaaaataggactaagaaaaaggcaaattgtgtctaaataattaaacaacgaggga
tactagtgatcctctcctacttttttattcatttagttcttcaattaactcaaagttcct
tctttttctttaaagaattctgccttccttaaaatatcataaacagttcttgtaggttga
gcacccttttcaaggaaatagagaatagctggaacatttaaacaagtttgattctttatc
ggatcataaaaacctacttttcgaagatctcttccttctcttcgagatcgaacatcaatt
gcaacgattcgatagacagcttattgggatagatgtagctaaacaatgccccccctagaa
acgtataggaggttttctcctcatacggctcgagaaaaagattcgaatttctgtctat--
-----aatacaagtagatagaaattagactatgacttgcattaatttccttacagaaaaa
acaaatttcatttatactcatgactcaagttggttaattttgactgacagacttaaaagg
aaaaatccttccaaattttttgagtcgtctctaaactcttttctttgtctcatctcgaac
gaattgacttttattccttattctgatccaattctattgttgagacaattgaaaatcgcg
tttacttgttccggaattctttatctttgatttgtgaaatccttgggtttagacattact
tcgggaattcctattcttttttctttcaaaagagtagcaacataccctttttttcttatt
tccttcgataaag------catttccctcttctatagaaatcgaatatgggcgattgatt
ctgatagacttttaattgaaagagtttttccaatcttccaaaattggactttcttcttat
tttaacctttcgatttctatattaaggatagactgacaaagttggcctaatttattagtt
ttcactaaccctagattctttcccttgataaaaaatcaattctgtcctctcgagctccat
cgtgtactatttacttacaaacaa--------cccagcgcaaatttggttcgggacgaat
agaacagactatgtcgagccaagagcattttcattactatggaaaatgatggataacaaa
atccacaatcgatcatgtccttcaagtcgcacgttgctttctaccacatcgttttaaacg
aagttttaccataacaaacattcctctaatttcattgcaaagtggtatagggaattgatc
caatatggatgggatcatgaatagtcattg-----gtttagttttttgtatactaattca
aacttgctatctatggagaaatatggataaaagaaataagtatttatcggggaagactcc
gcaaagatccaatttatttaaacccatattc------------------------tatca
tatg-----aaggaaacatagttcgaaaaagacgaataaacaagtttgcttaagacttat
tttttattgaatttccatcctcaacagaggactcgaggtggtcaatcctgaaatgagaag
cgaaggatcgactcttctccaac-----------------------aaataaactatcaa
cctcaaaaa-aagtttaattaatttaattactat-------------------attagaa
ttagattagcaatata-tttttccataacaaaaacaattaactattaactaaataaacta
ttccaatga----------------------aaagattgaaagttttttggtagttatag
aattctcgtacttcttcgactcgaataccaaaagaggg-aaaaaaatgaagt----aaaa
aaaacgcatttcgtgtaaagtcaaattaaggcctttgcttttacttatagcattctttct
tttacctaaaagaagcaactccaaatcaaaaatcaggagaagtatgatttttggaatcca
ttctatccaacgaacagttcttaccttatccttaccagaatggatcattctggatattta
aagaatcgcagatcgagatggttttcgcttaaccaaagaggggccctt----------tt
tactaataatataatacaatacaacaaaaatctatctctatcataaaggggtaggtctca
ttttttatacagtgttttacgtca----taaaattttttcaattaattcgaaagccgagt
agacagaatatatgaatttctctctaatcctcacattccattgatttagaaatggatatt
tgcaaatcagataatatctaaaatacaaaaatggagttcctatccatagaatagaa----
-----accctttttcttttttcgcaagccgatcttggtcaaaagttttaagacctgtgct
gaaactaaaaacttcctattctttaatctggccatgaaatatagaattaggataccccct
ttattttctttttatttacttactttagttctttagttcgggaaaaagaaatagggggtc
cttcttttctttcacattagatgtcaaatgtatcatgtaagaattcccccttc------a
tggatatggagcataaagtttatctaagaagttcgaatttcaaaacacatatcgaatttc
----------aaaac-----------------acatatgagtaatgagtagtagtagggg
catatcctgaatgtgactgatagacccaatttttcatgaaaataaagatattcaatttga
ctggacttgacacttgattatgttttctgagaaagaaaaagaatgcttagaaatgcatct
aa----------------------------------------------------------
-tctaagagttcataagagataattattctctttaataaactttcttttgtctcgtgtgg
ggtacaatatgatttcatctttcgtttcatcagaaaaaatctgggacggaaggattcgaa
cctccgagtaacgggaccaaaacccgctgccttaccacttggccacgccccatttctggt
tttatgcgacactaataaacactattatgtttatttgttattcgtcaatcccacttcaat
tacataaaaaatgagggatactctcttgctaggattctagacatgcgg-----ataatat
agaatccaaaaaatgcattgatcattacatggaattctat--------------------
------taagatattatatgaaagtcgaatttcttccattctcatttgagagtgcgaata
caaggaggtattttgcgtttgggaaagtccgaagaaaaaaggattttgaacccgcctttt
cttttttcccttagaaaaataactcaatcaaaatccaattatctactctacaagaacgaa
atgcttgttatgcctaatatacttagtttaacctgtatctgttttaattctgttctttat
ccgactagttttttcttcgccaaattgcccgaagcttatgccattttcaacccaatcgtg
gattttatgcctgtcatacctatactcttttttctattagcctttgtttggcaagctgct
gtaagttttcgatgaaatctttactactctgttctgtctgccaaattgaatgatgtattc
attccaaaaaaattctaaaaatgaataaaagccgagaagtcttatattatgaaccttcga
ttctaaaattctaattcttctacattgaatgtatagctgcagcaataaattgggatccgc
ctttctaccccaccccctgcacctacgttgagcaggtacctttaggtacccacacaatac
ctaacctaatttttgatattgataagagtgcttattataaatcaattcttgcaa-ttttt
ttccagaattgatttttacatttttaggtgtaaaaataaacaaaacccatcctagtggat
ctgtgtggtaaggaaaaacgggtaatctattcctt--aaaaaaaaatcttggagattatg
taatgcttactctcaaactttttgtttatacagtagtgatattctttgtttccctcttta
tctttggattcttatctaatgacccaggacgtaatcctgggcgtgaggagtaaaaatcca
aatttttttggaattttttcttacaaattggatttgtttcgtacatttatctatgagaaa
atccgggggtcagaattccttccaattcgaaagtcccaaatgatccgagggggcggaaag
agagggattcgaaccctcggtacaaaaaaattgtacaacggattagcaatccgccgcttt
agtccactcagccatctctccccgttccaaatcgaaaggtttccgtgatatgacagaggc
aagaaataacgattgcaaaaaatccttcc----tttttctttcaaaagtccataaaaatt
atattgccaattccattttaattatattcttttttc-------------------ttaat
gttaataaaaaaaagaagaaaattcttgttttttctttctaaaattcgatattggctgag
aaacaatcagatagattttctcttcagcgggcattttcatataggacttgttataataaa
acaagcaggttatat-aaaaaataaaaaactcttttttcgattattt---------ataa
aca-----------------aaacaaaaagggttcttatcaaacccaccataaaattgga
aagaaagataaagtaagtagacctgactccttgaatgatgcctctatccactattctgat
atataaattcgatgtagatgaaattgtataagcggattttttgtatttccttagacttag
accgcgcaag------------gcaagaatttttcgctatttacgatttcatattcttgt
tactagatgttctataggaataagaagaaatcgcaactcctttccgctacacataaaaat
tgatttcgaaagtcaa--tt---------------------ttttttttcagaatccaat
ttttgttcttccacccatgcaatagagagcgagtgggaaaagaggggttacttttatttt
catttttc-----cttaaaagataggctttgaaataggagtcatggaataatgctgaatt
caaatgttta------------------tttctatagtataagaaaaactaatcgaatca
aattcatggatttaccacgacctcggttgtgaccccatagataaaaatgaaaaatttcta
tcttcgagacctttgaaaaagggcattgaacgagaaagaaatcgtccacagataatcaaa
ctatcgtatgccttggaagtgatatgaggtgctcggaaatggttgaagtaattgaatagg
aggatcactatgactatagcccttggtagagttactaaagaagaaaatgatctatttgat
attatggacgactggttacgaagggaccgtttcgtttttgtaggatggtccggcctattg
ctctttccttgtgcttatttcgctttagggggttggtttacagggacaacttttgtaact
tcttggtatacccatggattggctagttcctatttggaaggttgtaatttcttaaccgcg
gcagtttccacccctgctaatagtttagcacactctttgttgctactatggggcccggaa
gcgcaaggggattttactcgttggtgtcaattaggcggtctgtggacttttgtcgctctc
catggggcttttgcactaataggtttcatgttacgtcaatttgaacttgctcggtctgtt
caattgcggccttataatgcaatttcattctctgctccaatcgctgttttcgtttccgta
ttccttatttatccactggggcaatctggttggttctttgcgccgagttttggcgtagca
gcgatatttcgattcatcctctttttccaaggatttcataattggacattgaacccattt
catatgatgggagttgccggagtattaggcgcggctctgctatgcgctattcatggggcg
accgtagaaaacactctattcgaggacggtgatggtgcaaatactttccgcgcttttaac
ccaactcaagctgaagaaacttattcaatggtcactgctaatcgcttttggtcccaaatc
tttggtgttgctttttctaataaacgttggttacatttctttatgctatttgtacccgtc
accggtttatggatgagtgctattggcgtagtcggcctggctctgaacctacgtgcctat
gacttcgtttcccaggaaatccgtgcagcggaagatcctgaatttgagactttctacact
aaaaatattcttttaaacgagggtattcgtgcgtggatggcagctcaggatcagcctcat
gaaaatcttatattccctgaggaggttctaccacgtggaaacgctctttaatggaacttt
cgttttagctggtcgtgaccaagaaaccaccggctttgcttggtgggctgggaatgccag
acttatcaatttgtccggtaaactacttggagctcacgtagcccatgccggattaatcgt
attctgggccggagcaatgaacctatttgaggtggcccatttcgtaccagaaaagcccat
gtatgaacaagggttgattttacttccgcacttagctactctaggttggggagtagggcc
ggggggagaagttctagatacttttccctactttgtatctggagtacttcacctaatttc
ctccgcagtcttaggcttcggcggcatttatcacgcgcttctgggacccgagactcttga
agaatcttttccattctttggttatgtatggaaagatagaaataaaatgactacaatttt
gggtattcacttaattttgttaggtataggtgcttttcttctagtactcaaggctcttta
ttttggcggtgtatatgatacctgggcccccggggggggagatgtaagaaaaattaccaa
tttgacccttagccccagtgttatatttggttatttactaaaatccccttttgggggaga
agggtggattgttagtgtggatgatttagaagatataattgggggacatgtatggttggg
ttttatttgtgtatttggcggaatttggcatatcttaaccaaacccttcgcatgggctcg
ccgtgcatttgtatggtctggagaagcttacttgtcttatagtttaggcgctttatctgt
ctttggtgttatcgcttgttgttttgtctggttcaataatacggcttatccgagtgagtt
ttatggacccactgggccagaagcttctcaagctcaagcatttacttttctagttagaga
ccagcgtcttggagctaatgtgggatctgcccaaggacccacaggtttaggtaaatatct
aatgcgttccccaacgggagaggttatttttggaggggaaactatgcgtttttgggacct
tcgtgctccatggttagaacctctaagggggcccaacggtttggacttgagtaggttgaa
aaaagacatacaaccttggcaagaacgacgttcggcagaatatatgacccatgctccttt
aggctctttaaattccgtgggtggcgtagctaccgagatcaatgcagttaattatgtctc
tcctagaagttggttagcgacctcccattttgttctaggattcttcttttttgtgggcca
tttgtggcatgcaggaagagcccgggctgctgcagcaggctttgaaaagggaatcgatcg
tgatttggaacctgttctttacatgaaccctcttaactaagattttcttatttatagctg
ttctactg--tttttttttctgttctggctcggttattccatctagccgagccattcatt
cctttttatgaaagaaagataaggggacagaac----aaagaaaaacaaataaagaaaca
aacgtattcaataagcaaaaggagagagagggattcgaaccctcgatagttcctaaaact
ataccggttttcaagaccggagctatcaaccactcagccatctctccacagcctaatccc
tattttattcctacaaatagaacatagccatatgaaatgatctactaacctctagaaaca
tctcagatgcaagtccccctttcgatatatctctgtatactgtatagacagacggataca
ggatccgctatatccgcttgtgaaataaagactaaagcccctcccctcaaccccatatcc
aaataaaaaaggtggtaagtaataagttttaaagagaagaatcaatggattcatgattaa
acccctcctacttcttgtattttattacaattttggttaagtgagggatcaaatatgtag
tcaactttatttgatggtagcttggaggattagaaatatgactattgctttccaattagc
tgtttttgcattaattgcgacttcctcagtgttagtaattagtgtaccccttgtatttgc
ttctcctgatggttggtcaaataataaaaacgttgtattttccggtacatcattatggat
tggactagtctttctggtagctattctgaattctctcatttcttaaatttgtttagt---
----atttagtagcccgatacaaaataaataaaaaggccatttcttcg-aaaaaattgga
attgtgagacgcattaaaatgcaatttgcgttccgaattgctacctcttctctttcatta
ttatgaaattccattgccattagaatattgattgaca-----------------------
--gacaattaaaaaaaa-gaaaactcta-------atataatagaaaatgaaacggtcga
cccagacatagacggtcgacccaggagg--------------atataccctataaaatat
atcccgtagcgagcgtagttcaatggtaaaacatctccttgccaaggagaagatacgggt
tcgattcccgccgctcgccagcttaatttagtaaggtactat-------gataaaaaatt
tagtctagttgactacttaactacttatattaaattaagtaggtgttagtctagtaccgt
atcccttactatcttacccttcttttgcaccccactc----------aaaaaaaggggct
ccggaggcgggaatcgaactcgccaacagggctccctaaattggggattaaccgagacaa
acaactggcaaactgctt------ttaaagggaagggaggtagactgtgcctttctttca
tttcttttttcttttctgcagggtagaaaggagccttgagagttcttcttgtaggggcaa
gtgacttcgcaaactgctccatttggccctttagggccgggaactaatgaataaaaaagg
gttggataccg--cccagccctctaccatatctatacaaatagaatagtccttttataca
gactgctaagtgcggagacgggaatcgaacccgtgacctcaaggttatgagcctcgtgag
ctaccaaactgctctactccgctctggagggacggaaactggtggacgaaaaaggttgaa
tacaggactctaccat---------------------------------atggagcgggc
agcgggaatcgaacccgcatcgttagcttggaaggctaggggttatagtcgacgttggtt
gattagttttaacgtctctaattcaaaaccgaacatgaaattttgatttcattcggctcc
tttatggatattctcaccacttaacatctatgtcagctttcctatctgaatggaaccaaa
gctctccgctttctagatgatccctatagagtaggagatagaaattctactaaatctatc
t-------------aatctacttacttcgttccctaatttcattcaagagatcctgagga
aaagaattaggtttccaccgagctgaaacaatatgctgatggttctagtaaaccaaaact
accgttttttagctatttggcttccatttccttttttaacaaaagaagatttagttacga
ttggaaataaac-ttttttgtatcttcatccatagatcctttactcatatttttaaaatt
ggaatacttaaaaaaatgcaaaattatgcttcgcgactctgtactcataatccaatttgt
attttggatgcaatttcaattagtttttgggtacaaatcgcgagaatgtatattcttcct
caatatgctattgagaggaaaaggattaaatcctttataagaactaaagttttcatcgga
atataaaaaacttaaggacgccttaagtatatcatttcaaattcagttattaatagaacg
aatcacacttttaccactaaactatacccgctacatgtagattatgataccaacgctacc
ctttgtcaagggtagccattcgagaaggaggctaattcccccttattgaatcacatggag
aaggttcatgacagtgagctgttggtacttcgatcgcgggcctttactttagctttaggg
tttagatagcccc-------tctgggatgtaaaatatatctcttctcaccatccccatag
tgtatgagac----aaatgtatgcatttcgattagggtcgtattctacggttacgactac
aatgatcattatttgttttgcgaggacgtaagtgtgccagactgctctaaggaatagttt
gattattcctacaatatacactaggagatatagggagcagcactgcccccataaatccct
ttcttccttttcttttttgttcaattctgaacaaagaaatt-------------------
-ggggaagatgttttctttcttcccccacttatcatgaagtccgagccgtagagaaagag
tgagatgcatttttaaaattcatcatagactttccctatggcttgagagaagcaagaaac
aaagagtcgtaacttaaacggagaagcggacaggacccgacggatttacctgatgtaaag
aagatcctaaatgtctctggttagtcgatcctctccatttaccaatttcttctcctcttt
tccactcaattctagtttattagattcttgtttaaaagaatcaaagaagatgaa------
--------------------------------------tagaactaagaacacataaaaa
agagcat-agaggaccaagaccattaccaaatgttcctcccaagaatcatattgggtatc
tgttcccttccttttcccgctaggatcgggaatcttatattttccatatccatataccat
cgaacctttagggttccagaatcctccttttttcctaatcttcggaaacagaaaacccat
agccaggaggagttaggtatgtagggtatggtttattat------tttttgttgggcagg
cagtagaataatttttatactctgcagtataaattcgactgcccactttttacaagcaaa
ttgttgctaaaactccaacatagtttgttcaaaatgcaccaaccagaatccttggagaat
attcaagtaccccccttccttggaagg-------------------ggtacctgt-----
-taaaaatcgcttcaacaaatccgtccaaaac-ttttaagaaaaattgaaaagttttgaa
ctcgaaggtttttctaagagatgcctgttaaaaatagtttcaatttctcaccaaaacaga
caagaagtatatcactgaaaattaatac---------ccaaccatatgggtatatgaaga
gcgcgaattcctttataccctacccaattagaattagaggaaataaaacataaatggaga
aagttctcatcataagatcagccaatagaagaaaaaagtccctaattctgcagaacgttc
tgagcacgtgaaaagtcaatagcctaaagataaaaaaaa--aaacaaagtctaccgtttt
tttaacagcagctcttattgcccctttggccttttttttttttacccattgttgtatccg
attcaacaattgatacatatttgttctcctcttctaaaaaatagaacttctgggctttgg
tttggtgagtcgtccgagatcgtgtttacatacctatgaacttaccctcttcaagtatat
cggatacttataaaaat-----------tttttattgtgtcaactctctcttcacgtatt
ttat--------------------tatatgtatttttttatataaaaatatatgtatttt
tatataaaaaaaaa--gaaaaaacctctactttgtgcaagtgataagagagaatatgaaa
----ttcttatttttcttgattttctcaagattttgaactctcaagattttgaacctcgc
catgaataaacttctatatctcgatatatacatatataatctcaacatata---------
-------------------tctctatatatacatatattatgtacattatgcagtagact
cataatgagaaatcaaagtggctaatttttgaattgaataaaaagcccttttaactcagt
ggtagagtaatgccatggtaaggcataagtcatcggttcaaatccgataaagggcttttt
atttggtggtagagtaatgccatggtaagacgtaagtcatcggttcgaatccgataaagt
acttttctactaaatttattatttattcacttttttttctttgtttttgaaaatttctct
attttttcttgaattttatgacttagtgtgggatgcatgcatttttggtctgaacgctaa
acgaagcacggggtggaaattacaaaaaagaaatcaaattggactctttttcctgttaga
tcaatcaaatcactacctg-tactgaactaatctagaatcccttttattaatctattctt
attctataccctttaaatgaatttccctaaaaagtagggaatgatccgtgaattaaccta
accatcaactaaaaaaaatcctatgaaagcataacggaaaagtaggaaagactctttgct
ttggatctagttatactcttcgagtatattgacaattccaaaaaactgc-----------
--------tcatactatcattatagtataatgat--------gagcggttgtatatggcc
ctatcgtctagtgaagtgatgcccctatcgtctagtggttcaggacatctctctttcaag
gaggcagcggggattcgacttcccctgggggtagggagtattatgaaaggag--------
-------------------cttaatcatagattctaaaaaaccctagaataaattcttcc
tgggtcgatgcccgagcggttaatggggacggactgtaaattcgttgacgatatgtctac
gctggttcaaatccagctcggcccaaaaatctagggcttcgtgaatatgaactaaatcca
tttgtttttcttcc-----ataaaataaaatgtctgatccatagaaataaaggataaagc
gaaagggggaaatttctttctaatccatatctctctcattccttttttacaaacaaaaga
gtt-----------tttcttattgaaatgaaaggtggattatcatccatttttagcgata
aaaaatcgcgacatactagttatgtcactctcactatacccacatatgatat--------
----------------------------------------------gtgggtatgtagta
tatgattcgtctatttcttagagtacgacaggcgaatcgaatc-------------ttct
tatggttctatttaagaataggtatgccatacaccccgcggggattgtagttcaattggt
cagagcaccgccctgtcaaggcggaagctgcgggttcgagccccgtcagtcccgaactag
ggttcaatgaatggagaaattcatctttcctttttccatgaaaaa-----ggggggggca
ggagagaagatcaaatacctatggggcacccttatttcactttttttatttcgcatttct
cattaaagagggaggggaggcctataggaatt--ttttttttttcactactcccggttga
taaggaaagacatacatatcatacttggattagtataatttaggatattactctatcctt
atgatgataccatcctcatcttaacttcctattcgac-----tcttatggaatagagtac
cggtattttaccgaaatccatacataaatcgtattcgttttttcttagacatagacagtg
aatttaatttaatataattagtactttactttttggattaaa-caggccccctccatttt
gtagttccaactttgtttgtgtatgttcaatgactaattggaaagaatctatctcatttt
cattccatttgcggactcctttttta-----tggatctgttctcatctttagaccccaaa
agtggatattgatagtaacctaataaaataaaa-gaaaaaccaagcaaagcaaacgccct
ttttcc------------------------------------taaattaattaaaatatt
cga---ttttttttatttaagccctcttttctccatctcacttctacttctactgcttat
ttggatgtctatatgacccatagaaagtcggtcatataatacatacatacataattgtat
gtataactataagaaaaaggaagggaaattggataagataagaaagatcgtgggttatag
atatagaaaagaaaaagtggatcttcctatgttatactattccactctcaaccatgaatt
gatttgatagatccgatattcataatattgaattgattcagtattatcagaatgcaagtc
ctccccttgaatttacaggatacccctttttcctctccatgggattacatcccgagttat
tgtgaaaaaaataaagaggttatggaagtcaatattctcgcatttattgctactgcactg
tttattctagttcctactgcctttttacttattatttatgtaaaaacagtcagccaaaat
gattaattggaattccaattaatcattg-----aagaaatgaaaaagggattaaataaaa
taaaaatccaagtcttaaatgaaaggatctggttggaatcataaagtgtggtagaaagaa
ctacatatagttttttctacgacactttagagtcttt-----------------------
----------------------------ctattatattatcttgaatctacatagaatag
attagtagattgaaatagtagtctaattcaatttcttttttcactgcatccacttaattt
caatcaagtcaaaataaaaaaatcgaagacaattcttcacgaaagaatccatggagggag
agaaaaataatatgagaatagactatagtaaaaagtaaaaga--------------aaaa
aagtaaaaggaaaaaaccagcgaatctttcatgcttaaacatgcggcgagatgcttcaaa
agagcataaaaattattctaagaataagaaaagaatataaaacaaatggaaagtgtgcga
tatgttgtgaatagctccgtggaagaaagtctaattttcttatgtatagaacttttttaa
ccattcgtcacttctagtagaaatttggaattgctgtaatcgctctttctatttctat--
---------------atagtagaatagaacgactctttcttacaagagtttcttacaggt
acaggagtgaaacaaaactaaagaaagagagaaagaataaagtttggcaaaatgattaat
gcaaaacgatcaattaaagaaaaaagttgatacaacaattcgactactcaatcaattagt
agtatccctagagtccactcctcccccatactactagtgaaagagaaaatgtaaagacta
ccattaaagcagcccaagcgagacttactatatccatgtaaattatgtctcctatttcta
tgaaggaattattctactattgatcaataatcatagtggaatcaagggtacagagtcaaa
aagggattctgccctaacgctatggatgaat--cagttcaaggaatttactcctaacaaa
ttcttataggatttctggtagaattggagagcattaagtataaatacgatacatagccct
tttccttaaaaaagagtacggggatgatgtcctgaatagaagacgcgggaataggaagat
tttttcttccttttgttaccc-tttt-----tttataagcaaaggacgtcagaatatacc
ataaaattaggatagataaatatttattggatacctaccttgcctatgtttatttttaac
ctaaaccctacagcccttctatcattctatgaaagaatgaggagactttatccacaactc
cgaaattgatttttgatcagcctattcaatctgattctcgacagaatcagtagcccttac
tttagtgtatgt-----------------aggtagcataagatgtatgataaataaaatg
tatgataattaggaagtcttgatattccttcgtggagtcccttcttcaatcttagattga
-aaaaaaaaagaatgccccttagggg-ccctttgggatatcaagatttctgacatcttag
ccttgtaatttttaattctcgaatcgaatcaattaagaatcaat----------------
-----taaaattaataaaagaataaggaaacgcaacctcatccttattggtagccgtttg
ggccactaccgac------------------------aaaacaaaccctagtttgagg--
------atagaactatggattctcaaaatccagtatcgccaggcctagttactctcttgc
cccaacttatgcagggtacgaatttgtcgagttcgatcagtactata-agcctaagtatt
ttattgatcaggcggcacccagatttgaactggggataaaggatttgcagtcccctgcct
taccgcttggccatgccgccaaaaaatccgatctaaaatagagaaaagagcaagtattca
tccaggttttcttactaaaacctcctttcttttatcttgaatctaattctacttactttt
ttccaatctttttcaaaaaatctattcctgctttttttgaatccagtttcgattattctc
ctcgatggattctatcttaaaacaaacattgctaacactagaaaacttcccttttctttc
------------tattgagatgaaaaaagagaaaaagttgatttccagtcacaggctgca
aaattcagaacaaattggaaccattaactagaattcta--ttttttttttgaa-------
ttgcagtagtgaacgactcttaaatcggtattctctcccctcttccttttaatggcataa
taaaataga-atggatttatgcctaatccgtgtataggtaaactacaggtccgaacagca
ttattatccataacagcattatta------tccatggatcccccttatgtacatatctct
atggggaatcgtgctttaatttttcattgcattaaatatcttgaataaaaaaaagaa---
---------atttggtctgatatagagtatgacctgaccatcttggcccacccaagtgaa
attacgataaaagcagggatatgtggagaggtggataactagattggcatgtactt-aaa
aaaggacttactttattttaggattctacaattaaatcctatattttctagcaattctac
tac-tacgaaacaaaaaagaaccctcaaattctta-ttcttttttgaaattcaactaagc
gtgctattct-------aaatcgaactaaagtcaaattttctagtgcttataaattatta
tattatggctttatcccattcatagaaaggagataaaatgagaaatctttgccatccaat
ctgattagtatcataaagtgtaagtggcagaatttttttctaggaatgttttatcaattc
attttcattc-----gatttgtacccctggcaaattcgaactttcgtcgaaattgtctct
attcatatgtatgaaatacatatatgaaatatgtatgtggagttccctagaatttcatgt
gattcagtaaa--------------------------cagaatatggattccataattgc
tagatcgatccatagggattgatgaagagtgagctgataatgggaatttttcttcgataa
acaggaaacttaagattaagatgctccggaatggaaatgagggaatgtccacaatacccg
gatttagtcagatccaattcgagggattttgtaggttcattaatcaaggcttggcagaag
aacttgagaagtttccaacaattaaagatccagatcacgaaattgcatttcaattatttg
cgaaaggatatcaattgctagaaccctcgataaaagaaagggatgctgtgtatgaatcac
tcacctattcttccgaattatatgtatctgcgagattaatttttggtttcgatgtgcaaa
agcaaaccatttctattggaaacattcctataatgaattccttaggaacctttataataa
atggaatataccgaattgtgatcaatcaaatattgctaagtcctggtatttactaccgct
cggaattagaccataagggaatttctatctacactgggactataatatcagattggggag
gaagatcggaattagcaattgataaaaaagaaaggatatgggctcgcgtgagtagaaaac
aaaagatatctattctagttctatcatcagctatgggttcgaatctaaaagaaattctag
ataatgtttcctaccctgaaattttcttatctttcccgaatgctaaggagaggaagagga
ttgagtcaaaagaaaaagctattttggagttttatcaacaatttgcttgtgtaggtgggg
acctggtattttcggagtccttatgtgaggaattacaaaagaaattttttcaacaaaaat
gtgaattaggaaggattggtcgacgaaatatgaatcggagactgaatcttgatatacctc
agaacaatacattcttgttaccacgagatgtattggccgctacggatcatttgattggaa
tgaaatttggaacgggtatacttgacgatgacgatatgaatcacttgaaaaataaacgta
ttcgttcggttgcggatctgttacaagatcaattcggactggctcttggtcgtttacaac
atgcggttcaaaaaactatccgtagagtattcatacgtcaatcgaaaccgactccacaaa
ctttggtaactccaacttcaacttcgattttattaataactacttatgagaccttttttg
gcacataccccttatctcaagtttttgatcaaaccaatccattgacacaaactgttcatg
ggcgaaaagtgagttgtttgggtcctggaggattgacggggagaactgcaagttttcgga
gccgagatattcatccgagtcactatgggcgtatttgtccaattgacacgtccgaaggaa
tcaatgttggacttactggatccttagctattcatgcgagaattgaccactggtgggggt
ccatagagagtcccttttatgaaatatctgagaaagcaaaagaaaaaaaagagagacagg
tggtttatttatcaccaaatagagatgaatattatatgatagcagcaggaaattctttgt
ccttgaatcagggtattcaggaagaacaggttgttccagctagataccgtcaagaattcc
tgactattgcatgggaacagattcatgttagaagtatttttcctttccaatatttttcta
ttggaggttctctcattccttttattgagcataatgatgcgaatcgggctttaatgagtt
ctaatatgcagcgccaagcagttccgctttctcggtccgagaagtgcattgttggaactg
gattggaacgccaaacagctctagattcgagggtttccgttatagccgaacgcgagggaa
agatcatttctactgatagtcacaagatccttttatcaagtagtgggaagactataagta
ttcctttagttacccattggcgctctaacaaaaatacttgtatgcaccaaaaacctcggg
ttctgtggggtaaatccattaaaaaaggacaaattttagcggagggagctgctacagttg
gtggggaacttgctttaggaaaaaacgtattagtagcttatatgccatgggaaggttaca
attttgaagacgcagtactaattagcgaacgtttggtatatgaggatatttatacttctt
ttcacatccgaaaatatgaaattcagacggatacgacaagccaaggctccgctgaaaaaa
ttactaaagaaataccacatctagaagaacatttactccgcaatttggacagaaatggag
ttgttaggttgggatcctgggtagaaactggcgatattttagtaggtaaattaacgcctc
agatagcgagcgaatcctcgtatatcgcggaagctgggttattacgggccatatttggcc
ttgaggtatccacttcaaaagaaacttctctcaaactacctataggtggaagagggcgcg
ttatcgatgtgaaatggatccagagggaccccctagacataatggttcgtgtatatattt
tacagaaacgcgaaatcaaagttggggataaagtagccggaagacacgggaataagggga
tcatttccaaaattttgcccaggcaagatatgccctatttgcaagatggaacacctgttg
atatggtcttcaatcccttaggagtaccctcacgaatgaatgtgggacaaatatttgaaa
gctcgctcggattagccggggatctgctaaagaaacattatagaatagcaccctttgatg
agagatatgagcaagaggcttcaagaaaacttgtgttttcagaattatatgaagccagta
aacaaacaaaaaatccatgggtatttgaacccgagtacccgggaaaaagcagaatatttg
atggaagaacaggagaccccttcgaacaacctgttctaatagggaagtcctatatcttaa
aattaattcatcaagttgatgagaaaatccatggacgttctactgggccctactcacttg
ttacacaacaacccgttagaggaagagccaagcaagggggacaacgagtaggagaaatgg
aagtttgggctttagaaggatttggtgttgctcatattttacaagagatacttacttata
aatctgatcatcttatagctcgccaagaaatacttaatgctacgatctggggaaaaagag
tacctaatcacgagtatcctccagaatcttttcgagtgctcgttcgagaactacgatctt
tggctctagaactgaatcatttccttgtatctgagaagaacttccaggttaatagggagg
aagtttgatcggaataaatataaattcttttcttatttatgattgaccaatataaacatc
aacaacttcaaattggactcgtttcccctcaacaaataaaggcttgggctaacaaaaacc
tacctaatggggaagtcgttggcgaagtcacaaggccctctacttttcattataaaaccg
ataaaccagaaaaagatggattgttttgcgaaagaatctttggacccataaaaagcggaa
tttgtgcttgtggaaattctcgagcgagcggagctgaaaacgaagaggaaagattttgcc
aaaaatgcggggtagaatttgttgattctcggatacgaagatatcaaatgggatacatca
aactcgcatgtcccgcgactcatgtgtggtatttgaaaggtcttcctagttatatcgcga
accttttagataaaccccttaagaaattggagggcctagtatacggcgatttctcttttg
ctaggcccagcgctaaaaaacctactttcttacgattacgaggtttattcgaagatgaaa
ttgcatcctgtaaccacagcatttctccctttttttctaccccaggctttgcaacatttc
gaaatcgggaaattgcgacaggagcaggtgctattagagaacaattagcggatttggatt
tgcgaattattatagagaattccttggtcgaatggaaggaattagaagacgaggggtata
gtggagatgaatgggaagatagaaaaagacgaataagaaaagtttttttgattagacgca
tgcaattggcgaaacattttattcaaacaaatgtagaaccagaatggatggttttgtgct
tattaccagttcttcctcccgaattgagacccattgtttataggtctggggataaagtag
tgacttcggatattaatgaactttataagagagttattcgtcggaacaacaaccttgcct
atctattaaaaagaagtgaattagcgccagcagatttagtaatgtgccaggaaaaattgg
tacaagaagccgtggatacacttcttgatagtgggtcccgcgggcaaccaacgagggatg
gtcacaataaagtatacaaatcactttcagatgtaattgaaggtaaagagggaaggtttc
gcgagactctgcttggaaaacgggtcgattactcggggcgttctgtcattgttgtgggtc
cttcgctttcattacatcaatgtggattacctctagagatagcaataaagctttttcagc
tatttgtaattcgcgatttaatcacgaaacgcgctacttctaatgtcaggattgctaaaa
ggaaaatttgggaaaaggaacccattgtatgggaaatacttcaagaagttatgcggggac
atcctgtactgttgaatagagcacctaccctgcatagattaggcatacaggccttccaac
ctactttagtggaggggcgtactatttgtttacacccattagtgtgtaagggtttcaatg
cggactttgatggggatcaaatggctgttcatctacctttatccttggaagctcaggcgg
aagcccgtttacttatgttttctcatatgaatctcctatctcccgctattggggatccta
tttgcgtaccgacccaagacatgcttatcggactttatgtattaacgattggaaaccgtc
ggggtatttgtgcaaatagatataatagttgcggaaactatccaaatcaaaaagtaaatt
ac------------aataataataattataagtatacaaaagataaagaaccccattttt
ctaattcctatgatgcactgggagcttatagacagaaacgaatcagtttagacagtccct
tgtggctccgatggaaactagatcaacgcgtcattgggtcaagagaagttccgattgaag
ttcaatatgaatctttggggacttatcatgagatttatgcccactatctaatagtgggaa
atagaa---------------------aaaaagaaatccgttctatatacattcgaagca
ctcttggtcatatttctttttatagagaaatagaggaagccatacaaggatttagtcagg
cctattcatacactatctaaacaaggaagttagattcggcgatgcccctccctttcgggg
ggcattcc-----gatttcgctagtatcatcatttttgccgcgcgaatccagattgagat
taaggaaaggaagttaattaaattttcgaatcactgactcaggcccattgtcgaat----
-------------------cctactcagcaattgtcgaatcctactcagccgaaaaaggg
ggtacttatgtatggcggaacgggccaatctggtctttcataataaagagatagacggaa
ctgctatgaaacgacttattagcagattaatagatcatttcggaatgggatatacatccc
atatactggatcaaataaagactctgggctttcatcaagccactactacatcgatttcat
taggaatcgaggatcttttaacaataccatctaagggatggttagtgcaagacgcggaac
aacagagttttcttttggagaaacactattattatggggctgtacacgcggtagaaaaat
tacgccaatccgttgagatatggtatgctacaagtgaatatttgaaacaagaaatgaatt
cgaattttcggataacggatccttctaatccagtctatctaatgtctttttcaggagcca
gaggaaatgcatctcaggtacaccaattagtaggtatgagaggattaatggcggatcctc
aaggacaaatgattgatttacctattcaaagcaatttacgcgagggactttctttgacag
aatatataatttcctgctacggagcccgcaaaggggttgtagatactgctgtacgaacag
cggatgctggatatcttacacgtagacttgttgaagtagttcaacatattattgtgcgta
gaagagattgtggtactatccgaggtatttctttgagtcctcaaaatgggatgacggaaa
aactttttgtccaaacactaattggtcgtgtattagcagacgatatatatattggttcac
gatgcattgccgctcgaaatcaagatattggaattggattagtcaatcgattcataactg
cctttcgagcacaaccatttcgagcacaaccaatatatattagaaccccctttacttgcc
ggagcacatcttggatctgtcaattatgttatggtcggagtcccactcatggcgatctgg
tcgaattgggggaagccgtaggtattattgcaggtcaatcaattggggagccagggactc
aactaacattaagaacttttcatactggcggagtattcacagggggtactgccgaccttg
tacgatccccttcgaatggaaaaatccaattcaatgaagatttggttcaccccacacgta
cccgtcatgggcagcctgcttttctatgttatatagacttgcatgtaactattcagagtc
aggatattctatatagtatgaatattccctcaaaaagcttgattctagtgcaaaatgatc
aatatgtagaatccgaacaagtaattgcggagattcgtgccggaacgtccactttgcatt
ttaaagaaaaagtacaaaagcatatttattccgaatcagacggggaaatgcactggagta
ctgatgtttaccatgcgcccgaatatcaatatggtaatcttcgtcgattaccaaaaacaa
gccatttatggatattgtcagtaagtatgtgcagatccagtatagcgtctttttcgctcc
acaaggatcaagatcaaatgaatacttattctttttctgttgacggaagatatctctttg
acctctcaatggctaatgatcaagtaagacatagactgttggatacttttggtaaaaaag
atagggaaattcttgattattcaacgccggatcgaatcatgtccaatggccattggaatt
ttgtctatccttctattcttcaagataattcggatttgttggcgaaaaagcgaagaaatg
ggttcgtcattccattacaatatcatcaagaacaagagaaagaactaatatcctgtttgg
ggatttcgattgaaataccctttatgggtgttttacgtagaaatactatttttgcttatt
ttgacgatccacgatacagaaaagataaaaagggttcaggaattgttaaatttagatata
ggaccctagaggacgaatataggactcgagaggaagactcagaggacgaatatgggagcc
cagagaacgaatataggacccgagaggaagaatatgaaaccctagaagacgaatatagga
ctcgagaggacgaatatgaaaccctagaagatgaatatgggatcctagaggacgaatatg
aagccctagaagacgaatatgggatcctagaggatgaatataggactggagagaaagact
cagaagacgaatatgggagcccagaga---------------------acgaatatagaa
cccgagaggacgaatatggaactctagaggaagactcagaggacgaatatgggagcccgg
aggaaggctcagaggacgaatatgggactttagaggaagactcagaagaagactcagagg
acgaatacgggagcccggaggaagattccatcttaaaaaaagagggtttgattgagcatc
gaggaacaaaagaatttagtctaaaataccaaaaagaactagatcggttttttttcattc
ttcaagaactgcatatcttgccgagatcctcatccctaaaggtacttgataatagtatca
ttggagtggatacacaactcacaaaaaatacaagaagtcgactaggtggattggtccgag
tgaagagaaaaaaaagccatacggaactcaaaatcttttccggagatattcattttcctg
aagaggcggataagatattaggtggtagtttgataccaccagaaagagaaaagaaagatt
ctaaggaatcaaaaaaaaggaaaaattgggtctatgttcaacggaaaaaaattctcaaga
gcaaggaaaagtattttgtttcggttcgacctgcagtcgcatatgaaatggacgaaggga
gaaatttagcaacacttttcccgcaagatctcttgcaagaagaggataatttccaacttc
gacttgtcaattttatttctcatgaaaatagcaagttaactcaaagaatttatcatacga
atagtcaatttgttcgaacttgcttagtagtgaattgggaacaagaagaaaaagaggagg
ctcgtgcttcccttgttgaggtaagagcaaatgatctgattcgcgatttcctaagaattg
agttagtcaagtccactatttcgtatacacgaagaaggtatgataggacaagtgcaggac
cgattcccaataataggttagatcgc------accaattccttttattccaaggcgaaga
ttcaatcacttagccaacatcaagaagctattggcaccttgttgaatcgaaataaagaat
accaatctttgatgattttgtcggcatccaactgttctcgaattggtttattcaagaatt
cgaaatatcccaatgcggtaaaagaatcgaatcctagaattcctattcgagatatttttg
ggcccttagccgctattgtacctagtatatcgaatttttcttcatcttactatttactaa
cgcataatcagatcctgttaaaaaaatatttgttccttgacaatttgaaacaaaccctcc
aagtacttcaagggcttaaatactctttaatagatgaaaatcaaaggatttcgaatttcg
atagtaacatcatgttggatccattccatttgaattggcactttctccatcatgattctt
gggaggagacatcggcaataattcaccttggacaatttatttgcgaaaatgtatgtctat
ttaaatcgcacataaaaaaatctggtcaaattttcattgttaatattgattcctttgtta
taagagcagctaagccttatttggccactacaggagcaactgttcatggtcattatggag
aaatcctttacaaaggagataggttagttacgtttatatatgaaaaatcgagatctagtg
acataacgcaaggtcttccaaaagtagaacaaatctttgaagcgcgttcaattgattcac
tatcgccgaatctcgaaaggagaattgaggattggaatgagcgtataccaagaattcttg
gggtcccctggggattcttgattggagctgagctaaccatagcccaaagtcgtatctctt
tggttaataagatccaaaaggtttatcgatcccaaggggtacagatccataatagacata
tagagattattatacgccaagtaacatcaaaagtgcgggtttccgaagatggaatgtcta
atgttttttcacctggggaattaatcggactattacgagcagaacgagcaggacgagctt
tggatgaatcggtctattatcgggcaatcttattgggaataacaagggcttccctgaata
cccaaagtttcatatctgaagcaagttttcaagaaactgctcgagttttagcaaaagctg
ccctacgaggtcgtattgattggttgaaaggcctgaaagaaaacgtagttctggggggga
ttatacctgttggtaccggattccaaaaatttgtgcatcattccccacaagacaagaacc
tttatttcgaaattcaaaaaaaaaatctattcgcgtcggaaatgagagatattttgtttc
tccatacagaattagtttcttctgattctgatgtaacaaacaatttctatgagacatcag
aacccccatttacccccatttatacgatttaaggatacataaagcagatt------tttt
tatttaaactagacttttgaccttagaacactaacaggtcagattttagatttttatttt
aa----------------------------------------------------------
---taagtaaaagaagtcagttagttcattaaggttacgtttataccatgtatcaatggc
caattctcagtggaaggttacatcggaac----------------------aattattat
ttatttcaagctatttcggctctttcttaattttc------aaaaaaaaagaaataaatt
ccgtaatggaatggtaggatgaaaaaaaaaagaaaaaatcaaaaggaagtgtggaaaaaa
tgacaagaagatattggaacatcaatttgaaagagatgatagaagcgggagttcattttg
gtcatggtattaagaaatggaatcctaaaatggccccttacatctcggcaaagcgtaaag
gtactcatattacaaatctcgctagaacggctcgttttttatcagaagcttgtgatttag
tttttgatgcagcaagtcagggaaaaagcttcttaattgttggtaccaaaaaaagagcag
cggatttagtagcatcagctgcaataagggctcgttgtcattatgttaataaaaagtggt
tcagtggtatgttaacgaattggtcgattacgaaaactagactttctcaatttagagact
taagagcagaagaaaagatgggaaaattccaccatctcccaaaaagagatgtggcaatct
tgaagagaaaattatctaccttgcaaagatatctcggcgggatcaaatatatgacgaggt
tgccggacattgtgatcgtccttgatcagcaaaaagagtatatagctcttcgggaatgtg
ccattttggggattcctactatttctttagtcgatacaaattgtgacccagatctcgcaa
atatatcgattccagccaacgatgacactatgacttcaattcgattgattcttaacaaat
tagtatttgcaatttgtgagggccgttctctctatataagaaatcattgattaagaagaa
tagttcattcttgggtaactgcgtagatttatgggatcacttactattcttttttgtttt
gcatattttgcatagataaaagaaggggaatattgatatatattagagggtatt-----g
atatatattatcatctgatgtgatttcttggtatcctaaatataagattaatacttcaag
ttgctgagttgagaaagagatggttgaatcaaaagaattccttttttgaagttcaatttt
tatcagaggacaatatgaatattataccatgttccgttaaaacactcaaggggttatatg
atatatcgggtgtagaagtaggccaacacttctattggcaaataggaggtttccaaattc
atgcccaagtactcatcacttcttgggtcgtaattactatcttgctaggttcagttatca
tagctgttcggaatccacaaaccatcccgaccgacggtcagaatttcttcgaatatgtgc
ttgagtttattcgagacttgagcaaaactcagattggagaagaatatggtccctgggttc
cctttattggaactatgttcctttttatttttgtttcgaattggtcgggtgctcttttac
cttggaaaattatacagttaccccatggggaattagcagcacccacgaatgatataaata
ctactgttgctttagctttactcacatcagcggcatatttttatgcgggtcttagcaaaa
aaggattgagttatttcgagaaatatattaaaccaactccaattcttttaccaattaaca
tcctagaagatttcacaaaaccattatcgcttagttttcgacttttcgggaatatattgg
cggatgaattagtcgttgttgttcttgtttctttagtccccttagtagtccctataccgg
tcatgtttcttggattatttacaagcggtattcaagctcttatttttgcaacgttagccg
cagcctatataggtgaatccatggaaggtcatcattgaattgactagt----tttcaaaa
tagtc--tttttttttagcttagctcaattcatgcatggttccagataatccgcttggtt
ggaaaac-----taaatagttagaaatgcgtatgaatatacaacctagagttgtaggaga
gagaatagactatattacggaattgtcaaagtatatatgcattaaggggggcggagtcag
gctagatctatatccttaatgtctataagtccagtcatcttttgtgcgggtttttaagga
atgattttagaatccgattcatcaatagaaaatgagaaaatacg----caaaatagaaga
aacaaatgtatatgggatattatatattcctaagttagattcattatctaatccgatata
tcgaattccctctatatgg----------------aattggattccatatccagttctat
gcagcatattgttatcaattgtatatcttgatttaattcctattggatttggattaggtc
gatttcaataggggttcttcctctatttcgtcttttattatggattattttattatggat
tagatgataggggaaaaaataggaactcaaggatatcgaagagtaaagaaagaagaatgg
aatgaaagagtggttggttggaaagaaagagaaatagaataatgagaatcatatggattt
acacaaacctctaatgattagaaactaaaaatgagatctcgaagtagttcggacaattca
gattatcatt-------------------------------tcaatttgtactttttagt
tacttctccccaatagagcttagaagtaagaatttcttggttgattgtatccttaaccat
ttcttttttttttttgacacgaggaactcaccatgaatccactaattgctgctgcttccg
ttattgctgctggattggccgtagggcttgcttctattgggcctggagttggtcaaggta
ctgctgcaggacaagctgtagaaggtattgcgagacagccagaagcagaaggtaaaatac
gaggtactttattgcttagtctagcttttatggaagctttaacaatttatggactagttg
tggcactagcgcttttatttgcgaacccttttgtttaatcctaaaaaagaaaatgagtcc
tttagattagatacttttttctttttttagtaaattggtatttgcttctgcaattccaat
tatatcaatactttactcctatttattactcctggaattacctatttatcgggacagaca
ataccccaccccaggaagggctgatttgaggatgatcaatttaaaggatatgctcgcctt
cttccttcccgtccttagtttaggacagtggaaagtctttttccttttattttaggaatt
ttttgaacatttcaacaaaggagtctttcacaggtcaaacgagacctaagacttaatcta
aaagaaattattagattgaatctatttgcatt------------aaaaaaaattacatta
aaaaaaccgatcaaaaaagggcgagcgaagtaagtgatcgaaaaactttgctctttgttc
gtcctatctat---------------------aagaggagagcatatgaaaaatgtaacc
cattctttcgtttttttagctcactggccatccgctgggagtttcgggcttaataccgat
attttagcaacaaatctaataaatctaactgtagtggttggtgtattgattttttttgga
aagggagtgtgtgcgagttgtctatttcaagaatagattggatctatccggctgcacttt
aaaatatttt------ttagtattttttggataaataagaaaaaggtgcacgatctcgac
gaattacttctgaataaattcagaaatcatatggaagaaccatagcatttcgcgactcat
tggtaaatcaactttgattctctatagaccaataatgtgagaccattaacacggttaaag
ctaaactgcttgaagtccaggcaaaaaggggtactctttctacaactatattagt-----
---attagtaccgaaatgctttaaacgggaaatagctaatgtagaatttatctgatataa
aacactcatatcgataaaatggtttgaactatttactagaagggcaccctgccctttttt
atccaatgccgaatcgacgacctatgtataaaat-aaaaaaaaagagaaattttttggat
ttgaag--aaaaaaaaagaattctatcaattttcattttccatttatttagttagttttt
cttaatgaaattgaaattattaactaaagggcaaatacaaataaagaaacaactttgctg
accatgatagatttttatctaggcggaagagtcctcttaatatttatctagtcttatatt
cttaatatgggtttcggtatattgaaatataaacagaaaagagaagatagaggataggct
cattac-----ataaaaaaaaaagatatggaaatagctatagcaaaaaaag--aaaaaaa
aggagcgtgagagccaaatgaatcgaaagattcatgtttggttcgggaagagatcataaa
aattgtaaacttaatagcaagataatctactttcattaaaagatttattagataatcgaa
aacagagaatcttgagtactattcgaaattcggaagaattgcgtagagggaccattgagc
agctcgaaaaagctcgggttcgattacagaaagtcgaactagaagcagatgagtatcgaa
tgaatggatactctgagatagaacgagaaaaagcaaatttgattaatgctacttctatta
gtttggaacaattagaaaagtctaaaaacgaaatcctttattttgaaaaacaaagggcga
tgaatcaggtccgacaacgggttttccaacaggccgtacaaggagctctaggaactctga
atagttgtttgaataccgagttacatttccgtacgattcgtgctaatattggcattctcg
gggccatagaatcgaagaaataattaaattaattaggccttgaacttctactttcgttta
gaatttaggcattatttttccccttgcttccgaaaaaaagagtcaagaaacactaatggc
aacccttcgagtcgacgaaattcataaaattctccgcgaacgtattgaacaatataatag
gaaagtagggattgagaatatcggtcgcgtaattcaagtgggggatgggattgctcgtat
tataggtcttggtggaataatgtcaggtgaattagtcgaatttgcagaagggactagggg
tattgctctgaatttggaatccaaaaatgttgggattgtattaatgggcgatgggttgat
gatacaagagggaagttttgtaaaagcaacaggaagaattgctcagatacccgtgagcga
ggcttacttgggtcgtgttataaatgctctggctaaacctattgatgggagaggcgaaat
tgtagcttcggaatctcgcttaattgaatctcctgctccgggtataatttccaggcgttc
tgtatatgaaccccttcaaacagggcttattgctatcgattcgatgatccccatagggcg
cggtcagcgagagttaattattggggacagacagactggcaaaacagcagtagccacaga
tacaattctcaatcaaaaagggcaagatgtaatatgtgtttatgtagctatcggtcaaag
agcatcctccgtggctcaagtagtaactactttccgtgaagagggggccatggaatacac
tattgtagtagctgaaatggcggattcacctgctacattacaatacctcgccccttatac
gggagcagccctggctgagtattttatgtatcgcgaacggcatactttaataatttatga
tgatctctccaaacaagcacaagcttatcgccaaatgtcccttctattaagaagaccccc
cggccgcgaagcttatccaggggatgttttttatttgcattcacggcttttagaaagagc
cgctaaattaagttctcttttaggcgaaggaagtatgaccgctttaccaatagttgagac
tcaatctggagacgtttccgcctatattcctactaatgtaatctccattacagatggaca
aatattcttatccgcggatctatttaatgccggaattcgacctgctattaatgtgggtat
ttctgtttccagagtaggatccgcggctcaaattaaagccatgaaacaagtagctggcaa
atcaaaattggaactagctcaattcgcagaattacaagcctttgcacaattcgcctctgc
tctcgataaaacaagtcagaatcaattggcaaggggtcgacgattacgggaattgcttaa
acaatcccaatcaaaccctctcccagtggaagagcagatagctactatttataccggaac
gagaggatatcttgattcgttagaaattggacaggtaaagaaatttctggatgagttacg
taaacacctaaaagatacgaaacctcaattccaagaaattatatcttctagcaagacatt
caccgagcaagcggaaatccttttgaaggaagctattcaggaacagctcgaagggttttc
ccttcaggaacaaacataaattttgcatgtctactcttgttagtagaagaggaatcgttg
agaaagatttttcatttgaatcatgcaaaaaagttttcttagtttttagtatagttattt
aaaga-----------------------atagatagaaataagattgcgtccaataggat
ttgaacctataccaaaggtttagaagacctctgtcctatccattagacaatggacgcttt
tctttcatattttcttctttcttttcg-----tttttttttttctcttgttccgataaaa
aactcttagaccgaaactcttttaggaaag-aaaaagaaatccatatacaaatggatgat
gcatatatcataaagaaggaatatggagcgggtagtgggaatcgaacccgcaaccccaag
gttatgagccttgtgagctaccaaacagctctatcctcttaaactaaagagcggggaact
agtggataaaagggggttggatacgcccctctaccatatctatacaaatagaatagtcca
tttatacagaatggtaaagagggctcttctacgatcatccattctagaaatccatacaaa
tatgaaagaaagggtattttatccttaccaactggatcttgttgcacccggtaacaaaca
tgcataaaccatttctcgaagtatgtgtccggatagtccaaagtctcgatagttagctct
aggtcttccggtcaaaaaacaacgtcgatgaaggcgtgtaggtgcactattacgtggtag
ggattgcaatttttctcgcattttcgttttttcactcaaactcaagggggaaactttgct
tcttatctttttttttgaagatcgacgaatcaaatgatatttctgttctaatttctgccg
cttcttctccctctgaatcaaacttttttttgccataatgtgccgttcctattatttcca
aatatatggttctaatcctagatggaaaaataa-atagaaaaagaaatctaagaaggcgg
atcctccctctccatcaagagtaatgaactaggtgctggtacagtacaaaaaa-acaaaa
aaaactaactaaattaaccaaacttgcctgatgttgaggcaatcaagaaagctgcataag
tgaatatataacccacggaaaagtgggctaatccaaccaatcttgcttgcacaatggaaa
gagccacgggcttatctctccagcgaattaaattagccaaaggtgtgcgttcatgagccc
atgctaaagtctcaattaattcctgccaatatccacgccaggaaattaagaacataaatc
cagtagcccaaacaagatgtccaaataagaacatccacgcccataccgataaactattca
tcccaaaaggattatatccattgataagttgtgaagagtttaaccataggtaatctctta
accatcccatcaaataagtggaggattcattaaattgtgaaacgttgccctgccataatg
tgatgtgtttccaatgccaataaaaagtaacccatccaatggtatttaacatccagaaaa
ctgccaaataaaacgcgtcccaagcagaaatatcacaagtaccgccgcgccctgggccgt
cacaaggaaaactatacccaaaatcctttttatccggcattaatttggaaccgcgtgcat
ctaaagcaccctttactaaaatcaatgtagttgtatgcaaacctagagcaatagcatgat
gaaccaagaaatctccaggtcctattgttaagaaaagagaattactattctcattaacag
cattcaaccatccgggcaaccatagggttcgacctgcattgaaagcggggccgctcgttg
aagataagagtatatcgaacccatatgtcgtcttaccatgagcagattgtatccattggg
caaatataggttcgatcaagatttgcttttctggagtaccaaaagcaagcatgacgtcgt
tatgaacataaaggcccaaggtatggaatcctaggaagaggctagcccaacttaaatgag
atatgatagcttctttatggtctaacattcttgccaatacattatcctcattctgttccg
gattgtaatccctaatgaaaaaaatagctccatgagcaaaagcccctgtcatgatgaacc
ctgcaatatattggtgatgagtatataaagcagcttgagtggtaaagtcttgtgctatga
atgcataagcaggtaaagagtacatatgttgagctactaaggaagtaataacccctaaag
aagctagagcaagacctaattgaaaatgaatcgaattattgattgtgtcgtaaaggccct
tatgcccacgccctaatcgaccccccggaggagtatgtgcttctaaaagatctttgatac
tgtgcccaattccgaagttagttcgatacatatgaccggcaatgagaaaaataaatgcaa
tagctaaatgatggtgagcaatatcggtcagccacaaactttgtgtttgtggatggaatc
ccccaagaagagttagaatggcagttccggctccttgagcggtaccaaataaatgattac
tcgaatcagggttttgggcataaagattccactgacccgtcagaaggggtcccaacccct
ggggatagggtaatacatctaagaaattattccatcgaacgtactcccccctggatccgg
gaatagcgacatgaactaaatgtcctgtccaagccaaagaacttaccccgaaaagtcctg
acaaatgatgattgagacgagattccgcgtttttgaaccacgaaaggcttggtttccatt
tgggttgtagatgtaaccaaccccctattaaggatagcgtagaaagaaataatagaaaca
gagctccagtataaagatccccattggtgcgtaatccaattgtataccaccactgataaa
ccccagaataggcgatattcactggaccggcagcacctcctcgagtaaaggcttccacag
cgggttgaccaaaatgaggatcccaaatcgcatgagcaataggccttacgtgtaaaggat
cctgtatccatgattcaaaatttccttgccaagctacatgaaacagatttccggatgtcc
atagaaagattattgctaactgcccaaagtgagaagcaaaaatgttctgataaagacgtt
cctcagtaatatcatcatgactttcgaaatcatgtgcggtagcaataccaaaccaaatac
gacgagtagtggggtcctgagctaagccttggctaaacctgggaaatcttaattccataa
tgcctttcaaatcctcctagccactatcctactgcaataattctcgctaagaagaatgcc
catgttgtggcaattccacccagaaggtaatgggttactcctacagcacgtccttgtata
atgctcaaggctctaggctgagtagcaggagcaacttttaatttgttatgagcccaaacg
atagattcaatgagttcttgccaataaccacggccgctgaataaaaacattaaactgaag
gcccagacaaaatgagcacctaagaaaaaaagaccatatgcagataatgaagaaccataa
gactgaattacttgggatgcctgtgcccacaagaaatctcggagccacccattaatcgta
atggaactctgtgcaaagtttccccctgtgatatgagttaccatcccttcatcgcttata
gtaccccaaacatccgactgcattttccaactgaaatggaaaatgactaccgaaattgca
ttgtacatccagaatagacctaagaaaacatgatcccaggcggatacttgacatgttccc
cctctcccaggcccatcgcaagggaagcgaaaaccaagatttgctttatcgggtatcaaa
cgggaactgcgagcaaataaaacacctttcaaaagtattaatacagtcacatggatggta
aatgcgtgaatgtgatggactaaaaaatctgcggttcctaatggaataggtaacaaagct
actttgccgcctactgctactaactcgccacctccccacgttaagctggtacttgttgtt
gcaccaggagctgttacgccaggcgcgttagcatggatattttgtacccattgagcaaag
atgggttgtaattgtatggcggtatccgaaaacatatcttggggacggcctaaagcactc
atggtatcattatgaatgtacaagccaaaactgtgaaaacctagaaatatacatacccag
ttaaggtgggatatgattgcatcgcggtgtctaaggacgcgatctaatagatcgttgtat
cgagtagttggatcatagtctcttaccataaaaatggctgcatgtgcagcagcaccgact
attagaaatccgccaatccacatgtggtgtgtgaacaaggaaagttgtgtaccatagtca
gtagctaggtatggataggggggcatagagtacatatgatgagctacaacaatggttgta
gagcctagcatagctaggttaagagataattgagcgtgccatgacgttgttaggatttca
tagagacccttatggccttgtcctgtaaatgggcccttatgagcttccaaaatatcttta
agtccatgaccaataccccagttggtcctatacatatgacctgcgatcaggaaaagaata
gcaatagctaaatgatggtgcgcaatatcgctcaaccatagacctccggttattgggtct
agtcctccgcgaaaactcagaaattctgcgtatttggaccaattcaaggtgaaaaagggg
gttgctccttcggcaaaactaggataaagttgagccaaaaggtcgcgattcaagataaat
tcatgaggaagtggtatctctttaggatcaaccccagcgtcaagaaattggttaattggt
aaagatacatggatttggtgtcccgcccaagaaagagacccaagtcctaataaccccgct
aagtggtgattcaacatggattctacatcttggaaccaggccaatttgggagcggccttg
tgataatggaaccaaccagcaaaaagcattaacgatgcaaaaatcaatgcaccgattgcg
gtacaatagagttgtaattcattagttattccagatgctcgccaaagctgaaaaaaccca
gaggttatttggattcctcggaaacccccgcctacatcaccattcaatatttcttgccct
actattggccaaactacctgagcactgggtccaatgtgagtaggatcacttagccatgct
tcataattggaaaaacgggcaccatggaagtacataccactcaaccaaagaaagataatg
gagagttgaccgaaatgagcactaaagacttttcgagagatctcctccaaatcaccggta
tgactatcgaaatcgtgagcatcagcatgtaggttccagatccaagtggtagtatcaggg
cccttagctattgttcttgagaaatggccgggtttggcccattcctcaaaagatgttttt
acaggatccctatccacaacaatttttacttctggttccggcgaacgaataatcattaag
tcctcctctttccggacaagacatacaaagagacccgccaactgtctttttagtgaacct
ttgaaagatagatat--------tatgattagtccttttctttactatctaccgtctacc
gtccttctacttttttttttagttattcactggagcaattat------atattgaagtca
atccgaggcaagtgttcggatctattatgacataaggattaggtgcctaacggacattgt
ttattttggaaaattatttcccgacgtactaaaaaaaacctttttttaatttacgaagct
agtgtat-ttttttttttgagggtataagctcctatctacatctactttccttgagtata
gatttttttattcgattcc-----aaattccaagataactcattagaattatt------a
ataagacggtcctgatatattagcaat--------------------atttagatcgccc
cctttattcgctttattacttctattctagaccctatccctatcgtttatccttatgaaa
tataat-------------------aaaaaatagaaggtagaagaaagggatataatgaa
attcttgattcgatcttccgacct-----------------------------aatttat
ttgattaatggatcaacaaccaaaccacccattttatgaaaaaggagagtggtcttattc
aaattcaaagcgcttcgtaatcttcaaccagttctgtgcttcaatataatttcccggagt
aagcgctatagcttgtttccaatactcagcagcttgatcaaaccaagcttccgcaatttc
cgaatcaccctgtagaatggcctgttctcctcggtcggaataggcagttccttcccctag
aaccgtacttgagagtttcctacctcatacggctcagaaattgctatcctaatttcccct
atc-------ttaactaaattcgatttctcaaaaatcgatccaatttcttcttgggttaa
gcagaagaagttaattacctaagtttcaaaccctaattttgatcaataatcagtttgatc
ttttctcccaccttcagaagaatgaagcatagatagacctatagccttcgttcgaatttt
ctgaaaggtaactatctcgg-------tttcttatatgaaatttctatagaatccttgaa
aaagactttttcccataagaaagaaaaaagaacttactatctttgggatctgatactaca
ccgctgcttaattccttagtggatcggctctattacataagcagattcctaaattttgcc
ccatatcatgggataagtaagcagttttttttagttgtatcgacccagtcgctcactaat
ggatctttacggtgctttctctatcaatttgggaactttatccatagagtagtagtatag
gccatactttcttcctattttgattctcgtgaagtgtccttccttcctacagctgatagg
gcaaaatcgttgttttgacgatccctatgtagaaagccctttttctagtatttactagaa
aatttgatcctttc---ttttttttttcttctttctatagtggagatagtcgcacgtaat
gacagatcacggccatattattaaaagcttgcggtaagaaggggtttcgttctagtgccc
ggaaataatattccaaagcctttgtatgctctccattgcttgtgtgtataaggcctatat
tatagagtatataacttcgatcatagggatcaatttctagtcgcgtagcttcataataat
tctgcaaagcttccgcataatttccttcggattgagccaacatccgttacggtcgttcat
tctattcaaaaaatctccgttccaaaaccgtacatgaggttttcatctcatacggctcct
cccttctgtacatagtactaagcgaaataatc------tatagaataaaaatagaattag
tcccatcttattatgaaccgaaaggggctggtatttttccaagaaatctctagccaacct
tcccgcaagaggtttttcttaacaccaatgaattctattaatgctagaggaaaacgatag
ctccaagaatttctttgttctcaacgcctcctatttagaggaattagccacttcaacgat
ctttgatggttataggggtatccaaagtacaaacctgatggttgtttgttatcccaacca
ttcttcccagccctgataccgatcaggaaagggctaatttctaacaaagtttttctcttg
ttgattcctatttctaggtgtagtgcttttctcccctatgctgcctat-----tggtact
agtagagtaggattggcctgtaatacaaaacctatcctgtaggtgtaacctttcgctcaa
tactcaaatctacaattgaagcatctgaggccgcatcaatcgaggatacacgacagaagg
aattgttagttcacctcaccttccccaagcgtgggtttcctttactaattttgttctctc
tatgcgaaccccctctctttctcgtaagactgaggtgtaggtagggctaa-aaaaaaaaa
--acaaaaaaaaaagagtcaaatcgcaccatctctataataagtaaatgcccttttttcc
cctgaggttgtcggaattattcgcaataaaatattggctacaattgaagaggtcttatca
atgaaatttccatttatacgggatctaggcataattcccaacccattctatatagaattg
ttttcatttcttcacaaaataacataaaaacaaacacattcgattcttataaatcgatcg
atccatatgctctaaatggataagagaggtatggattttccgctcagctcaaattgtctc
cttttccttctgtttggacaagaagagatatgaaatatttgactaagattggatttcatt
ccacttttctatttctcaacaataacttctctcatcagctatttcgcgttttcaaagtca
ttaattgtctcatacccttttttagatttcgattgtatggcgtagcgtaccttatgcaaa
cagaattctagggttcct----------------------ctattttattatggaataag
aagaattcttccattctctttttctttggtttggggaaaacccaaactaaaacttttcga
gggagcggaattcctagt-aaaaaaatcctggatccttccacttagatgaaaaggaattt
ttccaatagaaccatggaacccccgagccgttgtggttgtacctgtactgcaggaatagg
aaaactcgctattcacttagtttattttccataataagattatgta-ggagagatggccg
agcggttcaaggcgtagcattggaactgctatgtagacttttgtttaccgagggttcgaa
tccctctctttccgtttctcttaattgatcaacgttaacgatcacaatgtatcaaatcaa
ataacaatttattccagcaataatacctttatttaatagaaattttt-------------
-------------------------------tatagtaaattactgtggtatgtaaaata
cacatagaggaaagaacaaaaaagaaaaaaggatcctagggttaatccatttatgctagt
tgaatgggaaaatacgaattaagggccttaggtcgatttagttcggggaaaggggaaggg
gaagaaaattctatgaacttttccttttttcgttaagttcaagtctgacgagagtaatat
tctacaactaacaactcatttattttgagaccgacccacttcctatctaggattttttta
actagtcctttatattgcaatgtgtcaatcgtcaaatgctttggcaatttccccgggtcg
gatgaagcaatagaattttgaatcagacgttttgatctttggttatccttcgtagtaata
atatctcggggtttgcaacgaaaacttggtatatcgactatacgaccattaactaaaata
tgtctatggttaactaattgccgggcctcaggaatggttgaagccatacccaatcgaaaa
aggatattatccaaacgcatttcaagtaattgtagtaaaacctgacctgttgaccttttt
gcttttccagcgatatgtacatatctaagtaattgtcgttctgtcagaccataatgaaaa
cgcaatttctgtttttcttgaagacgaatacgatattgctcttttttcccagaatggaat
ttctttttcagattacttccggatttaggtgtttttctagtgagtcctggtaaagctccc
agacggcgtattttttttaaacgaggtcctcgataacgggacatgaagactccttgttta
ttttattgaaatttcattttacacaataaatttcattgtatttacattacagaatacatc
aaaattaaaactgaattaaactaaaggataaacagagtaaaatctactaaagtaccacaa
aaaatggaatttcatcaacatctggattttttgtata--------------tatattatt
tattttattgttttgtatctagcaaaattgtaaggtagaaccacataatagatcctggat
tctccatttaattcg--------gagaaaaagagggattcttgttcatggaacatcgata
tagaaaaa---------agccgactatcggatttgaaccgatgaccctcgcattacaaat
gcgatgctctaacctctgagctaagtgggcttacataacagaaatagtgtaacaaataga
aatatgtatagtataggaaatccgtaaaatgtcagatcttaattattaatcttagct---
------------attaactagttcgaaattggaagttctacttaga--aaaaaaatacta
gaacttcataaagataaagttaacttgatatgcttaactggaggatatcctt--------
---------------aaataggattatagaaatttttgaactttctttttatttctctaa
ttcacaaattgatttttct-------aatagaatagaatctattccaatttctatattga
atttgatttcagatattttcaatttgatatggctcggatgagtaatctaatacatagaaa
agaataatatatatgatgaaagatataat----------------------aaagagaaa
atgcgaatttcttggcattttcattcgatcattatagacatttttttttttgagatattt
tg-ttttttttgttatttcttaataatttaatg---------------------------
--attaatatttcactaaggagaacatagaatcatagcaaatgaaattgctaattctgat
taga----aaa-aaaaaagaatgaatatcaagcgttatagtatgattttgaatactctaa
aaaagaaaggcggg----ggggggggggagagaaaaactttgggatatattgattcggat
tgaattgcaaatacatcaacgatagaatcaattcaattctgaattgcaataagcagggtc
tgtcaaatagagacgaactgctagactacgtcgagtaatgaattcaacgattcc-aaaaa
aaactaagagatggat----gaaattacacaaggaatccaggtctcaatcaaagaaaagg
aaaatggggatatggcgaaatcggtagacgctacggacttgattgtattgagccttggta
tggaaacctgctaagtggtaacttccaaattcagagaaaccctggaattaaaaaagggca
atcctgagccaaatccgtgttttgagaaaacaagtggttctcgaactagaatccaaagga
aaaggataggtgcagagactcaatggaagctgttctaacgaatcgagttgattacgttgt
gttggtagtggaactctctctaaatttagagaaagtaagggctttatacatctaatacac
acgtatagatactgacatagcaaacgattaatcacggaacccatatcataatataggttc
tttattcttttttagaatgaaattaggaatgattatgaaatagaaaattctgaatttttt
tagaattattgtgaacccattccaatcgaatattgagtaatcaaatccttcaattcatag
ttttcgagatcttttaaaaagtggattaatcggacgaggataaagagagagtcccattct
acatgtcaatactgacaacaatgaaatttctagtaaaaggaaaatccgtcgactttataa
gttgtgagggttcaagtccctctatccccaaaccctcttttattcactaacta-----ta
gtatttatcctc--tttttttctttttatcaatgggtttaagattcattagctttctcat
tctactctttcacaaaggagtgcgaagagaactcaatgga----------------tctt
atgctgctattcattgaatagatttcttttttattatagtatcggcaaggaatctcgatt
attaactctatttt--------------------------------gaagtattattaag
taagccatgcacaatgcataggattaccccc-cccctcatttccaaatttagaatttgga
atactttattgattttttagtccctttaattgacatagatacaaatactctactaggatg
atgcacaagaaaaggtcaggatagctcagttggtagagcagaggactgaaaatcctcgtg
tcaccagttcaaatctggttcctggcacag---aaaaaaaaaggatctaccgaataggta
ttgatacaaatacctcgagatgggttgggatacatattcgttaataatatagatagagta
tgatttattcatctaagtagataaatctctaaatagaggcacttctttttctttttagag
aagggtaaaaatttctggttcttttctttatggtacagaaggaggtgagattaggttacc
ttttcttcatttttgcatttcttaattttgtattccgctattccgacgaatatttattta
ttcttgcttatcttatcttactttcctagctgttctaagtaatgcgcgcggtacaaagtt
cgtggtagggaacttctttgagtcatcgtatttttctgttcatacgaaggaaatgaatat
gtgattttccaaattggagaatcgaaatgaagcccttttttgctcagtctatctggaccc
tttttgtataataggaattaa-------ttagaatataataggtattccgtttcatctag
gaacagaacgtaaaaatattccttgacttgaataaaatctggagttgtgttgtataagtg
agcatgaatttcttatcattcaatgagcatcttgtatttcatagaa--------------
---------------attgggggttatatagtccttacgtaagggccagcctatccaact
ttcaggcattagaatacgtttaaggcgtggatgattatcataagagattcccaccatatc
ataagattcgcgttcttgaaaatcggcacttctccaaatccagaagacagacgggattct
aggattatccttttgggcaaagacttttatgcatacttcttctgggttatctataccata
ctgtattctcgtaagatgatacacgctagctaaagatccaccgggtgctacgtcataagc
acattgggaacgtaaataattgtaaccatatacatataaaatgacagcaatggaatccca
atcccctgcttttatttgtaaagtctctattcctcggtgatcgaagcccaaagatctatg
aaccacctcatgtttgactagccaattagataaccaaccctgctgcattgtcttgatctc
tccccctt-----------tgtataaatatttcacatttcgaatgcaagtttgaaagatt
gccctgctctttctttttctacacaaaagaacccctcctaattcactaattttgaggaag
atactggacttttggatttgaaaaaagtttcagaagatatgtctaaagtagatggtgatt
gatagagcaattcttgctcgtaagttccagtatgagtactacgcctaacataaagcttgt
gactggtagtaaaacatcgatttttcttttgagatagagttcgatcctcaactatttctc
gcgatatcttcttacgaagttttgttagggcatctataactgcctccggtttaggtgggc
agcccggcaagtagacatccacaggaattaacttatcaactccccgaacagtactatagg
aatccgtactgaacattccccctgtaatagtacaggctcccatagcaatgacgtattttg
gttcaggcatttgctcgtataatctcactaaagagggagccattttcattgttaccgtac
cagctgttaaaattaggtctgcttgcctaggacttgatcttggtaccaatccataacgat
caaagtcgaatcgtgagcctattaatgaagcaaattcaatgaaacaacaactggtaccat
atagaaggggccataaactggagagtcttgaccaattcgaaagatcatttggtgtagttg
aaataacagaattggaacttgtttggtcaagtaagggaaactcaatcaaactcataactg
tctcaatggaatcttttccttcttttttttttttgtctgaatattcagttaagaccattc
caaggctccttttcgccatgcataaactgaaccaacaactgggataagcacgaaaatgaa
agcttcgataaaaacggatacacccaatacgtcaaaactcattgcccaagggtagagaaa
gaccgtttccacatcaaaaacaacaaaaactagtgcaaacatgtaatagcgtattcggaa
ttgtaaccaagcccctcccatgggttctatacccgattcataactagaaagcttctctgg
tccttcactaatcggggctaaaagtcctgaaatccaaaatgcaaaaataggaataaggct
tgctattattagaaatgtccaaaaaatatcatattcgtgaagcagaaacataaatgtact
cccattaatgtggaataggcggaactgaattagtcaattcaagtcagcgttgtcaattta
tccagaacttctctcttttcctcggtgaaacaagaatccgttttgctcaaaccaaagcac
ttagtttagcctttgtttcctctgtgccctgtcttctttaaagattcatccaatggaatc
ccgactccctttctttttgatttccat--------tctatttaga---------------
------------------------------------------------------------
------------------------------------------------------------
---attagaaattagaacctaattaagataggatgactaatgtatgcagcctaatgagga
gtaatactat-----aaaaataaagaactctatttcagaactatgagacagaatattctg
ttttcttatttactctttctttatttttggattttatttcgatttttctatttt------
----atttaaagtagatcgatttagat--------------aatgtatatataagcaaag
taatatacttcaaacaaagtaggaattcgcaagatggagaaaatcattgcagttattata
gggaagtctagggacttagagcatatcct----------atttgaaggaggatggaattc
aaatcaggtaagggatccttccttctattgatttgatagaaattcgtttttcttttcctg
tctctaagattttcgatgaatgagcctgtggtaatgcttttatctctattctatggcgca
agcgaccgtccagtctataaacaagtactaatgaggaaatgaaaactatactaaaggaaa
cataggatctctatcctaaaatctaaaaaaaggacatattagggctatacggattcgaac
cgtagaccttctcggtaaaacagatcaaacgg------attattatcgaaatgattcgaa
ctgtttcaaagacccaacatgcatttttttgcattgggctctttcatcaactgatgtaaa
gatcagttagtccaccatagtttttctttacggaaagataatgagatggctccctgtgct
ctgattgattatttgtattatgatctatctaggagcaataccaaagtgtttcaaaggagg
attaccttgacttaggtctgcctccggcctaaattaaatcaacctaagtgaaatggagtc
tctatcgttccgctgcaagagttgactatgagacttcatacaccttaaagttcatagaac
gaaaagaatttttttggaggcccttatcctcattacgcctagcatttagtgggctggata
tttaccttatcaactagcaaatcaataagggttctatttgattaggcacctgaattggca
cctgaatcggactgaaccgactgtttgtcaggctactgttctcctattctctcgaatcca
tgaagtaagacattgattttgcaataagatcaattatgttcattgcat-----aataagc
tcccttgaaaagcattggcgcacgtgtaagcgagttgctctaccgaactgagctatagcc
cttgtcagagatatcttaacatatagataatttcttgtcaagatgaatattctctaatgc
cagaggatatccctttgatctgtttactatataacatacca-------------------
ataacggagcagtattgcttataaaaaagattcgatctataatcgatcgaagtaatgggt
cttcctttgtggtgataaattgcctacttaactcagtggttagagtattgctttcatacg
gcgggagtcattggttcaaatccaatagtaggtaggtaggtagaaaaattactagatagc
attggacttacttcgcttcgctatctaataactttttctacccctcttccctttttcttt
gtatcaactaaaccattggattgtattcaattggatgggggaatccaattgatagcctcg
actcgtatcctagctcgtctgagagctagcttcgcttcaaccaactctttcgtaccctca
gctctactcaagttagcttcggctatttcaagtgcctgttgagcttcttccggatcaatg
tcactacccagttccgcatcatttcctaaaatgatgatctcattattaactattctcgca
aaaccgctccacagaaccgccgttaaccattggtcgttgaggaggcgtattctcaaagga
cccatatctacagctgtgttaatgggggcgtggtttggtaatacgccaatttggccacta
ttagtagataaaatgatttctttcacttcacaatcccaaataattcgcttaggagttagt
acataaagatttaatttcatttcttcaatttgttctcctcttctaagtttatagctttcg
tgctagcttcatcgatgttacccaccaaataaaaagcttgttcgggtaggccgtctaatt
ctccggaaaggattagttgaaatcccctaattgtttctgcaagaccaacatactttcctg
cagaaccggtaaaaacttctgccacaaagaacggttgtgataagaaacgttcaatttttc
gtgctcttgctacagttaaacgatcctcctctgataattcatccaacccaagaattgcga
taatgtcctgaagttctttgtaacgttgtaaagtttccttaactctttgcgcagtttcat
aatgttcgttgccaacgatccgaggctgtaacatagttgaggttgaatctaaaggatcta
ctgctggataaatacccttggaagctaatcctctggaaagtacggtagtagcatccaaat
gtgcaaatgttgtggcaggagcagggtcggtcaaatcgtccgcaggtacataaactgctt
ggatcgaagttatggatcccttttttgtagaagcaattctttcttgcaaagaacccattt
ctgtactaagagtaggttgataacccactgcggagggcattctccctaataaggcggata
cctccgatcctgcttgaacaaaacgaaagatattatcgatgaatagaagcacgtcttgct
tattaacatctcggaaatattctgccatagttagggcagttaaaccaactctcatacgag
ctcccggcggttcattcatttgaccatagactagagctacctttgattcctcaaaatttt
tttcattaattactccggattccttcatttccatataaagatcatttccttcacgagtcc
gttcccctactccgccaaatacggatacgcctccatgagctttagcaatgttgttgatta
attccatgatgagtactgttttacctactccagcccccccaaatagtcctatttttcctc
cacgtcgataaggagctaaaagatcgaccaccttaatacctgtttcaaagatggataatt
tcgtatctagctcgataaaggcaggcgcagatctatgaatagggaatgttgcatcaatat
ctacaggacccaaattgtcaataggttccccaagaacgttgaaaattcgtccgagagtag
ctccaccgactggaacactgagaggagctcccgtgtcaatcacttccaatcctctcatca
acccgtctgtagcactcatagctacagctctaactcgattatttcctaataattgttgta
cctcacaagtcacattaatttgcttaccggcagtgtctctactcttgactaccaaagcgt
tataaatataaggtaacttgcccgggggaaaagtgatatccagcacgggtccaataattt
gatcgatacgccctgtgcttttttcttcaattgtggaaaccccgggacgagaagtagtag
gattggttctcataattatcacataattttca-aaaaaacaaggaatttgtcgaattttt
tcttgttgaataatgccaaatcaaatccaaaaaaatagccaaaaatccaaaagtcaaaag
gaaatgaattag--------------------ttaattcaataagagagaaagggggacg
aggacttgatttcgttgcccaagcgaatcccattcaatcgtttactcatggaatgagtcc
gttggaaagttcaatcaatc-ttttttttcatatacatttcgccttttgt-----ggagg
atctgtccctactctactttcctatctaggacttcgatatacaaaatatatactactgtg
aagcatagattgctgtcaacagagaattttcttagtatttaggtatttacattc------
--aaaataagaaaggggcctattaagaacttgtaaaataaggattagggattgatttggg
ttgcgctatatctatcaaagagtatacaataatgatggatttggtgaatcaaatccatgg
tttaataacgaaccatgttaacttaccataacaacaactcaattcctatcgaattcctat
agtagaattcctataggatagaacatacacagggtgtacgccttatatatgaatgaaaca
tattcattaacttaagcatgccctccattttctttaatgagttgatattaattgaatacc
c---tttttgttttaaaagatttttgcaaaggtttcatttacgcctaatccatatcgagt
agaccctgtcgttgtgagaattcttaattcatgagttgtagggagggacttatgtcacca
caaacagaaactaaagcaagtgttggatttaaagctggtgttaaggattataaattgact
tattacaccccggagtatgaaaccaaggatactgatatcttggcagcattccgagtaact
cctcagcccggggttccgcccgaagaagcaggggctgcagtagctgccgaatcttctact
ggtacatggacaactgtttggactgatggacttaccagtcttgatcgttacaaagggcga
tgctatcacattgagcccgttgttggggaggaaaatcaatatatcgcttatgtagcttat
ccattagacctatttgaagagggttctgttactaacatgtttacttccattgtgggtaac
gtatttggtttcaaagccctacgcgctctacgtctggaggatctgcgaattccccctact
tattcaaaaactttccaaggtccgcctcatggtatccaagttgaaagggataagttgaac
aagtacggccgtcctttattgggatgtactattaaaccaaaattgggattatccgcaaaa
aattacggtagagcgtgttatgagtgtctacgcggtggacttgattttaccaaagatgat
gaaaacgtaaactcacaaccatttatgcgctggagggaccgttttgtcttttgtgccgaa
gcaatttataaatcacaggccgaaaccggtgaaatcaaggggcattacttgaatgcgact
gcaggtacatgcgaagatatgatgaagagagctatatttgcgagggaattaggggttcct
attgtaatgcatgactacttaactgggggattcaccgcaaatactactttggctcattat
tgccgcgacaatggcctacttcttcacattcaccgggcaatgcatgcagttattgataga
cagaaaaatcatggtatgcattttcgtgtattagctaaagcattgcgtatgtctggggga
gatcatatccacgccggtacagtagtaggtaagttagaaggggaacgcgaaatgacttta
ggttttgttgatttattgcgcgatgattttattgaaaaagatcgtgctcgcggtatcttt
ttcactcaggactgggtatctatgccaggtgttataccggtggcttcagggggtattcat
gtttggcatatgccagctctgaccgaaatctttggagatgattccgtattacaatttggt
ggaggaactttaggacatccttggggaaatgcacctggtgcagtagctaatcgggtggct
ttagaagcttgtgtacaagctcgtaacgaagggcgcgatcttgctcgtgaaggtaatgaa
attatccgagcagcttgcaaatggagtcctgaactagccgcagcttgtgaaatatggaag
gcgatcaaattcgagttcgagccggtagataaactagataagtagataaaactagatata
aagaaggtct------aaataaaaaagaagcgaaatagaaagagaaaaaagcagttacga
aatgcagtaattcttctttattcttctaattgattgcaattaaactcggctcaatcttaa
aaaaaagattgagccgaataaaaatagatcttgatacgatcatgagacttgacaaatcga
gattcctctattctatatatttagaatatataaaggtataatac----------------
-----------aataaataaatacaaatatagtattatcatatgataatggaatcaaata
cgcagtatttacagaaaaagtctttatttat---------------------tgggaaag
aatcaatgaaaaaagattaggaatcgcaatgctactatacgcgtccggaggagtattcgg
a-----ataatattcttctataatccattcttgtgtcttgcgcgggg-----tcttacta
acaggacttcgctgcacgggacgggttttcgtcgaaaagctaactccacccggcattttc
atacc----ctttgggtggtatatcgccttaaaaagtctaagggggtagtatgagatctg
tagtaggtaagagaatttgccctttgattttgattgagtatgctattttttcgcctttac
cgcgcatta-tgtatgagc-----ttctagaggatagaggagcacgtatgcaggaaggaa
at-----tacagcttaataaaaaagtataaaaaagcttcaactttacggcactatcaatc
aactaaaaagccctatgtatgaatccttacaaacggtgggataggataagagcgagt-tt
cggtatactggggttgggggatatccttatttcaaaacctgacgcgcatcttgcgtttgt
gggggtccgagagtggttgaagaagtattgcatgtggaagtaggtagacgaaactgat--
----ttaggattcgaaatgg--gcgcattcgactaaaagtcgtactgagaccttttaaaa
tttaaaagggtattctgaaagaggtatttcattttcacaatcgctttcttttgaatccaa
tttcaagttcgattagaaggatagaaaggccatgaggacgggaaaagaaaaatcaaatct
tttt--aatctccttttttgcaattttcttattatccattccattca-tttttttttata
gaatactt----------tagtattctatagtattctataaaaaatctttattttgcaaa
ctaaaaaatacaatagtcaatattccttataatagatatacttaattat-----------
--------attataagaatcttaagatatttttcgaatagatagaaatagtaaatttgaa
ttgagacacctattctatgacggattttaacttaccttctattttcgtgcctttagtagg
cttagtatttccggcaattgcaatggcttctttatttctttatgtgcagaaaaataagat
tgtctagaaccaatggggccgaattttctcaatgtatttccacgcagg-----atcataa
tacagatattttttagtgtaagtaata------taatatggtagggtatgtggctctttc
tacacacaaatgaaaaatgaaaaacggctatggatgcggatataggctacgagcataaat
gcatgcatatgcggagccgggtatagcgagttttat------------------------
--tttaagtggatcaacagatattttttgaatagaaagtcaatgtatctaaccaattatt
tcacaggagtactagttactgaaggcgatttcagaatc-aaaaaaagtaaagtcaaaatc
atttagcttattctctcaatttcaatcgaccgctgctggatttagtatatctaatatgaa
ttggcgatcagaacacatatggatagaacttctaaaaggttctcgaaaaagaggtaattt
tttctgggcctgtattctttttctaggttcactaggatttttatcggttggggcttccag
ttatcttggtaagaatatgatatctgtacttccatctcaacaaattcttttttttccaca
gggggtcgtgatgtctttctacggaatcgcgggcctattcattagctcctacttgtggtg
cactattttgtggaatgtaggcagtggttatgaccgattcgatagaaaagagggaatagt
gtgcatttttcgttggggattccctggaataaaacgtcgcgtcttccttcgattccttat
gcaggatatccaatcaattagaattcaggttaaagagggtctttatcctcgtcgtatcct
ttatatggaaatccggggccagggggtcattcccttgactcgtactgatgagaagttttt
tactccacgagaaattgaacaaaaagctgccgaattggcctatttcttgcgcgtaccaat
tgaagtattttgaataccgatttaatttttt---------------------tgaaatga
attgaatgaattggattcgttattgtaaggag-----atttttgagtatttatc------
-taaagaaaggaacaaacgaggataagagaaaattgcttctaatttgttttgtccaagtg
agatatatggcataatattcttccattttcatccgaaagggc----tttttttttattct
atttctctattccactccatctagatctaagaaagaacccaatgcaatgaaattccac--
-------tagtatacaaaaaagaggaatagatacaaggtctcaaaccttgttatagaatt
tttgcttcaaataaaaagaaatatcatatagagtcagcgaatgaaatagag---------
---------tcagcgaatgaagcagattcattaacaactcaatttacagatcaaaaatga
aaaaaaagaaagcattgccttctttcctatatcttgtatttatcgtacttttgccctggg
gagtctctttctcttttaacaaatgtctggaactttggattaagaattggtggaatacca
ggcaatctgaaactctcttaactgatattcaagagaaaaaggttctagaaagattcatag
aattagaagaactttttctcttggacgaaatgataaaagagaaaccgaagacacatgtac
aaaaacctcctataggaatacacaaggaaataatacaattggtcaaaatagataatgagg
atcatctccatatcattttgcatttctcgacaaatataatctgtttggctattctaagtg
gttctttttttctgggtaaagaggaacttgtcattttgaattcttgggttcaggaattct
tctataacttaaatgactcaataaaagcttttttgattcttttagttactgatttttttg
ttggatttcactccacccgcggttgggaactactaattcgttgggtctacaacgatcttg
gatgggctcctaatgagctaattttcactatttttgtttgtagttttccagtgattctag
atacatgttttaaattttggatctttttttctttaaaccgtctatctccttcgcttgtag
tcatttatcattcaattagtgaagcataaactcattcgatttcctgatattaatcaaatt
agcatctttcttcctttagaaagaaagcccttttccattttagcaaaattctttctattt
ctacctgctcaaggtattcatcattccagtacaactgttgcagtagaatgacaacagact
cgtgtatagggaactagattagcttagctacctatctaatttattgtagaaattctggga
tctgcgattggatatggaaaatagaaatactttttcttgggtaaaggaacagatgattcg
atcgatttctgtatcgatcatgatatacgtaataactcggacatctatttcaaatgcata
tcccatttttgcgcagcagggttatgaaaacccacgagaagcaaccggacgaattgtatg
tgccaattgccatttagctaataagcccgtggatattgaagttccccaagctgtgcttcc
cgatactgtatttgaagcagttcttcgaattccttatgatatgcaactgaaacaagttct
tggtaatgggaaaaagggagggttaaatgtgggtgctgttcttattttgcccgagggatt
cgaattagcgccgcccgaccgtatttctcctgagttgaaagaaaagataggaaatctttc
ttttcagagttatcgtcccgataaaaaaaatattcttgtgataggccctgttcccggtaa
gaaatatagtgaaatcgtctttcccattctttcccccgatcctgctacgaagaaagacgt
tcatttcttaaaatatcccatatatgtagggggaaaccgaggaaggggacagatctatcc
tgatggtagcaagagtaacaatacggtctataatgctacgtcaacaggtatagtaagaaa
aatactacgtaaagaaaaggggggatatgaaatatccatagtcgatgcatcggatggacg
ccaagtgattgatattataccttccgggccagaacttcttgtttcagaaggggaatcgat
caagcttgatcaaccattaacaagcaatcctaatgtgggagggtttggtcagggggatgc
agaaatcgtgcttcaggatccattacgcgtccaaggccttttgttcttcttcgcatctgt
tattttggcacaagtttttttggttctcaaaaagaaacagtttgaaaaggttcaattgta
cgaaatgaatttctaggtcccggcttaccatcaagttggtaaaaagccgcgatttattgg
cgattgctagaattatctatgatccattt-----tggaaatcc-tttttttgtttaaact
gttttttgtttgcgagatgcctggaattccttatttctatctcatgcaaaagaagagaat
tcaaggcaaaggcgagaacaataaaagga----tttcctccttttaggagggattgctgg
tcttcttaatcctctattgggcacaagaaaaaggcttttttgcctttttcttgtgtcgat
tcttcttgtatcaaaattaagaatcatttttcttcctattcgtcaaagattactatttct
tcttttctttattcgggtctgtctcttggacctcttttgcttaggttcaggcgaggtagt
ggacaaacagagggaaagaaaatatggcgggggacaaatttcttgtgagcaaatagaatt
gcttgacttgttcaattaagttcaacttcgaacttacagaatttttgcaaaaaaacgtat
actcttc------------tattgaagggtggtttttctttttaggctagttgagtagtt
ttgattaaggttttattagtttattactctaaactaaatcaatgatttgcaggatacttc
ttccgtggaataaaatattggatcctcgattgaccccttctttcttgttgcttcat----
---aagagtgaatcaatttcatgggcgaagggcggggactataaatcaaccgatggattg
cttcactaacaccattaacaaacaaaagaataaatagagggattctgaccatcagagcaa
aggttttctctttgttatttttacaaatcgaaataggtaacccatttgtaggttatggaa
tagattaaagtcgcgttatattataagagtaagaattccgcgggtcctttccgctctaat
cagataaaagggggtaaggacccgctaagctcctactttttcatgtttacaatctggtcc
ctccgattactatagagatgaacccaatccagaatatgaaccgtaaaagaaaacacctaa
taaaccaatcacaggaataccagttacagtacctatcagccaaagaggaattcttccagt
agtatcggccatttcccctactttcctccacattttatcaagtggtcatgctagagacaa
aaacagtcatggatagttataaggatggtatccttccaaatgggataagagaattcttac
tactctctttctttctc----------------------------------tcaattgaa
gaagtaattggaaaataaaacagcaagtacaaaaatgagtaataaaccccagtatagact
ggtacgattcaattcaacattttgttcattcgggtttgattgtgtcatagttctatagtt
ggaatttggtttatcgttggatgaactgcattgctgatattgatcccaagaaaaaaacag
taggtacggctagtccgtgaacagccagccatcggactgtaaaaataggataggttcgat
ctatggtcattgagggcctcctaaaaggatctactaaattcatcgagttgttctaaagaa
tcaaaacggtcggttattaagggaattccttgtcggctttccgtgaaatactcgtttggc
cgaggacttccaaacacgtcataagctaaacccgtactgacaaataaccaacccgcaatg
aatagggaaggtatagtaatgctatgaataacccagtatcgaatactggtaataatatca
gcaaaagaacgttctcccgtgcttccagacatgctgagctccccaaatttttgtacattc
aaaaaaggaattgattccgtaaaagatgggatcaaccagtaaatagaaaattactgatat
ttcatccttgtgagattgtcaattttgtaccaaaggtgtattttgagtataccgaattag
tatagctatccttcctatggcacagcaatctagttttgcttggtcccgaaacataattct
ttttttctc---------------------------ttctttgttccttgtctataggta
agctatatgttattcaaggcatcaatagaaaacccccaatttttttttttggggtcctgc
ttattttcattggcttcggattagtagaataattcggaatagcggccaagatcttgg---
------------------------------------------------------------
------------------------------------------------------------
------------------------------------------------------------
------------------------------------------------------------
------------------------------------------------------------
------------------------------------------------------------
------------------------------------------------------------
------------------------------------------------------------
------------------------------------------------------------
------------------------------------------------------------
-----------------gaaaatccaatttcatttttcaatggggttagatgatctagtt
cttaatattattactttaaagaact-----gacagattccacaacaaatctcttgattcg
gaattagagactcatgtcccatctgatgaatcaattttcttttacacttctgtatctcac
tctatcttgttttttagtattatc--------taaaataaccgatgaattatgaattttc
cataacttaggtaagtgctttaccaacatatgtagtgtagtaaaaaaataaatggaattt
aaccctttcatgcttactataactagttatttcggttttctactggctgctttaactata
accccagctctatttattggcttgaacaagatacgtcttatttgaaatgaattgaatgaa
taagtcagaaaataaaaatctttcttttggattcctggtattctacgactcttttccaca
cta----------------------attatcaattcttttcttggtcattgagattcgtg
gataatttagactactatttagggatagatcgtacctc-tttttttttatcccctcgaac
aaatcgaaatgattgaagtttttctatttggaatcgtcttaggcctaattcctattactt
tagcgggattattcgtgactgcgtatttgcaatacagacgtggggatcagttggatcttt
gattgagtaatatttcttttttgattgacctcctccagaccagagaggaggtcaaattgg
agttgcaattcaactttgttttgttaagttattttactctgcttcgacataagatagatg
gaatcacgctctgtaggatttgaacctacgacatcgggttttggagacccgcgttctacc
gaactgaactaagagcgctttcattcaaaaagaaaacccttttctactcctaacgtgtct
cacgtacgtatagtatccacaaattcaagttatacccactttaatcgatctcctcgctac
tgcccataaagaagaaagaagtaataggtagggatgacaggatttgaacctgtgacattt
tgtacccaaaacaaacgcgctaccaagctgcgctacatcccttttccaaattgttgtata
atggcattgtacacaattcctgtcttgttttccacatcgtaattttct------------
----------tctctttctctatctatatagaaccttcttgtcatttcttctttttggtc
tcatataatcaaggaatggtatacatctaaaatactatctaatttcacct-ataaaagaa
agattactattccttggtaatgtataggaagaaggggtcatctttttcttttttaggggt
aggaaaatctcgtctatac----------------------------cgtt-cattctat
atataga----atattgattttgttt------ttttagttaggaatttcgcctaaacaaa
agaaatacaaatgatcttgggcaagagtatctgatcatatatgtattccaataaggaagg
aggattttcaatgcgggatataaaaacatatctctctgtagcgcccgtgctaagtactct
atggtttggggctttagcaggtttattgatagaaattaatcgtttattcccagatgcttt
gtcattcccttttttttaattctagttatt----------gctatgcgaggaattcttcg
tgacatgacgcaaatttgccctttttcaatcc--tttttttttagtataggaaggaaaaa
gaaagaaaagatggattgggttgaacctcagagtcatgaaaaattcggaaaatcccattt
tggaaaacagaaattcaatcaaaagcggtatccaagctaagtcaggcctcagaaatcaga
gcatagaaagaggctgggctggctacttaaatgaaaggatttcgaagcaaaatccttgct
aattcgacaaggattgtattctttaattatttctctattttttatt-----acttaattt
aagaattttaaaaat------tttttattcgaatggattttattcttcttcttgggattc
aaaatagaagaataacagaataagtagaagaattaagttaagtcaatccaaaaaagaaag
gaggttcatggccaaggggaaaggtgttagaatcagagttattttggaatgtatcagttg
tgttcgaaaaggtgccaatgaggaatcgacggggatttctatatatagtactcaaaagaa
tcgccacaatacacccggacaattagaattaaaaaaattttgtcgttattgtcgcaagca
tacgactcatgacgaaataaaaaaataggagcatcgtgtgttcgatctttccaaagaaca
gatttaatatatagaacatagatagaatacaaaatacaaatcaattcatttgatttcagg
tagatattatttcatatgtatagagggtattcatatactata-tatgaatcaaataataa
tatgaatatgaatca---aataatatagaatcaaataatatatggaccaaagaaagacta
cttcttctggatccaaaattaataaaataaagaaatccattttttt-attttcaaatttt
taaataaag-------aataaatcatgtatacatctaaacaaccttttcataaatct---
------------------aagcaaacttttcataaatccaagcaaacttttcataaatcc
aagcaaacttttcgtaaatccaagcaaacttttcgtaaatccaaacaaccttttcgtagg
cgtcctcggattggcccgggggatcgaattgattatagaaacatgagtttaattaatcga
tttattagtgaacaaggaaaaatattatcgagacgaataaatagattaaccttgaaacaa
caacgattaattactcttgctataaaacaggctcgtattttatctttcttaccatttcgt
aactatgagaatgagaagcaatttcaagcccagtcaatttccataattactggtcctaga
cccagaaagaatagacatattcctcaattaacgcaaaagttcaattccaatcgaaactta
agaaactccaaccagaatttaagaaacaacaatcggaacttaagttccgattgttgatgt
tttatttgaaagggccagacct---------atataaagaaagtaatccagttttgattc
ttgtgtttgttataagaaagaaaaatggggaagaataaatagtttttttatttattgcaa
catgctcgttgattcctaccacttaatcttaatttattgtatcttcccggagttccctct
ccgggaattcggttttaattattcctgtatattacttttttatccatttaattgaggatc
tttattttattggaaatcgtgtaaagattatttggatttgatacagctacttgtgcaagc
attttacgattaagaatcaattccttcttgtacagattgtgtattaatttactataacta
tcgaatactttatatatccgcgttgctgcgtttatccgagtgatccacaaacgacgaaaa
tccctcttttgcctgcctctatctcgatgagaggaaacaaaagctcttcttacttgttga
gtaatcattcgattaagtcttaaatgagcccctctaaagtttgaggcaaatgaacgcatt
tttgttcgtcgtctccgagctatatatcctcgcggaactctggtcattgaatcaaattaa
ccttaatgaataactaatgatttctcttcttttagccatcctttttcccattaataacaa
aacgaattattccgatatataaaatagtaattccaatggcttttgctactgtaaccttcc
caaccacgattttttattctattctcttcagttatttcgcatagaaataacaaattctaa
cgatactca-------aaaaaatagtgggttccatcgtttctatggttcccttttaaacg
gtgaggccctctctatacaccggagccctttctttcatttcatcaaaaggtattgtgaac
ttgtatagttcacattctttggctctacctatccattatagagtaaatagctcttttcac
aataagagttatccatacagtgacggcatttaattatgaaagttggctaagtagctgacc
ctgttagtccgttcttttaagataaaggagcataagcctttttctttttattactatttc
ctccgcttaatggataaccattttctaccaatgggggaattgcttcttaatttccaattt
agatgattggatttgcaccaaaggaaaccagaaattccatataccatagaaatctaggat
agagaagctctatcctattcattggtaccgatcatggatacttcaaaaattgtcttattt
gtttgaactcatgatctgaacgagtcgcacatacaccctagcacatgttcctcgacgctg
aggacatcccttaagcgcgggcgattttctagcatttcgtattggctgtcttgcgtttct
aataagttgtttaaccgttggcatgtcgtatgtatatag--aaaaaaaaaaggattggtt
tagatcgatcttaacctgatgattgatcatcatgaagtatttctattttctattaaatcg
cagaaaacctgaatttaggtttgaaataaatttacaagaaatccggccactaccactcct
taaacatttctggaaaccacactggatcagtatcgcagtgctcgtcaatcatttcatccc
ctacaatatcgacaagtccataagctttggcttcgtctgctgacataaaaacatcccttt
ccatgtcttcggatacaacccaaaaaggcttgcctgttcttagtgcataaacccttgtga
tcatttcgcgaactttgtgtaactcttccacttctagtaaaaattctggtgtccttgccc
gataataagcactagcaggttggtgaagcataatcctcgcgtgagggaatgctatacgct
tggtgggttcgcctccaagcagaatgaaggatgccatggacgcagccattccgaggcata
ttgtatatatatctggtgtcaccgtttgcatcgtatcaaaaatcgccattcctgagatta
gccacccgcctggggagtttataaacaaaaaaatatcgctaattccatcttctatactga
gatataccatgagacctgtaatatgattcgtgacctcgcaacgaatctcttgacctaaaa
aaagtgtcctttctcgatacataacattgtataagtcaacccaagtcgcttcttcatctc
cgggaatccggtaaggtacttttggaacaccaatgggcatattagattaatattattaaa
tttaagtaagaaaactacactttaatatggaaacgtaagaatggaagagaaagaaagaat
ccgcagtttattgtcttca--ttttttttttcttattctatatgaatactatagattcta
ttaatacgtagattgaa-------ataatacatataaggaaggtaagacagattgaataa
agaaaaaggaatcggtgattggaatgataaacaaagagggatagggatctattcttcgtt
ttttccaaataggccaagctacccattgcatattggcacttatcgagtatagaatagatc
tgcttctctttcttcttacgaacagaattggcttc------ttatttttaatggaatgaa
ataaatattcacgctttctgacacagaatcc-cctagaggggttaggtacataggatatg
gatagtcttttccaatgcgataaaataaagcgacatcgtgtctatttttctttgctaaag
gggtatttccatgggtttgccttggtatcgtgttcatactgttgtattgaatgatccggg
tcgattgctttcggtgcatataatgcacacagctttagtttctggttgggccggctcgat
ggctttatatgaattagcggtttttgatccctctgatcctgttctggatccaatgtggag
acaaggtatgttcgtcattcccttcatgactcgtttaggaataaccaattcgtggggtgg
ttggagtatttcaggaggaactgtaacgaatccgggtatttggagttatgaaggtgtggc
aggtgcgcatattgtgttttctggcttgtgtttcttggcagctatctggcattgggtata
ttgggacctagaaatattctgtgatgagcggacaggaaaaccctctttggatttgcccaa
gatctttggaattcatttatttcttgcaggggtggcttgctttggctttggcgcatttca
tgtaacgggtttgtatggtcctgggatatgggtgtccgatccttatggactaactggaaa
agtacaagctgtaaatccagcgtggggtgtagaaggttttgatccttttgttccgggggg
aatagcttctcatcatattgctgcgggtacattgggcatattagcgggcctattccatct
tagtgtccgtccgcctcaacgtctatacaaaggattacgtatgggcaatattgaaactgt
actttccagtagtatcgctgctgttttttttgcagctttcgtagttgccggaactatgtg
gtatgggtcagcaactaccccaatcgaattatttgggcctactcgttatcagtgggatca
gggatactttcagcaagaaatatatcgaagagttagcgatgggttagccgaaaatcttag
tttatcagaagcttggtctaaaattcccgaaaaattagccttttatgattatattggtaa
taatccggcaaaggggggattattcagagcaggctcaatggacaacggggatggaatagc
tgttggatggttaggacatcccgtctttagagataaagaaggacgcgagctttttgtacg
ccgtatgcctactttttttgaaacatttccggttgttttggtagatgaagagggaattgt
gagagcggacgttccttttagaagagcagaatccaaatatagtgttgaacaagtaggtgt
aacggtggagttctatggtggcgaacttaatggagtaagttattctgatcctgctactgt
aaaaaaatatgcgaggcgttcccaattaggggaaatttttgaattagatcgggctacttt
gaaatcggatggtgtttttcgcagcagtccaaggggttggttcacttttggtcatgctac
ctttgctttgctcttctttttcggacacatttggcatggcgctagaaccttgttccgaga
tgtttttgctggtattgatccagacttggatgctcaagtggaatttggaacattccaaaa
agttggagatccaactacaaggagacaagcagtctgataccacattgctatggtatcttt
catctctcttttttgatttgacatgggaaacatctcccatcc-----ttgactctttttc
tttctttatctttatatgggaaaagatcccaaatgacaaatgaataggtgtggaagttat
aattgtaaataaaccacgatcgaatctatggaagcattggtttatacgttccttttagtt
tcgactttagggataatttttttcgctatcttcttccgagaaccacctaaggttccgact
aaaaaaatgaaataatttcattgaagtaagaagtctcccagatggggagacttcttactt
caattagtccccgtgttcttcgaatggatctcttaattgttgagagggttgcccaaacgc
ggtatataaggcatacccagtaaagcttacaagtaaaccagatatggagatggcgactaa
agttgctgtttccatttttatagaatttcaagattacaatggatctacgaaaagatcttg
tatttacaactacaacggaatagtatacaaagtcaacaccaatgattaaatagaatttat
ggctacacaaaccgttgaagatagttctagacctgggccaagacgaactcgcgtaggtag
tttattgaaacccttgaattcggaatatgggaaagtagctccgggttgggggactactcc
ttttatgggggtcgcaatggctttattcgcgatattcctatctatcattttagaaattta
taattcttctgttttactggacggaattttaatgaattaggtttctactaaactaaaact
acgaagtcattgtttttccatccaaaaaagcctttctactttaagctatacatttct---
--------------agacattctggtagttcgaccgtggaatttttttgttttggtatct
ctggaatatgagtgtgtgacttgttagaatggatcctattgataatacatagaaagggcc
tgttatctctatcaagatgattctaattcgtcggatattttttattctagtatctggaac
acgaaatagatagagtggatcaag-aaaaaaaatggaactatgattcatactcactattc
agacctcgcaaccagactg-aaaaaaatt-----caagtagttt------ttaat-aaaa
aaagaaattttcttccttccaattttgtttgcccaaaagacaact-ttttttttttctct
cgattttgtcgagttattacacggattcaataaatgatcatcaagcggttcttattcgaa
gaacccttgccttttggttagcttgagactcaatcatcgtggctctagtatgaatctaag
gttttaattgaactgattcataggatcgcaacaagataatttctatcagaaaactactag
aatttttgctt-----------------------------tatttatttactagtaaaac
aagagtaaatctgcattacgca----aaaaaaaaaaaaaagaaatccaaaata-------
------gggaagagaaaagtcaagaagcctctaatgaccaacataagggaaagaaagaaa
gacagatgagccaacttgagattttttggcattatcatcacaaagaataagttctggatt
tttcttatttcatatcttcaaggcaaatcgacccaatccagtggctgatgaagttttgaa
cc-tttttt-tttctaatatccgttgaaaatttgtgtgtttctgcttgagccgtacgaga
tgaaattttcatatacggttctcggagggggactcggg------------------ttag
ttacctatctcaataaagtatatgattggtttgaggaacgtcttgagattcaggcaattg
cggatgatataactagtaaatatgttcctcctcatgtcaacatattttattgtttagggg
gaattacacttacttgttttctagtacaagtcgctaccggttttgctatgactttttact
accgcccaaccgttacagaggctttttcctcggttcaatacataatgaccgaggccaact
ttggttggttaatccgatcagttcatcgatggtcagcaagtatgatggttctaatgatga
tcctgcacgtatttcgtgtgtatctcacaggtggatttaaaaaaccccgcgaattaactt
gggtgacaggtgtggttttgggtgtattgactgcatcgtttggtgtaactggttattctt
tgccttgggatcaaattggttattgggcagtcaaaattgtgacaggtgtacctgaagcga
ttccggtaataggatcgcctttagtggagttattacgtggaagtgctagtgtgggccaat
ccactttgactcgtttttatagtttacatacctttgtactgcctctgcttactgccgtat
ttatgttaatgcactttccaatgatacgtaagcaaggtatttcgggtcctttatagggaa
gccatatcatagagaaagataattctaattttcatatatcatatcgggtaggttgtggta
tttcattgctacaaacatgggttattgtaaaataagacatgtcatttggatacttttctt
caactccgaagtattttg------atacaaatagttgaagttcattttat----gaaaga
aaataaggcggattatgggagtgtgtgacttgaattattgatttggccatgcagataaag
aattggatctgccacattagaattcacaaccaaaggtgtctccgcatccaatcaacacgt
aagtcccctatctaggaaggataggctggttcacttgaggagaatattttctatgatcat
accccaaccatgtcatccatgaacaggctccgtaagatcccatagagtagaaatagaata
agtcatgtgacatgatccaattctctatttattacacttactttttttattatagtatgg
aaatggactccttttctttgcatcgattgggatccccaatactatcggagtaaaagaagg
gatctaaagaagaacgtaggctagactttttgattttttattagtaacaagtaaatactt
tgtttggacataagaaacttgtgatattgaggggataaacaccaactaatcaagagacat
gggacaatccacaaagcaattgatcatgatcaaatttgcaagccaacttggatattgagc
atttacccataagaataagattcttttc-----aataagtagttgtaggtgcaacttcgg
aaaagagaatctgataaagcttttcttacctagagtcattgagtcattatataccttatt
ctattatggatcttccacggtcttttttctttcattcttgctcgagccagatgatgaaaa
attctcgtgttcggttcctttgggggatggatcctaaagaattcacctatcccaataaca
aagaaacctgacttaaatgatcctgtattaagagcaaaattagctaaagggatgggacat
aattattacggggaacccgcatggcccaacgatcttttatatatttttccagtagtaatt
ctaggtactattgcatgtaatgtaggtttagcggttctcgagccgtcaatgattggtgaa
ctggcggatccgtttgcaactcctttagaaatattacccgagtggtacttctttcccgtc
tttcaaatactccgtacagtacccaataagttattgggcgttctcttaatggtttctgtg
ccaacgggcttattgacagtaccctttctagagaatgtcaaaaaattccaaaatccattt
cgtcgcccagtagctacgactgtttttttaatcggtactgcagtagctctttggttaggc
attggagcaacattacccattgaaaaatccttaactttaggtcttttttagggatttttc
aggttgattcattcaaccgtgaagtaccgtgcataggtatctagggaagattcacttgga
agtaactatttcctagatacctaaaatcca------ttttattatgatccatttcgcgaa
aatatagattgtgccaaagatgcaaaattgttttcttttttctttttattctaactcgaa
aaagaagaagaggaaaaaattgcaatggatttaaaacgagaacttattcttaggtaaatc
gattgggagatgcttctctagagtgtcccatatctgttttccatcttccatacgaaaact
gtcaattctcataagatcttcttcagtcttactcaaaaggtccaatagtgtatgtatatt
ggcccttttgagacaattatacgttctagaaggcaattctaattgatcaataaaaataca
attcaatggaattccttttttgtttttctttagattagttaatcttttttgaaaggttaa
aaggggtggagtaaacctgtttttattttcttcgaaactagtgccctcttcctccgcgtg
tagaaaaggaagaaataaatcaatcaaattacgagaagcctcataaagcgcttccttagg
ggttaaacttccattcgtccatatttctagaaaaagtatctcgtgtttttcatttccatt
cccacaagaaaaaatactataattcacatttcgaacaggcatggatacagcatctatggg
ataacttccatcttgagagttctttatgagttccgtgtgatatccgcgatctctcttgat
ctgtaactcaatacagaaatcaatgggctctgtcaagttagctataggttgtgccgtatc
aacgatctctacggaaggtggtaagatgatatcttgagcagttatgtatctaggaccttt
gacgcaaattgatgcgtctctaactccatagagattacttctcaatacaatttctttcaa
atttagtaaaatttcttgtacggattcttcaataccagctattgtagaatattcgtgtgg
cacgctcccaaattttgcacgtgtgatacatgttccttctatttctccaagtaaagctct
tcgcaaggcaataccgacggtatccgcttgaccttttctaagcggggacaaaatgaaacg
accataataaagacgcttactatctactcttgattcaacacacttccactgtagtgtttg
agtggatcctgctacctcctctcgaaccataatagactagtattattatttgatcattga
atcgtttatttctcttgaaagcgttttaattcttttacagacgtctttttttaggaggtc
gacatccattatgcggcataggtgttacatcgcgtatacaacttaatcgtacaccacttt
tagcaatggctcgtaatgcggcatctcttccactaccagcaccctttaccataacttctg
ctcgttgcaaacccactgtacgaatagcatctactgctgttctttgaccagcatagggtg
atgcttttcttgagcttttgaatccacaagtacccgcggaggaccagaaaaccacccgac
cttgcgggtctgtaacagttataatggtattgttgaaactagcttgaacatgaataactc
cttttgttattctacgtgcacttttccgtaaactaaaacgcgcattcctacgcaaaccaa
tacgcactctcctacgtgaaccaatttttggtatagcttttgtcatattttattatctca
taaatatgagttagaaataacaaaaagaaaaaaagatacaaagatatccgtttcagggta
aaatatatcctttactttaatta-ttaattattttatttggaatttggacgtttccgcgg
gtac----------tttttttactttttagaaagtaaagttctttttcgaaagattaccc
ctgcctttgtttatgcttcggattggaacaaatgactctaattcgtccacgcctacgaat
cagtcgacattttgtacaaattttacgaacggaagctcttattttcatatttccgtattc
ctttcttaaactatgaatctaatctttggga-aaaaataagtctcttcgcttgaattttg
gaactttgaatttattaccctag-----aaaaaagaaaaaccta----------------
--atcctttgaatctttggtatccttcaaatcttcggtatccttcaaatcttcggtatcc
ttcgagtcttcagtacgcttcgaatccttatggggaagtctataaattatacgtcctttg
cttgaatcataacgacttacttcaattttgaccctatcccccatcagtattcgtatagaa
ctagaccggatctttcctgaaatatagcccaggatgatggtgtcattctctaggcgaacg
cggaacattccgttgggtagggcttccgtaactaaaccttcgaaagtgacttttgcttct
ctcgggttttttttttctctcctattttttttttctgtcatatttttttttct-------
--------------------------cctatttttcgattttgattttcaaataaaaata
-caacgtttttttttatttgaaaaataggaagttcgagatagaattcgagtactatagga
ggggcgattaccatatataacataagacttctcccccaattctgtttagtcgagcttctc
gatctgtcattatacctcgagaagtagaaagaatagcaattcccattccgcccaaaactt
taggaattccttgatagttggcataaattcgtaagccgggtcggctgatacgctttaaaa
aggttctagttctatatattccttttctagtctttctcttttgatgtcgcaaagttgaaa
ccaagaaatatctgttactttcctgatgtttccgaacactttcaataaaaccctctcgta
gaagtattttaacaatgttttcggtaatatttgtagatactactcgaactgttccttttt
tattcatgtccgcgtttcttatagaggttagtaaatcagcaatagtgtccttgcccataa
gactctaattctaggttcctcctaatttttctataatcaacatgttttct----tttttt
tttcttttacttttggattttaaagcatatacgtgagacataatctactaattttttctt
tgatctatatctcgcctactagtatttataatacttcaggagctaatgaaactattttag
taaaattcaattctctcaattcctcggcgatcgcgccaaaaactcgagttcctttcggat
ttcctttttgatcaatgataaccgctgcattgtcatcatagcgtattattataccgtctt
cgcatttgaactctttacatgtacgtacaattacagctcgaattacttcggatctttcta
gaggcatttggggcactgcgtctttgattacagcaacaataacatcaccaatacgagcat
atcgctgattactagcagctcctatgaatcgaatacacatcaattttcgagctccactgt
tatctgctacatttaaaagggtctgaggttgaatcatattattttgatttcaatttgtta
tttctatgcaaaaggatgaaagaaatattgtccttccaga-aaaaaaaaccagg------
------------------ttttttttatcttcaatactcc-tttttttggatgctatatc
tctaatcgaagaaattgacttcgtatgggcattttactggcagctatggagatagctgct
ctagctacagtttcagatactccgcccatttcataaagtattcgacctggtttaacaacg
gctacccaatattcgggggatccctttcctgagcccatacgtgtttccgtgggtcttagt
gtaaccggtttgtcgggaaatatacgtacccatatttttccaccacgacgtgcatatcgt
gtcattgctcttcgtcctgcttctatctgtctcgacgtgatccaagcgggttcaagtgct
tgcagagcatatctaccaaaacaaatacgattgcctcggcaggattttcccttcattctt
cctctatgttgtttacgaaatctggttcttttggggttatagtcgaaaggttctttctta
gttccatctctactgcaaaactggacatgagagtttcttctcatccagctcctcgcgaat
gaaatgagaaagcgtgcaaatttctctaattccatactattttggaatattatggataga
tgcacattaatagataatagaaaaagttagggttt-------------------------
----ttttaat-------attgaatttgttcaaatagaaaaatatatagtcaagaaagaa
gatctagaatatatctagatgtgtgtgtctatttatctatattctatatttatagataat
gtaatctttctt------------------------------aaaaaaaaaatctcctta
ttttgttttgactcttattgaatcgcgggaaagtattcta-------attcaataaagat
ttcgcgggcgaatatttactctttcctgtcttatttgttaatttataaccttaccaaata
aggcaatttttttggtttgttccgccatcccacccaatgaagtcttaggattcttttcaa
taaaatcctatgcagtcataggttctgtcgttcccactacttctcctttaatggttaggt
ctgaatcccacaatggagctttccaaaaatttctttccgagtcaattttctcagttttat
taacccgggccgctctttattttattattgcttaaaatttctattttttgtttcaagtta
cgatttcgaattctctgttatttttattatattgatgctttatcacattgccttttatga
tgtaactcatagaccatacatattggaatcctatatctttcttattcttcttccttcttt
ctatcatccctccttttatccacatccctttagttttgcttcacaacctagaatccgttt
tcttttttagagaaaaaattgcagttgctacaactatatgatagatctactcatttatga
tagatgtatttattc---atatagtgactgtttcttagttaggatctcgacaatacgaag
caataggttggtta-ttagttaat------------------------------tttcta
-------taattactaagttttttctttttctat-------------------ttatagt
agggttcagtcaa-ttttttttgaatctccatttttgactctaaagaaaaaactaacgag
tcacacactaagcatagcaattatattaaaagatttatcaa-----------ttttcatt
aaatcttatagaaagaggtagaatttcttcttttttttttcagggatttcaggaaaaata
gggctcttgtcattttttattctatcactgaacagaatgggaagacaaggctagttattc
ttcgtctacgaatatccaaatttttacacctaatactccatagatagttcgaattggata
gcagcaataatcaattttagcgcgaattgtttggaggggaagtctaccctttttgatgca
ttcggcacgtgcaatttctttccctgcgagacgacctgcaatttttacttttacccccct
tatatctgcttttttagttaattcaatggcttttttcattgcctttcggaatgagactct
attttttaattggaaagctatatattctgcaagaatgttaggttgtctataaggttcttt
cactttttcaatagcaatattaagtctctggtttacagaattaacttccttttgtagatc
tttctctaattcttcgattgctccttttttctttaataaattggggaatccaatatggat
tatgacgtggatcgtatcgatttctttttgaatttctatacgtgtaattacttcagaact
tgagcctgagtccatttttctattatgtgt------------------------------
---------------aattacttcggaacttgagtctgattctatttttctattcgagcc
ttttttcctattcttttgtatatagttcttgatacaattccgtatttttttatcttcctg
tagaccttcagaataattttttggttgtgcgaaccaaaaggaatggtgattttgggttgt
accaagtctgaaaccgagtggatttattttttgtcccatatttttctattctat-ttttt
tttttactgggaatcgaaatctaagatggatctaaagattatttagatttctttactata
tttagtacaattgttatatgacacatggttttttttatgggagaactacgtcctcgagct
cgaggtcttaattttttcatgatagtactcctactgacttcggctttagtgatgaataaa
ttcgctttgtcgaaatccctataatgagtagcatttgctgctgccgaataaaccaacttt
aggatgggataagatgctcgataaggcatgaggttcagtatcataacagtttcctcgtag
taacgccagcgaatctcatcaagaactctttgtgctttgaaaacagacatatggatgcgt
ttttgtgctttgaaaacccgttcgaacttaagtagacgatcggttggaactttccttgcg
agtttccttagcccactcttcttcttctttatcctaggggtatactttaccagtttgaaa
cttgtcataaataaggttattccccgc------ctacctttgt---ttttttttttattt
tgaatctttctattctgaattcagttaacgac--------------------------ga
gatttagtatcttttcttgcactttcataactcgtgaaatgccgagtaggcacgaattcc
cccaatttgcgacctaccataggatttgttatgtaaataggtatatgttcctttccatta
tgaatcgcgattgtatggccaaccattgcgggtagaatgctagatgcccgggaccacgtt
actattgtttctttctcctccttcatattgaccttttcgatttttgccaataaatgatga
gctacaaaaggattcgttttttttcgtgtcacagctgattactccttttttccattttaa
agagtggcattctatgtccaatatctcgatcgaagtatggaggtcagaataaatagaata
atgatgaatggaaaaaagagaaaaatcctttagctggataaggggcggatgtagccaagt
ggatcaaggcagtggattgtgaatccaccatgcgcgggttcaattcccgtcgttcgccca
tcgcattattgcaaattccaaaaatgcaa------------------ttttccatattcc
tagttacgtatttacttacggcgacgaagaataaaactatcactatattttttccttttc
ctagttcttcttccaagcgcaggataaccccaaggggttgtgggtttttttctaccaatg
ggggctttcccttcaccgcccccatgggggtggtccacagggttcataactacccctctt
actacggggcgtttacctagccaacacttagatccggctctacccaaacttttttggttc
accccaacattacccacttgtccgactgttgctaagcaattttgggataccaaacggacc
tccccagatggtaatcttaaagtggccgatttaccctcttttgcaatcagtttcgctaca
gcacctgctgctctagctaattgcccaccccttccacgtgtgatttctatgttatgtatg
gccgtgcctaagggcatatcggttgaagtagattcttcttttctctcaaaaaaccccttc
ccaaactgtacaagcttcttccaaagcatacagctttctagatgtatatgacgatctcta
gacagatggatcttatatgaatcgtatgatgaagtaccacatgagtggatatataggaaa
ggaatccaaatctgccgaatcgctcatgttatgatcttctacatcctaggtctccgcgtt
ccgtcatctggcttatgttcttcatgtagcattcagatcgaatgactctatgaaattacg
tcgatacttccacatattatgggtaacgtaggagacatccctattttccccggggggtct
taattaccactgcttagctttcaattcgcctctgaccatcaaattaaatgtgaataaccc
gtcctcctctctttgaaacaaggggcgcttccggttctgtgcgtgcttcaaacaattttg
tcttctccatattaccatatctctagagtcaataattttctatgaggaactactgaactc
aatcacttgctgccgttactcaacagttttctgttgaggtctatcccgtagaggtagtca
aattggatcagtgatcgatttctaggtttcgtcgtaaacctaattggttacttccaatta
cgtaaatcaatagttcaaaccgcactcaaaggtagggcatttcccattgatataggaact
tttgtaccagaaacaatagtatctccaattatagcccctctgggatgtaaaatatatctc
ttctcaccatccccatagtgtatgagacaaatgtatgcatttcgattagggtcgtattct
atggttacgattctaccagatatgtctttttgattccgtcgaaaatcgattttacggtat
aggcgcttatgacctccccctctatgccttgcggtaatgattcctctggaattacgacct
ttaccacaacggtgccgtccatggatcaaattatttcgtggattggatttcacttgcctg
tctacggttcccttgcgtgtgctcgggataggtgttttgtataaatgtttcgccgtatta
ttaagtattctcctttagtttttttctctatctagaagtggaatagaataacccggttga
agggtaatgatcatacgtctgtaatgcattgtatgtcccagaataggtcccattcttcta
ccctttccgggtagtcgatggctattcacagctactaccttaacaccaaagaagagttcg
acccaatgctttatttctgtcttagtgaatcccgattcgacattaaaagtatattgattc
tttcccaataaacgaagacttttttctgtaaatactgcgtatttgattccatccataaat
cgactttccctcctatgctctgagttccagtatcgataagaattcgagttcttattgttc
ttatgttatggtatgaatataccataccaattcgttatgtatggatgatggatgagattc
catggatagagagccagttccaatagacttatggaacgttcccgttcgcgtgcatccagc
aggaattgaacccgcaaatttaccaattatgagttgggcgctttaaccattcagccatgg
atgcttaacagggatcatcgtacatcgtaaataaccaattttcatatagaaagacatatc
atagaaaaatgaaatcgaaaatattcggagatggcaaatattcggagatgactatgaaaa
cacctctctggatcctcgaattgaaagagagattgagagggatcaagaatcctaattctc
gctatttggaatggatccaattctattgagtctgactcatagtgatcatttctctttagc
aaagaatgaccttggttatcaaaggattgaacaaccgggatccatttacttatgatacct
agttgacattgataacaaggatctaatgaattatgagtttaatagatcctctttagcaga
aagacgtatattccttgctcattatcagacaatcacttattcccaaacctcgtgtggggc
taatcgttttcatttaccatctcatggaaaacccttttcgttccgcttagccctatcggg
tattttagtgatagg-----ttctataggaactggacgatcctatttggtcaaataccta
acgaaaaattcctattttcctttcattaaggtacgagggcttcttattccacaagaacga
aagcaccttttcattctttcatatactaggggtttttacttggaaaagacaatgttccat
actaaaggattcgggtccataaccacgagttccagtgcactagatcttgtagcacttagc
aacgaggccctatccattagtattccacataagaaatccattatagaaactaatacaatt
agattggctcttcatagacaaacttggggtttgcgagccaaggtaagaccggctcgggat
catgggacccttttctatcagataggaggggctcttgtacaaaatagacttctaagtaat
aaccccatagaatctatctatataaagataaagaggcaatcgtgtcaggaagcgggtttt
tctttggccaaagggtacttcgaacttggaacgagcatgaagagattaacgagacttctt
tctcttttgagtttttctggcggaccggtcgcgcaagatctttggtcttcccccggaacc
gatgaaaaaaagtgggtcgcttcttatggactcgctcagaatgattcttctctatctata
gttcatggcctattagaagtagaaggtgctctggtgcaatccttaccgacagaaaaagat
tgcagtcaggttgataataatcgagtgccattacttcgtcggtccgaaccaaggaatccg
ttagaaatgttttgaaatggatattgttctctctttgatcagggattgctatatgaaaag
aagtggagtttgaaaaagggaacggaatggtcaaaccggaactgctagaggaacgaattt
tcaatagcataacttgggctcctagaatatggcgcccttgggacaatctatttgattgca
gggttttgttccgaagcaaagatatccgcggaggccggttcgttcgtcctattctgatat
tcaggaccaagaggtactggattctctttcggataggccctgaaaggagaagaaaggctg
aaatgccaacggacctctgtctattctctaattcacccgatccgatagtacccgtttttg
gaacgtccagtgccaaagtcactgaatgggtaagtcaccaatccaatccctttgacaaat
cgggtgtcatattagat----------------------atcatattctatatatataga
aatatcatagaatagacatatagaatttttggtcgggaaattcgaatgaatcattgagtg
aaaaaggagcaaagaatgacaaaagacgagactctactagtcttcactcttgtggtttcc
tcggtttctgttttcttattcgggatcttgcttttcatggttctcatctctgcaactcgc
gattttcgcgagagaaccaaatccaagttggtgaagatcatgatttgggctggcatagta
gttattacctttgcaattgcggttcgaatctatccgatctttatctttttgctcaaagaa
cgaataaaaccccttgtcgaagccctttacgataagcttccctggatctgggaagtttct
ctttcacggtattgggatcgtttgatcgattt-cttgatcgctacttatgggcgtgcgct
caaaggatacaaacaggaattcgc----------aaacaaaaaggggaattcgtagtcac
tttttcctgtcgcgtaaaaaaaaggctttacgcgagagcaatagaggttgggatacatct
atctcttctgagcaacctcttttggattcttaagaccacccttgcagtaggataccgtct
gctttgggttctttattatctccttccagggatttttaggatcgttcaggctatatttag
tctattttggcttttactgtctacttttctcagggagatggttaaggacctcagaagata
gaggagagcgccaggcgcagatttccggaatacttctacggggaatgctcattcaatgag
cattctccatattatgccttgaagaggactcgaacctccacgctctttagcacgagattt
tgagtctcgcgtgtctaccatttcaccatcaaggcatcttgaaagtgaatcgtattccat
gaatatgatatctatctaatgtgatatattccatatatgacaaaggtggagtcttggagt
atttcgatcgatcggtcatataggcctgagtcagacatcaaatagcttcgatttgcatta
tccgtagaacaccttatatgtatcaaaatcgatatcaaaatc-aaaaagatgtacaatcc
aatttctcgattcaatagaagcccaaagaggtgcatatggtacccaaataaggataggat
agatatgtcaaaagcaggtctgattacacctattcctaatcctaaatagaatgtaagggc
gtagggatttctatgtaaacagagtatcctatttccataggctcgaatgaccccttctca
taataagaatgtgcacggtctggtccagtatggaatgaacttataatctgatgatcgagt
cgattccatgattataagttcataaccctagcgcccattcccattttgggcggaacagat
ctactaattcttttattccagttagtaagagggatcttgaactaagaaatagacctagca
gctaaaagagggtatcctgagcaattgcaagaatggggttcattgatattcctggtatag
tagatgctatcacacatacagtcatactcaattcgatggaattgtttgatcttaaagggg
atcttctataatttcgcacataaggggttatttcttggtttcgtccagtcattaataact
tgattatttttagataatagtagatagaaagaacgctcgtaaggagtcctattgaaacca
agaaatataggcctgcttgccatccacaccagaatagatagagttttccgaagaaacccg
ctagtggaggaaggcctcctagggataagagacatagggctaaagagagagccaaaaaag
gatctttcgtgtataatcctgcataatctcgaatgttatcagttccggtacgtagaccaa
ataatacaatgcaagcaaaagttcctagattcatggagatatagaacagcatataagtta
tcatgcttgcatatccatcatttgagtctccaacaattattccaataattacatatccga
tttgccctatggacgaatatgcaagcatacgtttcatgcttgtttgagtaatagcaagga
gattccccaatatcatgctaagaatagctaggatttccagaagaagatgccattcgtttg
atgagaaataaaaaggaatatcgagaattcgcgtggctgaagctgaagcagctactttcg
aagtaacagaaagaaaagcaacgactggagtgggggagtcagagtcgaaaagaggattcc
tcgcttctttctctcatgcaaaaccgtgcatgagactttcatctcgcacggctcctaagt
gataaaagaaagaagaactcgtcttctttcttttttgattaccttcctcgcgtatgtata
agacccaatccattctttttcgaaatcgatttcgaaaaagaactactaatccttaacttt
tcgaggaatccttcatcagtggttgtgaatgactgactttttcaatcctttcgactttgg
ttccgtaggagcaagtcagaaaggttgagaaatagaaccatctgatttgattcgttccca
atagccatgagatgattatcttagggtgatccttttgtcaacggatgctcctattacact
cgtagtctctgaaggatgagaacccactatgtagcatctacattgataattcaagcattg
tatacgtcattagtccgattctttgtaggaactacccgtaataacgagcttgcaaaatgg
atctgtttatcataaagagattcgttgttcctgaccctgcttcaccttaattgttatttg
aacaaaaagatcacaataaacttttggtaaaagttctgtcttggtcggagtggggatagc
atttctcttctgcatgtctatggagttttgcaaaacccaaacacctcagagatagatata
gaggtaggaatttgtcgaacgaaccacactccttcgtagacgtcaggagtccattgatga
aaaggggctggggaaagcttgaacccaagtcctacagtgatggatataagcgcaattgaa
attcctggggagttatacatttgtgtattgataagaccgttcacaatttcttgaagctcg
atctcccccccagatgaaccatatagccaagagaaaccatgaaccagaatagaagagctt
gccccacccatgagtaaatatttcatagtagcctcattagaccgtagatctctcttggta
tatccagacaataggtaggaacataaactgaaacattctggagctacaaagatagttatt
aaatcgttagcaccacataaaaacattccccctagagtagctgttaatacgaataacaga
aactctgttatagccatttctgtacattcaatgtactctacggatagaggaatacataaa
gttgaacataataaaataagaaattgaaagatttcgttgaaattgttcgtttggaaattt
cccgaaaagctaattataggttcttctctccatcggaacaatagggccgttatgcttatt
actaaacttgttgaagagatgaaatagaaccaaggtctatctttttgatcagaggttgaa
tcgatcatcagaagaagaattaggccaaaaattaggatacattctgggaaaatgaaactt
ccatggaagagaagcaaatgaaacgctttcataaaaattctcgtagaatcgagaatgaag
ttttcattctgtacatgccagatcatgaattagtaactgcatccaatctccgaaaagtcc
cgattgtttcgatttttggaatgggatatttacggaatccccatgaataggatcaaacct
tattccatgctatttccataagattcctctttcttattcttaagcaagcccccgagaggg
cttagttgatcatgatttctgttttctctttcttttcctttttgtttgtttcgagaaaga
tatcgtccgattctccttctattgattcttttccgatcgagatgtatggatccatgtgtc
tacatacctagattctgttcatggattaacgaaaatgtgcaagagctctatttgcctctg
ccattctatgagtcgcttcctttttgcgtatggcacccccactccctttggcagcatcta
ctaattcggaacttaatttgaaagccatatttcgacccggacgcttttgggatgcttcta
ataaccaacgaatggcaagtgctcttccttgtttagatcctatttcaatcggaactttcc
gcgtcgatccttttttattacgtcttgtttttactcctatattgggagttactctacgta
ttgcttgacgtaaaaccaatagtggatttgtttctgtcttttgttgaatctttttcacgg
ctcgatagagaatttgataagccaatgatttttttccgtctttcataatacggttaacca
ccatgttaactaatcgattacgaaaaattggatcggattttgcagttcttttttctgcag
tacctcgacgtgacatgagcgtgaaagaggttcaagaatccgttttctttttataagggc
taaaaacgaatcacttatttttttggctttttgaccccatattgtagggtggatctcgaa
agataggaaagatctccctccaagccgtacatacgactttcatcgaatacggctttccac
agaattctatagggatctatgagatcgagtatggaattctgtttactcactttaaattga
gtatccgtttccctccttttccccctaggatcggaaatcctgtattttccatatccatac
gatcgagtccttaggtttccgaaatagtgtaatggaaaaagaagtgcttcgaatcattgc
tatttgactcggacctgttctgaaaaagtcgaggtatttcgaattgtttgttgacacgga
caaagtaagggaaaacctctgaaagaatttccatattgaccttggacatataagagttcc
gaatcgaatctctttagaaagaagatcttttgtctcatggtagcctgctccagtcccctt
acgaaactttcgttattgggttagccatacacttcacatgtttctagcgattcacatggc
atcatcaaatgatacaagtcttggataagaatctacaacgcactagaacgccctcgttga
cgattctttactgcgacagcatctagggttcctcgaataatgcgatatctcacaccgggt
aaatccttaacccttcctcctcttactaatactacagaatgttcttgtaaattatggcca
atacctggtatataagcagtgatttcaaatccagaggttaatcgtactctggcaacttta
cgtaaggcagagttgggttttttggggttgatagtggaaaagtcgacagataagtcaccc
ttactgtccctctacagaaccgtacatgagattttcacctcatacggctcctcgttcaat
tctttcgaagggatccttttcctcgttcgagagtctccgcccttcttccactccgtcccg
aagactaactaagaccaatggagtcacgttttcatgttctaattgaacactttccattta
tgattaaaggagaagattgttcttttaccaaacatatgcggatcaaatcacgtc------
ttataataagaagaaatctttctcggtatcaatccccttgcccctcattctttgagaatc
agaaggatccttttcgagtttccatttcttcatttggaatctgggctcttctatcttcga
cttatttttttggctttattctttatttatttcatttcgatttttccctcttcctctatc
cctatcctctaggtacagcgtttgcatcaatagagaaccttttcctctgtatgaatcgat
attattccattccaatttcttcccgaaacttcccaagaaaaatcccgaattggatccaaa
attgacgggttaatgtgagcttatccatgcggttaggcactcttcaaataggaatccatt
ttctaactggctttcgtgctttggtgagtcgtccgagatcctttcgatgacctatgttgt
gttgaggggatatctatatgatccgatcgattgcataagacccgcggtagcaatagaacg
gggaaagtatacagaaaagacagttcttttcaatttcgattatctatatattagttcgtt
tctatttctagatatctatttctatatattagtattagttagtagtactattctattagt
tagcgatcccggctctgtgagttctttcttccgtgatgaactgtcggcaccagtcctaca
ttttttctctgtggacc----------------------------gaggagaaagggggt
tcagcaggaagaggattgtaccatgagagaagcacagaggtcaacccgcttcaaatatgg
aacatggattctggcaatgcaacggagttgggtcctcatatcgatccgaatgaatcagtc
tttctacagaggtcaatctttgcctattaggcaagaggatagcaagttcgaaattctgtc
tcgataggacatggatttctattcctatgaaattcataaatgaaaatgaagtagttaatg
ggagggctaccattatcctttttcttgtatgtgttcctaagagaaggaatttgtccattt
catgtttcgaggtctcaaaaaaagggcgtggaaacagatagaaactcttgaatggaaatt
gaaaagaaatgtagccccagttccttcggaaatggtaagatctttggcgcaagaagaagg
ggcgacccgtatcatcttgacttggttctgcttcccctctttttttaagaataccgagtc
gggttcttctcctaccagtatcgaatagaacatgctgaacaagatcttcttcatggaaac
ctgctcgatttagatcgggaaaatcgtacagattttatgaaaccatgtgctatggctcga
atccatagtcaatcctactttcgataggaccggttgacaattgaatccaatttttcccat
tatttgactatccataatagtgcggaaagaaagcccggaggaagagtggccttgagtttc
tcgcccctttgccttaggattcgttaattctctttctcgatgggacggggaagggatata
actcagcggtagagtgtcaccttgacgtggtggaagtcatcagttcgagcctgattatcc
ctaaacccaatgtgagttttttctattttgacttactcccccgccacgatcgaacgggaa
tgtataagaggcttgtgggattgacgtg----------------------------atag
ggtagggttggctatactgctggtggcgaactccaggctaataatctgaagcgcatggat
acaagttatccttggaaggaaagacaattccgaatccgctttgtctacgaataaggaagc
tataagtaatgcaactatgaatctcatggagagttcgatcctggctcaggatgaacgctg
gcggcatgcttaacacatgcaagtcgaacgggaagtggtgtttccagtggcgaacgggtg
agtaacgcgtaagaacctgcccttgggaggggaacaacaactggaaacggttgctaatac
cccgtaggctgaggagcaaaaggagaaatccgcccaaggaggggctcgcgtctgattagc
tagttggtgaggcaatagcttaccaaggcgatgatcagtagctggtccgagaggatgatc
agccacactgggactgagacacggcccagactcctacgggaggcagcagtggggaatttt
ccgcaatgggcgaaagcctgacggagcaatgccgcgtggaggtggaaggcctacgggtcg
tcaacttcttttctcggagaagaaacaatgacggtatctgaggaataagcatcggctaac
tctgtgccagcagccgcggtaagacagaggatgcaagcgttatccggaatgattgggcgt
aaagcgtctgtaggtggcttttcaagtccgccgtcaaatcccagggctcaaccctggaca
ggcggtggaaactaccaagctggagtacggtaggggcagagggaatttccggtggagcgg
tgaaatgcattgagatcggaaagaacaccaacggcgaaagcactctgctgggccgacact
gacactgagagacgaaagctaggggagcaaatgggattagagaccccagtagtcctagcc
gtaaacgatggatactaggtgctgtgcgactcgacccgtgcagtgctgtagctaacgcgt
taagtatcccgcctggggagtacgttcgcaagaatgaaactcaaaggaattgacgggggc
ccgcacaagcggtggagcatgtggtttaattcgatgcaaagcgaagaaccttaccagggc
ttgacatgccgcgaatcctcttgaaagagaggggtgccctcgggaacgcggacacaggtg
gtgcatggctgtcgtcagctcgtgccgtaaggtgttgggttaagtctcgcaacgagcgca
accctcgtgtttagttgccactatgagtttggaaccctgaacagaccgccggtgttaagc
cggaggaaggagaggatgaggccaagtcatcatgccccttatgccctgggcgacacacgt
gctacaatgggcgggacaaagggtcgcgatctcgcgagggtgagctaactccaaaaaccc
gtcctcagttcggattgcaggctgcaactcgcctgcatgaagcaggaatcgctagtaatc
gccggtcagccatacggcggtgaatccgttcccgggccttgtacacaccgcccgtcacac
tataggagctggccatgtttgaagtcattacccttaaccgtaaggagggggatgcctaag
gctaggcttgcgactggagtgaagtcgtaacaaggtagccgtactggaaggtgcggctgg
atcacctccttttcagggagagctaatgcttatgcttattgggtattttggtttgacact
gcttcacgcccaaaaagaaggcagctacgtctgagctaaacttggatatggaagtcttct
ttcgtttagggtgaagtaagaccaagctcatgagcttattatcctaggtcggaacaaatt
agttgatagtgataggatcccctttttgacgtccccatgtcccccccgtgtggtatggcg
gcatggggatgtcaaaaggaaagggatggagtttttctcgcttttggcgtagcaggcctc
cctttgggaggcccgcgcgacgggctattagctcagtggtagagcgcgcccctgataatt
gcgtcgttgtgcctgggctgtgagggctctcagccacatggatagttcaatgtgctcatc
agcgcctgacccgaagatgtggatcatccaaggcacattagcatggcgtactcctcctgt
ttgaatcggagtttgaaaccaaacaaacttctcctcaggaggatagatggggcgattcag
gtgagatcccatgtagatctaactttctattcactcgtgggatccgggcggtccg-gggg
ggggccaccacggctcctctcttctcgagaatccatacatcccttatcagtgtatggaga
gctatctctcgagcacaggttgaggttcgtcctcaatgggaaaatggagcacctaacaac
gcatcttcacagaccaagaactacgagatcacccctttcattctggggtgacggagggat
cgtaccattcgagcctttttttcatgcttttcccggcggtctggagaaagcagcaatcaa
taggacttccctaatcctcccttcctgaaaggaagaacgtgaaattctttttcctttccg
cagggaccaggagattggatctagccataagaggaatgcttggtataaataagccgctta
ttggtcttcgaccccctaagtcactacgagcgcccccgatcagtgcaatgggatgtggct
atttatctatctcttgactcgaaatgggagcagagcaggtttgaaaaaggatcttagagt
gtctagggttgggccaggagggtctcttaacgccttcctttttctgcccatcagagttat
ttcccaaggacttgccatggtaagggggagaagggggaagaagcacacttgaagagcgca
gtacaacggggagttgtatgctgcgttcgggaaggatgaatcgctcccgaaaaggagtct
attgattctctcccaattggttggatcgtaggggcgatgatttacttcacgggcgaggtc
tctggttcaagtccaggatggcccagctgcgccagg-----gaaaagaatagaagaagca
tctgactctttcatgcatactccacttggctcgggggggatatagctcagttggtagagc
tccgctcttgcaattgggtcgttgcgattacgggttggctgtctaattgtccaggcggta
atgatagtatcttgtacctgaaccggtggctcactttttctaagtaatggggaagaggac
tgaaacatgccactgaaagactctactgagacaaaaagatgggctgtcaaaaaggtagag
gaggtaggatgggcagttggtcagatctagtatggatcgtacatggacgatagttggagt
cggcggctctcctaggcttccctcatctgggatccctggggaagaggatcaagttggccc
ttgcgaatagcttgatgcactatctcccttcaaccctttgagcgaaatgtggcaaaagga
aggaaaatccatggaccgaccccattgtctccaccccgtaggaactacgagatcacccca
aggacgccttcggcgtccaggggtcacggaccgaccatagaccctgttcaataagtggaa
cacattagccgtccgctctccggttgggcagtaagggtcggagaagggcaatcactcgtt
cttaaaaccagcattcttaagtttaagatcaaagagtcgggcggaaaaaggggagagctc
cccgttcctggttctcctgtagctggattccccggaaccacaagaatccttagaatggga
ttccaactcagcaccttttgttttgagattttgagaagagttgctctttggagagcacag
tacgatgaaagttgtaagctgtgttcgggggggagttattgtctatcgttggcctctatg
gtagaacccgtcggggaggcctgagaggcggtggtttaccctgtggcggatgtcagcggt
tcgagtccgcttatctccagcccgtgaacttagcggatactatgatag------------
caccgaattttgccaattcggcagttcgatctatgatttcgcattcatggacgttgataa
gatccttccatttagtagcaccttaggatggcatagccttaacgttaatggcgaggttca
aaagaggaaaggcttgcggtggatacctaggcacccagagacgaggaagggcgtagcaag
cgacgaaatgcttcggggagttgaaaataagcatagatccggagattcccaaataggtca
accttttaaactgcctgctgaatccatgagcaggcaagagacaacctggcgaactgaaac
atcttagtagccagaggaaaagaaagcaaaagcgattcccgtagtagcggcgagcgaaat
gggagcagcctaaaccgtgaaaacggggttgtgggagagcaatacaagcgttgtgctgct
aggcgaagcggttgagtgccgcaccctagatggctaaagtccagtagccgaaagcatcac
tagcttacgctctgacccgagtagcatggggcacgtggaatcccgtgtgaatcagcaagg
accaccttgcaaggctaaatactcctgggtgaccgatagcgaagtagtaccgtgagggaa
aggtgaaaagaacccccagtgggtagtgaaatagaacgtgaaaccgtgctgagctcccaa
gcagtgggaggggaaagtgatctctgaccgcgtgcctgttgaagaatgagccggcgactc
ataggcagtggcttggttaagggaacggaacccaccggagccgtagcgaaagcgagtctt
catagggcgattgtcactgcttatggacccgaacctgggtgatctatccatgaccaggat
gaagcttggatgaaactaagcagaggtccgaaccgactgatgttgaagaatcagcggatg
agttgtggttaggggtgaaatgccactcgaacccagagctagctggttctccccgaaatg
cgttgaggcgcagcagttgactggacatctaggggtaaagcactgtttcggtgcgggctg
cgcgagcggtaccaaatcgaggcaaactctgaatactagatatgacccaaaaataacagg
ggtcaaggtcggccagtgagacgatgggggataagcttcatcgtcgagagggaaacagcc
cggatcaccagctaaggcccctaaatgaccgctcagtgataaaggaggtgggggtgcaaa
gacagccaggaggtttgcctagaagcagccaccctttaaagagtgcgtaatagctcactg
atcgagcgcccttgcgctgaagatgaacggggctaagcgatctgccgaagctgtgggatg
tcaaaatgcatcggtaggggagcgttccgccttagatggaagcaaacgcgaaagcggggg
tcgacgaagcggaagcgagaatgtcggcttgagtaacgaaaacattggtgagaatccaat
gccccgaaaacccaaggtttcctccgcaaggttcgtccacggagggtgagtcagggccta
agatcaggccgaaaggcgtagtcgatggacaacaggtcaatattcctgtactaccccttg
ttggtacggagggacggaggaggctaggttagccgaaagatggttataggtttaaggaca
caaggtgaccctgctttttcagggtaagaaggggtagagaaaatgcctcgagccgaggtc
cgagtaccaagcgctgcagcgctgaagtatgagccccgtggactagccattgcttctcca
cgagcctcataccaggcgctacggcgctgaagtatgtaacccatgccatactcccaggaa
aagctcgaacgaccttcaacaaaagggtacctgtacccgaaaccgacacaggtgggtagg
tagagaatacctaggggcgcgagacaactctctctaaggaactcggcaaaatagccccgt
aacttcgggagaaggggtgccccctcgcaaaagggggtcgcagtgaccaggcccgggcga
ctgtttaccaaaaacacaggtctccgcaaagtcgtaagaccatgtatgggggctgacgcc
tgcccagtgccggaaggtcaaggaagttggtgaactgatgacagggaagccggcgaccga
agccccggtgaacggcggccgtaactataacggtcctaaggtagcgaaattccttgtcgg
gtaagttccgacccgcacgaaaggcgtaacgatctgggcactgtctcggagagaggctcg
gtgaaatagacatgtctgtgaagatgcggactacctgcacctggacagaaagaccctatg
aagctttactgttccctgggattggctttgggcctttcctgcgcagcttaggtggaaggc
gaagaaggcccccttccgggggggcccgagccatcagtgagataccactctggaagagct
cggattctaaccttgtgtcagacccgcgggccaagggacagtctcaggtagacagtttct
atggggcgtaggcctcccaaaaggtaacggaggcgtgcaaaggtttcctcgggccagacg
gacattggtcctcgagtgcaaaggcagaagggagcttgactgcaagactcacccgtcgag
cagagacgaaagtcggccttagtgatccgacggtgccgagtggaagggccgtcgctcaac
ggataaaagttactctagggataacaggctgatcttccccaagagtccacatcgacggga
aggtttggcacctcgatgtcggctcttcgccacctggagctgtaggtggttccaagggtt
gggctgttcgcccattaatgcggtacgtgagctgggttcagaacgtcgtgagacagttcg
gtccatatccggtgtgggcgttagagcattgagaggacctttccctagtacgagaggacc
gggaaggacgcacctctggtgtaccagttatcgtgcctacggtaaacgctgggtagccaa
gtgcggagaggataactgctgaaagcatataagtagtaagcccaccccaagatgagtgct
ctctcctccgacttccctagagcctccggtagcacagccgagacagcgacgggttctcca
cccatacggggatggagcgacagaagtatggaaataggataaggtagcggcgagacgagc
cgtttaaataggtgtcaagtggaagtgcagtgatgtatgcagctgaggcatcctaacgaa
cgaacgatttgaaccttgttcctacacgacctgatcaaattgatcaggcacttgccatct
atcttcattgttcaactctttgatgaaaagatgaaaaaaccaaaaaaaagctctgccctt
ccatctcttggatagatagagagggagggcagaggcctttggtgtcccttccagtcaaga
attggggcttcacaattactagccaatatttctctcatgcctttcctcgttcatggttcg
atattctggtgtcctaggcgtagaggaaccacaccaatccatcccgaatttggtggttaa
actctactgcggtgacgatactgtaggggaggtcctgcggcaaaatagctcgatgccaga
atgataaaaagcttaacacctcttatttgactttttcactattttgaaatacgaaaaaga
tccaaatccaaaatgcaaaggtcgtcttattcaaaacctcaatcatcacatcccctctct
[truncated: 2,524,100 more chars]
